# Supplementary material for: Metabolomic Analysis of the Effect of Freezing on Leaves of Malus sieversii (Ledeb.) M.Roem. Histoculture Seedlings
Source: Int J Mol Sci. 2023 Dec 25;25(1):310. doi: 10.3390/ijms25010310 (PMC10778857; doi:10.3390/ijms25010310)
Supplement: Supplementary file 1 [file ijms-25-00310-s001.zip]

Archive with 28 entries (28 files):
- ALL_sample_data.xlsx
- CK_vs_HF24h_filter.xlsx
- CK_vs_T12h_filter.xlsx
- CK_vs_T36h_filter.xlsx
- Figure S1/CKvsHF24H.png
- Figure S1/CKvsT12H.png
- Figure S1/CKvsT36H.png
- Figure S1/Figure legends.docx
- Figure S1/T12hvsHF24h.png
- Figure S1/T12hvsT36h.png
- Figure S1/T36HvsHF24H.png
- Figure S2/CK_vs_HF24h_PLS-DA_permutation.png
- Figure S2/CK_vs_T12h_PLS-DA_permutation.png
- Figure S2/CK_vs_T36h_PLS-DA_permutation.png
- Figure S2/Figure legends.docx
- Figure S2/T12h_vs_HF24h_PLS-DA_permutation.png
- Figure S2/T12h_vs_T36h_PLS-DA_permutation.png
- Figure S2/T36h_vs_HF24h_PLS-DA_permutation.png
- Figure S3/CKvsHF24h.png
- Figure S3/CKvsT12h.png
- Figure S3/CKvsT36h.png
- Figure S3/Figure legends.docx
- Figure S3/T12hvsHF24h.png
- Figure S3/T12hvsT36h.png
- Figure S3/T36hvsHF24h.png
- T12h_vs_HF24h_filter.xlsx
- T12h_vs_T36h_filter.xlsx
- T36h_vs_HF24h_filter.xlsx
