# Supplementary material for: Metabolomic Analysis of the Effect of Freezing on Leaves of Malus sieversii (Ledeb.) M.Roem. Histoculture Seedlings
Source: Int J Mol Sci. 2023 Dec 25;25(1):310. doi: 10.3390/ijms25010310 (PMC10778857; doi:10.3390/ijms25010310)
Supplement: Supplementary file 1 [file ijms-25-00310-s001.zip › ALL_sample_data.xlsx]

## Sheet: Sheet1
Index	Q1 (Da)	Q3 (Da)	Molecular weight (Da)	Formula	Ionization model	Compounds	物质	Class I	物质一级分类	Class II	物质二级分类	CAS	Level	CK-1	CK-2	CK-3	T12h-1	T12h-2	T12h-3	T36h-2	T36h-3	T36h-4	HF24-1	HF24-2	HF24-3	QC01	QC02	QC03	cpd_ID	kegg_map
Lmhp008801	476.277	335.258	475.27	C23H42NO7P	[M+H]+	LysoPE 18:3*	溶血磷脂酰乙醇胺 18:3*	Lipids	脂质	LPE	溶血磷脂酰乙醇胺	-	1	325409	319155	256759	2.08932e+06	1.764e+06	1.16449e+06	4.68357e+06	3.2867e+06	3.00978e+06	359860	478568	605084	1.56164e+06	1.57976e+06	1.58353e+06	-	-
pmb0889	279.232	95.1	278.225	C18H30O2	[M+H]+	Punicic acid (9Z,11E,13Z-octadecatrienoic acid)	石榴酸 (9Z,11E,13Z-十八碳三烯酸)	Lipids	脂质	Free fatty acids	游离脂肪酸	544-72-9	3	366095	142113	53818.9	80955.2	2.04197e+06	1.79691e+06	126265	288938	410008	301441	193767	512942	505171	495475	500459	C08364	-
mws1491	279.233	279.233	280.24	C18H32O2	[M-H]-	Linoleic acid	亚油酸	Lipids	脂质	Free fatty acids	游离脂肪酸	60-33-3	1	1.40237e+06	370053	269742	1.11342e+06	2.61228e+06	2.50118e+06	410591	558296	1.65216e+06	452049	1.32728e+06	953199	1.19875e+06	1.17925e+06	1.17843e+06	C01595	ko00591,ko01040,ko01100
Rfmb091	295.228	195.139	296.235	C18H32O3	[M-H]-	9S-Hydroxy-10E,12Z-octadecadienoic acid*	9S-羟基-10E,12Z-十八碳二烯酸*	Lipids	脂质	Free fatty acids	游离脂肪酸	15514-85-9	1	9430.66	7674.87	6879.15	7955.8	47493.2	22316.3	6067.48	6585.26	12360	9956.33	11115.3	8124.68	11637.2	11439.2	11670.6	C14767	ko00591
Lmhp010190	522.355	184.073	521.348	C26H52NO7P	[M+H]+	LysoPC 18:1(2n isomer)	溶血磷脂酰胆碱 18:1(2n异构)	Lipids	脂质	LPC	溶血磷脂酰胆碱	-	1	4.60599e+06	5.08481e+06	2.24346e+06	6.73673e+06	1.28596e+07	7.29918e+06	9.78534e+06	9.18627e+06	6.92934e+06	4.61502e+06	4.19043e+06	4.59933e+06	6.56009e+06	6.62475e+06	6.7038e+06	-	-
Zmyn004449	309.208	171.103	310.214	C18H30O4	[M-H]-	9-Hydroxy-12-oxo-10(E),15(Z)-octadecadienoic acid	9-羟基-12-氧代-10(E),15(Z)-十八碳二烯酸	Lipids	脂质	Free fatty acids	游离脂肪酸	-	1	7147.43	1390.08	1329.47	966.101	43749.1	35304.5	1569.5	4139.39	8335.4	2752.62	2984.39	2500.7	8007.97	7802.43	7932.14	C21923	ko00592,ko01110
Lmyn007883	287.223	287.223	288.23	C16H32O4	[M-H]-	9,16-Dihydroxypalmitic acid	9,16-二羟基棕榈酸	Lipids	脂质	Free fatty acids	游离脂肪酸	38076-49-2	2	109396	70951.9	46079.5	74173.8	86002.9	66511.3	60334.4	42711.1	53111.2	60569.9	28853.9	43252.8	62962.2	63346.7	64676.3	-	-
pmb0855	496.34	184.073	495.332	C24H50NO7P	[M+H]+	LysoPC 16:0	溶血磷脂酰胆碱 16:0	Lipids	脂质	LPC	溶血磷脂酰胆碱	17364-16-8	1	4.08685e+06	4.72897e+06	4.34268e+06	1.54927e+07	1.23161e+07	8.90723e+06	2.75508e+07	2.84495e+07	2.35772e+07	1.00896e+07	8.48936e+06	1.44253e+07	1.46308e+07	1.4392e+07	1.48402e+07	-	-
mws0126	524.371	184.073	523.364	C26H54NO7P	[M+H]+	LysoPC 18:0	溶血磷脂酰胆碱 18:0	Lipids	脂质	LPC	溶血磷脂酰胆碱	19420-57-6	1	277677	402262	389591	919492	790647	478763	1.64272e+06	1.71717e+06	1.20145e+06	781571	776119	1.03796e+06	891269	913043	926148	-	-
Lmhp008589	476.277	335.258	475.27	C23H42NO7P	[M+H]+	LysoPE 18:3(2n isomer)*	溶血磷脂酰乙醇胺 18:3(2n异构)*	Lipids	脂质	LPE	溶血磷脂酰乙醇胺	-	1	243336	113950	202656	1.72801e+06	1.52038e+06	1.0219e+06	4.29249e+06	2.75949e+06	2.70482e+06	293606	402212	569933	1.44715e+06	1.43736e+06	1.49395e+06	-	-
pmp001281	522.355	184.073	521.348	C26H52NO7P	[M+H]+	LysoPC 18:1	溶血磷脂酰胆碱 18:1	Lipids	脂质	LPC	溶血磷脂酰胆碱	-	1	1.49555e+06	1.18276e+06	720281	4.00447e+06	3.17215e+06	2.71533e+06	5.30161e+06	5.19745e+06	4.45141e+06	1.532e+06	1.24597e+06	1.8246e+06	2.64238e+06	2.70364e+06	2.59362e+06	-	-
pmb0854	518.324	184.073	517.317	C26H48NO7P	[M+H]+	LysoPC 18:3	溶血磷脂酰胆碱 18:3	Lipids	脂质	LPC	溶血磷脂酰胆碱	-	1	2.02916e+06	2.3185e+06	1.82937e+06	7.21423e+06	6.94073e+06	5.85315e+06	1.63895e+07	1.12853e+07	1.03579e+07	2.79247e+06	3.5745e+06	4.82994e+06	6.3439e+06	6.21706e+06	6.51172e+06	-	-
pmb2319	482.324	184.073	481.317	C23H48NO7P	[M+H]+	LysoPC 15:0	溶血磷脂酰胆碱 15:0	Lipids	脂质	LPC	溶血磷脂酰胆碱	108273-89-8	1	20098.4	21914.7	19916.6	75485.7	46455.3	49637.1	118017	119968	103743	53030.4	46745.3	82980.2	65791.7	65487.6	63017.3	-	-
Lmhp011562	353.269	261.221	352.261	C21H36O4	[M+H]+	1-α-Linolenoyl-glycerol*	1-α-亚麻酸甘油酯*	Lipids	脂质	Glycerol ester	甘油酯	-	1	434945	201805	263339	242731	494973	916957	655042	455037	416847	208937	281203	296209	358887	373509	375321	-	-
pmb0865	518.324	184.073	517.317	C26H48NO7P	[M+H]+	LysoPC 18:3(2n isomer)	溶血磷脂酰胆碱 18:3(2n异构)	Lipids	脂质	LPC	溶血磷脂酰胆碱	-	1	1.72168e+06	1.67206e+06	1.41148e+06	6.65582e+06	5.45902e+06	5.11105e+06	1.48845e+07	1.00984e+07	9.31967e+06	2.42192e+06	2.81633e+06	4271148	5.11531e+06	4.99157e+06	5.24275e+06	-	-
Lmhp012042	355.284	263.237	354.277	C21H38O4	[M+H]+	2-Linoleoylglycerol*	2-亚油酰甘油酯*	Lipids	脂质	Glycerol ester	甘油酯	3443-82-1	1	96718.7	77251	44844.8	100869	158550	245212	56286.1	68842.7	120767	62454.8	87072.5	82695.4	92848.6	90844.7	88341.4	-	-
pmb2640	199.17	199.17	200.178	C12H24O2	[M-H]-	Dodecanoic acid (Lauric acid)	十二烷酸(月桂酸)	Lipids	脂质	Free fatty acids	游离脂肪酸	143-07-7	1	155300	131704	122914	113763	148800	141382	119425	118280	123505	113673	93868.4	90149.2	119206	125210	120268	C02679	ko00061,ko01100,ko01110
pmp001284	331.284	313.273	330.277	C19H38O4	[M+H]+	Monopalmitin	单棕榈酸甘油酯	Lipids	脂质	Glycerol ester	甘油酯	542-44-9	1	285984	254617	196250	273540	278632	289807	265145	274885	251499	246168	244203	209287	274593	267256	259403	-	-
Lmhp010514	506.324	365.305	505.317	C25H48NO7P	[M+H]+	LysoPE 20:2(2n isomer)	溶血磷脂酰乙醇胺 20:2(2n异构)	Lipids	脂质	LPE	溶血磷脂酰乙醇胺	-	1	2977.77	2419.55	1707.91	15147.1	11037.4	8148.51	38734	27857.8	26093.4	4278.57	1979.05	6416.15	13772.5	13153.1	13036.6	-	-
pmb2792	293.212	193.1	294.219	C18H30O3	[M-H]-	13-Hydroxy-6,9,11-octadecatrienoic acid	13-羟基-6,9,11-十八碳三烯酸	Lipids	脂质	Free fatty acids	游离脂肪酸	74784-20-6	1	5418.89	11277.8	8832.49	6096.53	10178.1	14941.7	6235.95	6556.53	15579.2	9368.54	3448.39	4702.19	7288.01	7755.11	7670.27	-	-
pmb0856	480.308	339.289	479.301	C23H46NO7P	[M+H]+	LysoPE 18:1(2n isomer)*	溶血磷脂酰乙醇胺 18:1(2n异构)*	Lipids	脂质	LPE	溶血磷脂酰乙醇胺	-	3	53987.9	55435.1	36036.3	297803	245441	139386	563116	584552	463908	81847.7	49067.8	94250.9	234062	221396	220606	-	-
pmd0130	468.308	184.073	467.301	C22H46NO7P	[M+H]+	LysoPC 14:0	溶血磷脂酰胆碱 14:0	Lipids	脂质	LPC	溶血磷脂酰胆碱	20559-16-4	1	24460.9	33313.7	15113.5	86027	71911.5	54887.3	123565	147108	122716	50114.2	35770.8	66169.5	74618.5	72046.9	69657.4	-	-
pmb0296	357.3	265.4	356.293	C21H40O4	[M+H]+	1-Oleoyl-Sn-Glycerol	单酰甘油酯(18:1)	Lipids	脂质	Glycerol ester	甘油酯	129784-87-8	3	68305.7	54402.4	35574.7	49731.9	72253.7	34307.5	71789.2	44446.1	42602.9	60694.8	42084.7	44037.2	62360.2	66684.7	65560	-	-
mws0383	267.233	267.233	268.24	C17H32O2	[M-H]-	10-Heptadecenoic Acid	10-十七碳烯酸	Lipids	脂质	Free fatty acids	游离脂肪酸	29743-97-3	2	155665	191204	151869	207917	179929	193310	172929	152955	156182	182042	223533	181265	163611	158462	170140	-	-
pmd0147	548.371	184.073	547.364	C28H54NO7P	[M+H]+	LysoPC 20:2*	溶血磷脂酰胆碱 20:2*	Lipids	脂质	LPC	溶血磷脂酰胆碱	-	3	36572.5	29273.5	20689.6	115206	87317	75962.7	213342	228471	163369	82162.1	36186.2	84111.2	104938	98245.5	104906	-	-
Lmxp010913	676.455	184.076	675.447	C35H66NO9P	[M+H]+	1-(9Z-Octadecenoyl)-2-(9-oxo-nonanoyl)-sn-glycero-3-phosphocholine	1-(9Z-十八烯酰基)-2-(9-氧-壬酰基)-sn-甘油-3-磷酸胆碱	Lipids	脂质	Glycerol ester	甘油酯	-	1	30193.4	17950.9	30128.2	33367	19861.9	9071.44	24710.3	19606.1	26059.6	25373.5	19326.2	26265.3	23747.4	23003.3	22007.4	-	-
pmn001694	329.233	229.146	330.241	C18H34O5	[M-H]-	9,10,13-Trihydroxy-11-Octadecenoic Acid	9,10,13-三羟基-11-十八碳烯酸	Lipids	脂质	Free fatty acids	游离脂肪酸	29907-57-1	3	14871.6	2997.71	4329.43	7710.57	38163.2	56761.4	98638.1	204306	17831.8	19477.9	13437.8	60905	43222.1	43918.2	46728.5	C14835	ko00591
pmp001273	520.34	184.073	519.332	C26H50NO7P	[M+H]+	LysoPC 18:2	溶血磷脂酰胆碱 18:2	Lipids	脂质	LPC	溶血磷脂酰胆碱	-	2	2.94317e+06	2.11591e+06	1.43603e+06	8.26995e+06	7.09861e+06	6.72784e+06	1.66795e+07	1.50618e+07	1.23188e+07	4.76751e+06	3.72229e+06	5.47698e+06	6.90041e+06	6.76605e+06	7.32403e+06	-	-
Lmhp008744	677.374	261.221	676.367	C33H56O14	[M+H]+	1-α-Linolenoyl-glycerol-2,3-di-O-glucoside*	1-α-亚麻酸甘油酯-2,3-二-O-葡萄糖苷*	Lipids	脂质	Glycerol ester	甘油酯	-	1	167345	107718	87476.3	133165	146620	110493	155182	162364	111381	156916	151301	144202	157158	153558	166572	-	-
pmd0132	496.34	184.073	495.332	C24H50NO7P	[M+H]+	LysoPC 16:0(2n isomer)	溶血磷脂酰胆碱 16:0(2n异构)	Lipids	脂质	LPC	溶血磷脂酰胆碱	-	1	358472	458714	375595	1.00446e+06	906605	672758	1.88911e+06	1.69289e+06	1.27058e+06	692663	712469	1.15572e+06	980958	1.05929e+06	1.0597e+06	-	-
Lmhp008885	440.277	299.258	439.27	C20H42NO7P	[M+H]+	LysoPE 15:0(2n isomer)	溶血磷脂酰乙醇胺 15:0(2n异构)	Lipids	脂质	LPE	溶血磷脂酰乙醇胺	-	3	2539.17	2807.17	2203.14	20020.6	10015.9	6436.2	28200.7	27506.3	18794.1	7326.71	3148.51	9211.8	11612.6	11862.1	10891.9	-	-
Zmpn003368	293.214	195.139	294.219	C18H30O3	[M-H]-	13S-Hydroxy-9Z,11E,15Z-octadecatrienoic acid	13S-羟基-9Z,11E,15Z-十八碳三烯酸	Lipids	脂质	Free fatty acids	游离脂肪酸	87984-82-5	1	6482.1	11222.4	4324.86	2896.9	22866.1	15451.3	4288.02	4583.25	6398.65	9470.22	10144.2	10356.3	8332.98	8999.51	9052.33	C16316	ko00592
YC512118	282.279	247.243	281.272	C18H35NO	[M+H]+	Oleamide (9-Octadecenamide)	油酸酰胺 (9-十八碳烯酰胺)	Lipids	脂质	Free fatty acids	游离脂肪酸	301-02-0	1	7531.58	5248.25	5142.25	6369.2	5556.3	6973.44	7183.55	5535.62	6251.2	5076.63	5282.02	4383.11	5225.2	5463.57	5725.27	C19670	-
mws0396	281.249	281.248	282.256	C18H34O2	[M-H]-	Elaidic Acid*	反油酸*	Lipids	脂质	Free fatty acids	游离脂肪酸	112-79-8	1	1.1345e+06	707050	433030	899571	2.34554e+06	2.47094e+06	814504	1.37479e+06	1.46671e+06	702647	905496	915907	1.32017e+06	1.2029e+06	1.25525e+06	C01712	-
Lmyn012331	281.249	281.249	282.256	C18H34O2	[M-H]-	Petroselinic acid*	岩芹酸*	Lipids	脂质	Free fatty acids	游离脂肪酸	593-39-5	1	1.1345e+06	707050	433030	899571	2.34554e+06	2.47094e+06	814504	1.37479e+06	1.46671e+06	702647	905496	915907	1.32017e+06	1.2029e+06	1.25525e+06	C08363	-
mws0120	258.11	104.111	257.103	C8H20NO6P	[M+H]+	Choline Alfoscerate	甘磷酸胆碱 GPC	Lipids	脂质	PC	磷脂酰胆碱	28319-77-9	3	287734	245760	170691	213060	340798	163738	182784	154470	221023	411438	224187	189634	235798	248114	259559	C00670	ko00564,ko00565
pmb1650	279.2	149.4	278.225	C18H30O2	[M+H]+	Octadeca-11E,13E,15Z-trienoic acid	十八碳-9E,13E,15Z-三烯酸	Lipids	脂质	Free fatty acids	游离脂肪酸	25575-00-2	3	3.34234e+06	3.25671e+06	2.86654e+06	3.31965e+06	2.80283e+06	3.26803e+06	2.95935e+06	2.85444e+06	3.13468e+06	2.87389e+06	2.76981e+06	3.00658e+06	2.95096e+06	2.7558e+06	3.02774e+06	-	-
Lmhp008513	677.374	261.221	676.367	C33H56O14	[M+H]+	2-α-Linolenoyl-glycerol-1,3-di-O-glucoside*	2-α-亚麻酸甘油酯-1,3-二-O-葡萄糖苷*	Lipids	脂质	Glycerol ester	甘油酯	-	1	141410	84838.3	68185.4	102440	153498	95859.7	150661	148049	101507	130533	151209	126694	133037	121636	132693	-	-
Lmhp010040	504.308	363.289	503.301	C25H46NO7P	[M+H]+	LysoPE 20:3*	溶血磷脂酰乙醇胺 20:3*	Lipids	脂质	LPE	溶血磷脂酰乙醇胺	-	3	4178.8	3563.75	7879.47	26846.5	15203.1	12423.1	51345.3	36841.6	36878.3	6508.14	5114.19	11652.5	20575.5	18648.7	20281.3	-	-
pmb2228	538.387	184.073	537.379	C27H56NO7P	[M+H]+	LysoPC 19:0	溶血磷脂酰胆碱 19:0	Lipids	脂质	LPC	溶血磷脂酰胆碱	108273-88-7	3	2628.8	3162.74	3829.87	8461.78	14269.1	5903.95	6883.8	7193.18	9348.46	9315.83	7242.78	11948.2	9829.4	9225.93	8852.51	-	-
pmf0297	297.324	183.1	298.324	C20H42O	[M-H]-	1-Eicosanol	正二十醇	Lipids	脂质	Free fatty acids	游离脂肪酸	629-96-9	3	25501.1	6684.02	4722.03	12684.4	68200.3	82818.9	6044.24	7893.38	32382.5	5353.53	31749.3	12557.9	26486.2	23869.2	24741	-	-
pmb0874	478.293	337.274	477.286	C23H44NO7P	[M+H]+	LysoPE 18:2(2n isomer)*	溶血磷脂酰乙醇胺 18:2(2n异构)*	Lipids	脂质	LPE	溶血磷脂酰乙醇胺	-	2	537484	363710	309325	2.78058e+06	1.98228e+06	1.60735e+06	5.74007e+06	5.04779e+06	4.49768e+06	799444	489597	800523	2.10394e+06	1.92779e+06	2.13905e+06	-	-
Lmqn008288	299.259	299.256	300.267	C18H36O3	[M-H]-	3-Hydroxyoctadecanoic Acid	3-羟基十八烷酸	Lipids	脂质	Free fatty acids	游离脂肪酸	45261-96-9	2	136012	108448	60764.4	75829.7	67380	78599.7	82764.5	117139	87539.1	61209	69033.8	150091	94431.9	84495.5	89049.7	-	-
pmb0881	478.293	337.274	477.286	C23H44NO7P	[M+H]+	LysoPE 18:2*	溶血磷脂酰乙醇胺 18:2*	Lipids	脂质	LPE	溶血磷脂酰乙醇胺	-	2	496701	403256	279797	2.78082e+06	1.96312e+06	1.77102e+06	5.91184e+06	5.07505e+06	4.63369e+06	795372	532679	860351	2.02844e+06	2.10976e+06	2.27068e+06	-	-
MWS5231	243.161	181.158	244.167	C13H24O4	[M-H]-	Tridecanedioic acid	十三碳二酸	Lipids	脂质	Free fatty acids	游离脂肪酸	505-52-2	1	6880.69	7557.95	14556.6	8082.28	7329.05	5045.68	7271.28	14972.1	8455.18	7545.27	5956.54	6021.39	10870	11002.4	12062.4	-	-
Lmhp009890	546.355	184.073	545.348	C28H52NO7P	[M+H]+	LysoPC 20:3	溶血磷脂酰胆碱 20:3	Lipids	脂质	LPC	溶血磷脂酰胆碱	1199257-41-4	2	16152.2	17933.8	18013	80507.8	62235.7	44576.6	152572	140476	122981	29753.1	30122.3	57853.8	63479.1	64463.8	57782.5	-	-
Lmhp009190	679.39	263.237	678.383	C33H58O14	[M+H]+	2-Linoleoylglycerol-1,3-di-O-glucoside*	2-亚油酰甘油酯-1,3-二-O-葡萄糖苷*	Lipids	脂质	Glycerol ester	甘油酯	-	1	29364.3	16225.3	14600	19098.8	32388.7	9626.3	24502.2	25673.9	24278.6	19800.9	17330.1	18284.8	25907	22972.9	24385.2	-	-
Lmhp008833	494.324	184.073	493.317	C24H48NO7P	[M+H]+	LysoPC 16:1(2n isomer)*	溶血磷脂酰胆碱 16:1(2n异构)*	Lipids	脂质	LPC	溶血磷脂酰胆碱	-	1	179171	195477	95923.3	150139	513899	337079	242092	308465	170691	141601	181539	282151	199281	223645	219715	-	-
Lmhp010334	517.337	263.237	516.33	C27H48O9	[M+H]+	2-Linoleoylglycerol-1-O-glucoside*	2-亚油酰甘油酯-1-O-葡萄糖苷*	Lipids	脂质	Glycerol ester	甘油酯	-	1	15741.3	16474.8	7618.33	12163.4	31757.1	9943.43	16291.6	41311	24541.3	20738.4	7963.7	8527.07	16835.9	15268.8	17196.8	-	-
pmb0885	291	190.9	290.188	C18H26O3	[M+H]+	4-Oxo-9Z,11Z,13E,15E-Octadecatetraenoic Acid	4-氧化-9Z,11Z,13E,15E-十八碳四烯酸	Lipids	脂质	Free fatty acids	游离脂肪酸	-	3	190815	223302	218186	226893	248530	116047	213163	202522	195081	206838	209033	209486	208661	236703	223847	-	-
Lmbn005369	295.228	195.141	296.235	C18H32O3	[M-H]-	13(S)-HODE;13(S)-Hydroxyoctadeca-9Z,11E-dienoic acid*	13-羟基十八烷基-9,11-二烯酸*	Lipids	脂质	Free fatty acids	游离脂肪酸	10219-69-9	1	10433.6	8372.6	7743.18	8545.58	43226.2	20680.4	6691.27	8340.96	14836.4	10031.8	10945.9	10499.1	13006.6	12281.8	13947.4	C14762	ko00591
MWSmce689	293.248	95.0855	292.24	C19H32O2	[M+H]+	Methyl linolenate	亚麻酸甲酯	Lipids	脂质	Free fatty acids	游离脂肪酸	301-00-8	3	24572.5	14134	13758.3	24376.1	26239	27826.3	35394.6	25039	27889.4	23617.1	13643.7	23354.7	18029.4	19256.5	20562.4	-	-
pmb0876	454.293	313.274	453.286	C21H44NO7P	[M+H]+	LysoPE 16:0	溶血磷脂酰乙醇胺 16:0	Lipids	脂质	LPE	溶血磷脂酰乙醇胺	53862-35-4	1	500496	502912	524495	3.04728e+06	2.08418e+06	1.30117e+06	6.37888e+06	6.30221e+06	5.07165e+06	1.19069e+06	935887	1.56843e+06	2.80188e+06	2.47333e+06	2.74638e+06	-	-
pmb0883	482.324	341.305	481.317	C23H48NO7P	[M+H]+	LysoPE 18:0	溶血磷脂酰乙醇胺 18:0	Lipids	脂质	LPE	溶血磷脂酰乙醇胺	69747-55-3	3	18706.7	21095.7	18961.7	58824.2	55088.4	28622.3	153511	185070	103777	40232	37471.7	57596.6	72681.1	64348.8	72157.2	-	-
Zmzn003953	309.205	227.203	310.214	C18H30O4	[M-H]-	13(s)-hydroperoxy-(9z,11e,15z)-octadecatrienoic acid	13-氢过氧化-9z,11e,15z-十八碳三烯酸	Lipids	脂质	Free fatty acids	游离脂肪酸	67597-26-6	1	88165.3	86716.5	78035.3	75052.2	91638.7	106058	76895.6	71578.4	77917.7	63837	60451.3	60314.2	96850.7	86761.1	85353.5	C04785	ko00592,ko01100,ko01110
pmb2260	480.308	184.073	479.301	C23H46NO7P	[M+H]+	LysoPC 15:1	溶血磷脂酰胆碱 15:1	Lipids	脂质	LPC	溶血磷脂酰胆碱	-	3	5129.94	7287.89	6628.15	31573.4	18069.3	19599.1	31256.2	40742.6	29597.9	18700.9	11083.9	20232	21902.6	20459.1	23537	-	-
Hmqn003054	329.235	311.221	330.24	C18H34O5	[M-H]-	9,10,11-Trihydroxy-12-octadecenoic acid	9,10,11-三羟基-12-十八碳烯酸	Lipids	脂质	Free fatty acids	游离脂肪酸	61911-67-9	1	5867.74	3011.53	1004.77	2485.53	5471.36	6797.68	12792.1	15917.3	3509.04	4229.89	3246.27	9257.12	7166.1	6196.2	6676.57	-	-
mws0289	480.308	339.289	479.301	C23H46NO7P	[M+H]+	LysoPE 18:1*	溶血磷脂酰乙醇胺 18:1*	Lipids	脂质	LPE	溶血磷脂酰乙醇胺	89576-29-4	3	84332.6	85709.4	51999.9	461311	376363	223666	931067	876438	713350	114748	75258.8	141959	343455	372556	320510	-	-
pmp001251	520.34	184.073	519.332	C26H50NO7P	[M+H]+	LysoPC 18:2(2n isomer)	溶血磷脂酰胆碱 18:2(2n异构)	Lipids	脂质	LPC	溶血磷脂酰胆碱	-	2	2.41362e+06	1.87003e+06	1.27505e+06	7.17546e+06	7.47099e+06	5.83997e+06	1.46181e+07	1.3505e+07	1.22849e+07	5.03258e+06	3.14179e+06	4.59917e+06	6.1565e+06	6.10434e+06	6.97711e+06	-	-
Lmhp112042	355.284	263.237	354.277	C21H38O4	[M+H]+	1-Linoleoylglycerol*	1-亚油酰甘油酯*	Lipids	脂质	Glycerol ester	甘油酯	2277-28-3	1	125896	41796.8	46426.5	83383.1	212174	364715	81814.2	94502.4	163028	64852.3	129778	86119.6	135156	119038	118417	-	-
Hmqp005411	297.243	81.07	296.234	C18H32O3	[M+H]+	9-Oxo-12Z-Octadecenoic acid	9-氧代-12Z-十八碳烯酸	Lipids	脂质	Free fatty acids	游离脂肪酸	112543-32-5	3	24108.7	11900.1	20752.8	30258.1	33331.4	22429.9	26513.5	25603.7	32113.3	32030	27284.7	30157	25532.1	27979.7	29784.3	-	-
Lmhp009526	515.322	261.221	514.314	C27H46O9	[M+H]+	2-α-Linolenoyl-glycerol-1-O-glucoside*	2-α-亚麻酸甘油酯-1-O-葡萄糖苷*	Lipids	脂质	Glycerol ester	甘油酯	-	1	132955	99022.8	92922.5	97006.8	223021	177966	114083	169736	139900	112949	128988	116057	142563	147377	164775	-	-
MWSmce549	303.252	57.0702	302.246	C17H34O4	[M+H]+	1-Monomyristin	1-肉豆蔻酸单甘油酯	Lipids	脂质	Free fatty acids	游离脂肪酸	589-68-4	1	35823.7	29142.3	28005.2	23458.4	27068.6	27661	35523.8	39799.3	28304.3	27819.3	24491.5	33181.3	19429.5	19871.2	22373	-	-
Lmhp009773	515.322	261.221	514.314	C27H46O9	[M+H]+	1-α-Linolenoyl-glycerol-3-O-glucoside*	1-α-亚麻酸甘油酯-3-O-葡萄糖苷*	Lipids	脂质	Glycerol ester	甘油酯	-	1	148927	135204	128223	113541	262126	200531	172161	185122	150111	141272	158377	127597	173783	169027	195693	-	-
pmn001606	309.28	309.28	310.287	C20H38O2	[M-H]-	Eicosenoic acid	二十碳烯酸	Lipids	脂质	Free fatty acids	游离脂肪酸	26764-41-0	3	78575.2	76565	70908.2	75801.8	89692.6	90441	67990.5	75241.9	74004.6	63501.7	64062.4	65320.5	79909.2	86256.9	73518.6	C16526	ko01040
Lmhp009384	679.39	263.237	678.383	C33H58O14	[M+H]+	1-Linoleoylglycerol-2,3-di-O-glucoside*	1-亚油酰甘油酯-2,3-二-O-葡萄糖苷*	Lipids	脂质	Glycerol ester	甘油酯	-	1	28363.2	20095.3	14706.6	20516.7	29726.8	12297.9	24446.8	26936.5	23883.1	29227.3	21580.5	16794.8	24369.8	22669.6	26612.2	-	-
mws0752	185.155	185.156	186.162	C11H22O2	[M-H]-	Undecylic Acid	十一烷酸	Lipids	脂质	Free fatty acids	游离脂肪酸	112-37-8	1	227467	225945	214997	200484	203110	216421	213585	213891	232213	205827	193203	202743	191594	204536	225470	C17715	-
Lmhp008337	426.262	285.242	425.254	C19H40NO7P	[M+H]+	LysoPE 14:0(2n isomer)*	溶血磷脂酰乙醇胺 14:0(2n异构)*	Lipids	脂质	LPE	溶血磷脂酰乙醇胺	-	3	1547.46	3421.93	1769.89	12645.5	7794.48	7516.36	15273.2	21297.8	19283	2683.56	2158.91	6776.3	8254.62	8684.84	9705.72	-	-
Hmqp005455	297.243	81.07	296.234	C18H32O3	[M+H]+	15(R)-Hydroxylinoleic Acid	15(R)-羟基亚油酸	Lipids	脂质	Free fatty acids	游离脂肪酸	177931-23-6	3	21695	14553.5	9308	14005.3	33795.4	16345.4	14026.2	15184.1	24954.2	28400.2	10350.4	23970.4	18929.3	22411.1	20090.7	-	-
MWSslk132	285.208	223.211	286.214	C16H30O4	[M-H]-	Hexadecanedioic acid	十六烷基二酸	Lipids	脂质	Free fatty acids	游离脂肪酸	505-54-4	1	14181.4	12081.6	17280.9	11079.4	9618.7	7702.51	14084.9	7073.28	10437.3	9532.22	9227.75	13983.1	11616.3	9744.59	10714	C19615	ko00073,ko01100
Zmyn004732	293.213	185.119	294.219	C18H30O3	[M-H]-	2R-hydroxy-9Z,12Z,15Z-octadecatrienoic acid	2R-羟基-9Z,12Z,15Z-十八碳三烯酸	Lipids	脂质	Free fatty acids	游离脂肪酸	-	3	18529.8	3470.97	1499.4	1818.28	92972.7	89713.8	4192.25	9131.66	15237.5	9695.81	11913.4	20325.9	25335.6	21090.3	23894.6	C16342	ko00592
Lmhp011388	353.269	261.221	352.261	C21H36O4	[M+H]+	2-α-Linolenoyl-glycerol*	2-α-亚麻酸甘油酯*	Lipids	脂质	Glycerol ester	甘油酯	55268-58-1	1	442166	278209	305460	218030	477421	681504	584914	507871	384378	254398	273317	322978	400757	332279	385038	-	-
pme2827	239	223	240.245	C16H32O	[M-H]-	Palmitaldehyde	棕榈醛	Lipids	脂质	Free fatty acids	游离脂肪酸	629-80-1	3	3.01768e+07	3.02293e+07	2.91654e+07	2.97335e+07	2.87162e+07	3.30308e+07	2.98583e+07	3.11526e+07	3.23795e+07	2.68693e+07	2.95334e+07	2.93917e+07	2.16558e+07	2.37779e+07	2.63157e+07	C00517	ko00071
MWS2430	241.218	241.211	242.225	C15H30O2	[M-H]-	13-methylmyristic acid	13-甲基十四烷酸	Lipids	脂质	Free fatty acids	游离脂肪酸	2485-71-4	1	23812.9	17036.4	12663.6	20832.3	18349.3	21744.2	22095.2	10398.6	20700.1	15077.2	13128.9	14732	18390.5	20888.2	17285.7	-	-
pma1303	492.308	184.073	491.301	C24H46NO7P	[M+H]+	LysoPC 16:2*	溶血磷脂酰胆碱 16:2*	Lipids	脂质	LPC	溶血磷脂酰胆碱	-	3	4985.82	4860.47	3871.49	15948.6	13454.6	14336.6	39271.4	39056.6	23985.1	10776.6	12072.5	20542.4	16985.7	20532.8	17856.8	-	-
pmb2804	311.1	171.3	312.23	C18H32O4	[M-H]-	13S-Hydroperoxy-9Z,11E-octadecadienoic acid	13-氢过氧化-9,11-十八碳二烯酸	Lipids	脂质	Free fatty acids	游离脂肪酸	33964-75-9	3	11439	870.87	2147.22	995.904	117811	134911	4025.34	10250.1	16923.9	4399.14	4408.81	11118.7	29541.8	24114.1	26767.8	C04717	ko00591,ko01100
pmp001270	494.324	184.073	493.317	C24H48NO7P	[M+H]+	LysoPC 16:1*	溶血磷脂酰胆碱 16:1*	Lipids	脂质	LPC	溶血磷脂酰胆碱	76790-27-7	1	35677.1	43659.6	29377.2	174023	143343	100161	286718	308093	236977	94759.1	75883.1	157008	120672	125398	145565	-	-
pmd0160	454.293	313.274	453.286	C21H44NO7P	[M+H]+	LysoPE 16:0(2n isomer)	溶血磷脂酰乙醇胺 16:0(2n异构)	Lipids	脂质	LPE	溶血磷脂酰乙醇胺	-	3	59586.5	53898.8	60661.5	321857	201811	136831	671628	660443	489994	119113	136774	215951	308787	306531	364974	-	-
Lmhp010757	506.324	365.305	505.317	C25H48NO7P	[M+H]+	LysoPE 20:2	溶血磷脂酰乙醇胺 20:2	Lipids	脂质	LPE	溶血磷脂酰乙醇胺	-	3	1964.13	2458.89	1687.9	16409.1	11000.3	7116.5	34835.3	25198.5	17833.6	5702.76	1673.17	4963.66	9747.67	10793.2	11993.8	-	-
Lmhp009802	504.308	363.289	503.301	C25H46NO7P	[M+H]+	LysoPE 20:3(2n isomer)*	溶血磷脂酰乙醇胺 20:3(2n异构)*	Lipids	脂质	LPE	溶血磷脂酰乙醇胺	-	3	4120.3	4336.3	5078.66	25139.1	18244.6	12809.4	48487.4	33061.3	36687.9	6808.04	5032.2	6733.37	19317.3	15955.2	19173.6	-	-
pmd0146	548.371	184.073	547.364	C28H54NO7P	[M+H]+	LysoPC 20:2(2n isomer)*	溶血磷脂酰胆碱 20:2(2n异构)*	Lipids	脂质	LPC	溶血磷脂酰胆碱	-	3	34813.4	29899.7	18309.3	125769	73032.3	51712.5	246289	258690	175692	65234.9	40872.2	59241.5	81703.1	101987	92744.3	-	-
Lmhp010908	536.371	184.073	535.364	C27H54NO7P	[M+H]+	LysoPC 19:1	溶血磷脂酰胆碱 19:1	Lipids	脂质	LPC	溶血磷脂酰胆碱	-	3	10510.6	8872.17	7487.66	18311.4	30008.7	14855.6	27086.2	20623.8	17087.5	13912.1	10403.2	13725.5	16002.2	19564.1	16515.5	-	-
Zmyn004714	297.245	183.14	298.251	C18H34O3	[M-H]-	Ricinoleic acid	蓖麻油酸	Lipids	脂质	Free fatty acids	游离脂肪酸	141-22-0	1	14972.7	4521.56	2978.15	8563.91	34935.2	44932.3	4501.42	3458.32	15667	2975.55	16610.2	7459.86	11848.2	14836.6	13483.8	C08365	-
mws0367	277.217	277.217	278.225	C18H30O2	[M-H]-	α-Linolenic Acid	α-亚麻酸	Lipids	脂质	Free fatty acids	游离脂肪酸	463-40-1	1	1.23589e+07	6.72939e+06	5.15895e+06	7.49828e+06	1.46482e+07	1.86905e+07	8.21424e+06	6.36727e+06	9.07856e+06	5.27762e+06	9.6759e+06	1.01856e+07	1.15918e+07	1.0202e+07	9.21731e+06	C06427	ko00592,ko01040,ko01100,ko01110
MWS0552	239.202	223.026	240.209	C15H28O2	[M-H]-	Cis-10-Pentadecenoic Acid(C15: 1)	顺-10-十五碳烯酸	Lipids	脂质	Free fatty acids	游离脂肪酸	84743-29-3	1	480177	423587	352514	395798	383154	401726	355150	487653	480315	347301	372360	476357	458145	404934	511434	-	-
Lmhp007598	534.355	184.073	533.348	C27H52NO7P	[M+H]+	LysoPC 19:2(2n isomer)	溶血磷脂酰胆碱 19:2(2n异构)	Lipids	脂质	LPC	溶血磷脂酰胆碱	-	3	8867.93	8455.23	5100.6	11339.7	24729.1	13572.2	16169.6	18922.1	6919.35	29205	20670.4	57489.3	14337.7	13472.9	16816.4	-	-
Hmyn007168	483.272	255.232	484.278	C22H45O9P	[M-H]-	LysoPG 16:0	溶血磷脂酰甘油 16:0	Lipids	脂质	Glycerol ester	甘油酯	-	3	13834.9	10777.6	9733.16	8870.71	20829.4	26698.1	12879.7	11117.1	10577.8	14858.5	13938.5	12369.5	6793.93	8106.86	8560.91	-	-
pmb2221	318.3	60.1	317.293	C18H39NO3	[M+H]+	4-Hydroxysphinganine	4-羟基鞘氨醇	Lipids	脂质	Sphingolipids	鞘脂	554-62-1	1	9	9	9	114486	152597	71311.3	120338	133559	161734	197005	130639	146961	146263	185725	166378	C12144	ko00600,ko01100
Zmyn005209	241.217	225.025	242.225	C15H30O2	[M-H]-	12-Methyltetradecanoic Acid	12-甲基十四烷酸	Lipids	脂质	Free fatty acids	游离脂肪酸	5502-94-3	3	53445.9	57365.6	44641.7	57543.9	44834.4	52108.5	45513.1	48944.5	65761.6	46236.2	39227.4	47936.8	60067.7	50356.6	65310.1	C16665	-
Lmhp009187	440.277	299.258	439.27	C20H42NO7P	[M+H]+	LysoPE 15:0	溶血磷脂酰乙醇胺 15:0	Lipids	脂质	LPE	溶血磷脂酰乙醇胺	-	3	2509.57	3337.84	4590.43	21188	10699.3	8889.78	29512.3	29246.1	22550.2	7703.6	6267.2	7848.03	13591.2	10863	10875.5	-	-
mws0359	241.217	241.218	242.225	C15H30O2	[M-H]-	Pentadecanoic Acid	十五烷酸	Lipids	脂质	Free fatty acids	游离脂肪酸	1002-84-2	1	28746.1	19802	13430.1	28669.7	20529.3	22708.2	28578.8	20366.6	19263.5	20421	20583.9	20284.2	32165	26165.8	24739.5	C16537	-
Lmhp009769	466.293	325.274	465.286	C22H44NO7P	[M+H]+	LysoPE 17:1*	溶血磷脂酰乙醇胺 17:1*	Lipids	脂质	LPE	溶血磷脂酰乙醇胺	-	3	9	9	9	11023	6528.18	4068.73	17390.1	18028.6	15534.3	3335.87	1609.35	5404.34	7437.38	7500.64	9526.48	-	-
Zmyn004676	293.213	113.098	294.219	C18H30O3	[M-H]-	17-Hydroxylinolenic acid	17-羟基亚麻酸	Lipids	脂质	Free fatty acids	游离脂肪酸	-	2	5818.98	4068.44	4029.83	3267.01	21190	11022	2198.36	4393.13	5624.34	4241.2	4277.76	4435.47	7118.7	7830.92	5624.34	C16346	ko00592
pmb0864	426.262	285.242	425.254	C19H40NO7P	[M+H]+	LysoPE 14:0*	溶血磷脂酰乙醇胺 14:0*	Lipids	脂质	LPE	溶血磷脂酰乙醇胺	-	3	3434.84	2595.43	2664.32	12951.1	7323.97	8631.85	17682.5	23251.5	19366.8	3849.67	2822.83	4702.75	6970.96	9608.09	7840.49	-	-
Lmhp011549	550.387	184.073	549.379	C28H56NO7P	[M+H]+	LysoPC 20:1	溶血磷脂酰胆碱 20:1	Lipids	脂质	LPC	溶血磷脂酰胆碱	-	1	11969.3	7917.72	4833.75	13673.8	17615.1	12955.2	22891.2	18866.1	14426.4	10951.7	9	14676.3	10491.4	10653.1	14174.8	-	-
Lmhp008718	506.324	184.073	505.317	C25H48NO7P	[M+H]+	LysoPC 17:2	溶血磷脂酰胆碱 17:2	Lipids	脂质	LPC	溶血磷脂酰胆碱	-	1	3791.89	3230.19	9	11881.3	7894.51	10610.4	17971.3	16597.2	11107.4	7018.26	9	7013.52	9791.08	7052.04	9958.86	-	-
MWSmce692	277.218	59.0143	278.225	C18H30O2	[M-H]-	γ-Linolenic Acid	γ-亚麻酸	Lipids	脂质	Free fatty acids	游离脂肪酸	506-26-3	1	13429.8	7708.54	6099.52	9204.99	16043.5	20178.6	9388.34	6581.99	10608.8	6115.86	12019.1	11863.7	14596.6	12975.1	9697.68	C06426	ko00591,ko01040,ko01100
Lmhp009464	466.293	325.274	465.286	C22H44NO7P	[M+H]+	LysoPE 17:1(2n isomer)*	溶血磷脂酰乙醇胺 17:1(2n异构)*	Lipids	脂质	LPE	溶血磷脂酰乙醇胺	-	3	1338.36	1588.93	978.548	9596.6	7228.55	6970.43	18350.5	17953.5	16240.9	3684.98	2687.66	3362.74	5937	7570.29	8972.21	-	-
pmb0863	492.308	184.073	491.301	C24H46NO7P	[M+H]+	LysoPC 16:2(2n isomer)*	溶血磷脂酰胆碱 16:2(2n异构)*	Lipids	脂质	LPC	溶血磷脂酰胆碱	-	3	5691.6	7977.65	4754.17	20248.6	15010.2	13767.3	45261	40299.2	27383.1	8636.39	12253.7	23122.5	13697.3	21849.2	19468.3	-	-
Lmhp009590	508.34	184.073	507.332	C25H50NO7P	[M+H]+	LysoPC 17:1	溶血磷脂酰胆碱 17:1	Lipids	脂质	LPC	溶血磷脂酰胆碱	-	1	12709.5	10782.2	12461.2	44032.6	30696.8	27473.9	80732	38331.9	52513.4	31022.2	18644.3	26293.7	39742.8	27849.2	26383.2	-	-
Lmbn005923	277.217	59.0139	278.225	C18H30O2	[M-H]-	Crepenynic acid	顺式十八碳-9-烯-12-炔酸	Lipids	脂质	Free fatty acids	游离脂肪酸	2277-31-8	1	14669.9	7224.1	7364.23	9871.51	18442.2	20988.8	8092.31	6722.73	9707.31	6285.52	9625.36	11715.4	16114.9	11308.5	10205.1	C07289	ko00591
Lmhp010573	517.337	263.237	516.33	C27H48O9	[M+H]+	1-Linoleoylglycerol-3-O-glucoside*	1-亚油酰甘油酯-3-O-葡萄糖苷*	Lipids	脂质	Glycerol ester	甘油酯	-	1	10423.6	8187.73	4672.96	7226.17	21602.5	5935.57	12994.6	18902.4	11885.8	10698	6237.68	7860.72	9000.35	11201.7	15127.2	-	-
Lmhp008763	452.277	311.258	451.27	C21H42NO7P	[M+H]+	LysoPE 16:1(2n isomer)*	溶血磷脂酰乙醇胺 16:1(2n异构)*	Lipids	脂质	LPE	溶血磷脂酰乙醇胺	-	1	8550.12	16206.2	12641.5	12733.1	53083.7	51401.9	22207.2	26828.9	20249.6	10802.2	12363.5	13826.5	16245.8	16359.8	27471.3	-	-
Lmhp009034	452.277	311.258	451.27	C21H42NO7P	[M+H]+	LysoPE 16:1*	溶血磷脂酰乙醇胺 16:1*	Lipids	脂质	LPE	溶血磷脂酰乙醇胺	-	1	9	9875.88	3484.56	39595.8	39961.7	13839.6	42488.6	48749.7	67287.9	13337.2	12291.6	23025.3	16752	32699.7	20165.5	-	-
pme3154	147.066	59.0139	148.074	C6H12O4	[M-H]-	Mevalonic acid	3,5-二羟基-3-甲基戊酸	Organic acids	有机酸	Organic acids	有机酸	150-97-0	3	115805	86319.1	71012	88898.5	74044	119956	95505.6	68682.6	103740	152871	96437	124128	76054	77352.1	77918.7	C00418	ko00900,ko01100,ko01110
pmb2826	147.03	87.0081	148.037	C5H8O5	[M-H]-	L-Citramalic acid	2-甲基苹果酸	Organic acids	有机酸	Organic acids	有机酸	6236-09-5	1	820709	482195	678876	866745	580126	887633	578084	657296	585313	946394	592228	856752	635363	644136	670525	C02614	ko00660,ko01100
mws0275	133.014	71.0145	134.022	C4H6O5	[M-H]-	L-Malic acid	L-苹果酸	Organic acids	有机酸	Organic acids	有机酸	97-67-6	1	4.47651e+07	4.32637e+07	3.86776e+07	4.72954e+07	4.42672e+07	4.41836e+07	3.76779e+07	4.17328e+07	3.77671e+07	4.21773e+07	3.85034e+07	4.32092e+07	4.05631e+07	4.31355e+07	4.3732e+07	C00149	ko00020,ko00620,ko00630,ko00710,ko01100,ko01110,ko01200
pme3017	104.071	58	103.063	C4H9NO2	[M+H]+	2-Aminoisobutyric acid	2-氨基异丁酸	Organic acids	有机酸	Organic acids	有机酸	62-57-7	2	405536	391571	492002	490970	506870	544268	461456	409556	464364	522495	441368	281436	461368	455508	492454	C03665	-
Zmgn000503	133.048	71.0136	134.058	C5H10O4	[M-H]-	2,3-Dihydroxy-3-Methylbutanoic Acid	2,3-二羟基-3-甲基丁酸	Organic acids	有机酸	Organic acids	有机酸	1756-18-9	1	4.11516e+06	4.70196e+06	3.70333e+06	5.10299e+06	5.16817e+06	4.96586e+06	3.974e+06	4.79387e+06	4.51852e+06	4.05429e+06	3.94417e+06	3.61403e+06	3.48361e+06	3.57108e+06	3.82145e+06	C04039	-
Rfmb320	144.102	84.0813	143.095	C7H13NO2	[M+H]+	1-Methylpiperidine-2-carboxylic acid	1-甲基哌啶-2-羧酸	Organic acids	有机酸	Organic acids	有机酸	7730-87-2	3	553993	468462	1.7434e+06	564410	520064	389400	2.05144e+06	363687	412070	440086	467822	1.4394e+06	472481	524339	521272	-	-
pme0243	131.035	87.045	132.042	C5H8O4	[M-H]-	Glutaric acid	戊二酸	Organic acids	有机酸	Organic acids	有机酸	110-94-1	3	281280	236945	468794	205908	270171	386277	541120	462365	333910	314360	376645	705221	385112	351510	395894	C00489	ko00071,ko00310,ko01100
MWSslk154	277.129	115.041	276.121	C12H20O7	[M+H]+	Triethyl citrate	柠檬酸三乙酯	Organic acids	有机酸	Organic acids	有机酸	77-93-0	3	17916.8	22558.7	24106.2	38688.7	32207.5	22129.9	23819.1	18203.4	29091.1	22063.6	26960.3	30116	29181.4	29392.3	26096.3	-	-
Lmmn003323	271.228	225.22	272.235	C16H32O3	[M-H]-	2-Hydroxyhexadecanoic acid	2-羟基十六烷酸	Organic acids	有机酸	Organic acids	有机酸	764-67-0	3	31995	29109.9	30114.7	35652.5	27484.7	31732.6	36320.5	36559.6	39558.6	41351.2	43864	41405.9	32775.7	35590.7	37408.5	-	-
ML10197929	130.087	88.0403	131.07	C4H9N3O2	[M-H]-	Creatine	肌酸	Organic acids	有机酸	Organic acids	有机酸	57-00-1	3	27772.4	15604.7	25389.2	15494.1	13168.6	14985.6	14447.5	12473.4	17812.6	34595.6	25227.2	21428.1	13082.4	14536.7	14887.9	C00300	ko00260,ko00330,ko01100
Rfmb319	130.086	84.0843	129.079	C6H11NO2	[M+H]+	L-Pipecolic Acid	L-哌啶酸	Organic acids	有机酸	Organic acids	有机酸	3105-95-1	2	1.29939e+06	1.16477e+06	1.58276e+06	1.94256e+06	1.7034e+06	1.8129e+06	1.89217e+06	2.4544e+06	2.37502e+06	2.05022e+06	1.18228e+06	1.35565e+06	1.77521e+06	1.56673e+06	1.76659e+06	C00408	ko00310,ko00960,ko01100,ko01110
pme3011	104.071	68.8	103.063	C4H9NO2	[M+H]+	γ-Aminobutyric acid	γ-氨基丁酸	Organic acids	有机酸	Organic acids	有机酸	56-12-2	3	14260.1	18442	19409.6	36094.8	41269.5	25036.5	147800	85913	63627.7	95288.1	106973	105092	73132.7	65883	75360	C00334	ko00250,ko00330,ko00410,ko00650,ko00760,ko01100
Lmbn000216	147.03	57.0344	148.037	C5H8O5	[M-H]-	3-Methylmalic acid	3-甲基苹果酸	Organic acids	有机酸	Organic acids	有机酸	152204-30-3	1	505340	260246	408606	476471	330117	507162	268349	407283	349592	509438	414650	513199	352858	407506	370597	C06032	ko00290,ko00660,ko01100,ko01210,ko01230
MWS1882	132.03	88.0403	133.037	C4H7NO4	[M-H]-	Iminodiacetic acid	亚氨基二乙酸	Organic acids	有机酸	Organic acids	有机酸	142-73-4	1	79857.4	117365	73695.3	58815	66882.1	66099.6	70645.3	74113.2	60194.5	81158.3	112117	138360	79548.8	86530.1	74553.7	C19911	-
pmb3101	175.061	115.044	176.069	C7H12O5	[M-H]-	2-Isopropylmalic Acid	2-异丙基苹果酸	Organic acids	有机酸	Organic acids	有机酸	49601-06-1	1	466304	529921	645531	1.13921e+06	1.00318e+06	1.32465e+06	2.69241e+06	2.78173e+06	1.90199e+06	1.07162e+06	1.11875e+06	1.7014e+06	1.20034e+06	1.23861e+06	1.39354e+06	C02504	ko00290,ko00620,ko01100,ko01110,ko01210,ko01230
pme0278	191.103	128	190.095	C7H14N2O4	[M+H]+	2,6-Diaminooimelic acid	2,6-二氨基庚二酸	Organic acids	有机酸	Organic acids	有机酸	583-93-7	3	75729.9	30230.8	89858.7	104112	83691.7	95307.1	121223	82233	98591.3	158189	122416	79244.3	85105.4	96399	101876	C00666	ko00300,ko01100,ko01110,ko01230
pme3096	118	74	119.022	C3H5NO4	[M-H]-	Aminomalonic acid	氨基丙二酸	Organic acids	有机酸	Organic acids	有机酸	1068-84-4	3	45270.1	72338.7	77915.5	77524.9	53621.8	60431.7	66667.4	59632.9	63769	77760.5	66407.3	96275.3	59188	55998	49259.4	C00872	-
mws0159	163.04	91	164.047	C9H8O3	[M-H]-	Phenylpyruvic acid	苯丙酮酸	Organic acids	有机酸	Organic acids	有机酸	156-06-9	3	123335	120714	90619.8	371509	281391	268504	212383	311379	326163	392618	212219	289798	263351	223281	265851	C00166	ko00360,ko00400,ko00960,ko01100,ko01110,ko01210,ko01230
mws0277	191.056	85.0296	192.063	C7H12O6	[M-H]-	Quinic Acid	奎宁酸	Organic acids	有机酸	Organic acids	有机酸	77-95-2	1	2.72909e+07	1.46872e+07	2.00085e+07	1.70204e+07	2.1398e+07	2.07124e+07	1.50305e+07	1.80934e+07	1.84097e+07	2.33316e+07	1.40584e+07	1.50227e+07	1.63298e+07	1.43367e+07	1.73381e+07	C00296	ko00400,ko01100
pme0274	132.102	69	131.095	C6H13NO2	[M+H]+	6-Aminocaproic acid	6-氨基己酸	Organic acids	有机酸	Organic acids	有机酸	60-32-2	1	1.21326e+06	758365	1.25919e+06	1.4481e+06	1.16075e+06	1.11069e+06	1.84632e+06	1.67956e+06	1.94841e+06	972870	804928	723808	1.22992e+06	1.46162e+06	1.46407e+06	C02378	ko01100
MWS0205	157.037	97.0027	158.044	C4H6N4O3	[M-H]-	Allantoin	尿囊素	Organic acids	有机酸	Organic acids	有机酸	97-59-6	3	9632.63	10623	49157.1	22131.2	13997.4	30117.2	22544.5	21586.6	18348.3	9	13942.2	20029.7	26511.8	21516.6	24984.8	C01551	-
mws0154	173.046	93	174.053	C7H10O5	[M-H]-	Shikimic acid	莽草酸	Organic acids	有机酸	Organic acids	有机酸	138-59-0	1	273786	126798	199329	164289	134077	144730	110713	110708	155733	134131	95439.5	96195.7	124350	147916	153068	C00493	ko00400,ko01100,ko01110,ko01230,ko01240
mws0281	191.02	111.009	192.027	C6H8O7	[M-H]-	Citric Acid	柠檬酸	Organic acids	有机酸	Organic acids	有机酸	77-92-9	1	1.34404e+07	1.13193e+07	1.33299e+07	1.16854e+07	1.21389e+07	1.1581e+07	1.37239e+07	1.39446e+07	1.24934e+07	1.1679e+07	1.30675e+07	1.54569e+07	1.15572e+07	1.33732e+07	1.43702e+07	C00158	ko00020,ko00250,ko00630,ko01100,ko01110,ko01200,ko01210,ko01230,ko01240
Zmyn000453	191.02	111.009	192.027	C6H8O7	[M-H]-	Isocitric Acid	异柠檬酸	Organic acids	有机酸	Organic acids	有机酸	320-77-4	1	1.22788e+07	1.15538e+07	1.49106e+07	1.2298e+07	1.1645e+07	1.21554e+07	1.69162e+07	1.46423e+07	1.47236e+07	1.34395e+07	1.5453e+07	1.43192e+07	1.22504e+07	1.39804e+07	1.1241e+07	C00311	ko00020,ko00630,ko01100,ko01110,ko01200,ko01210,ko01230,ko01240
Zmyn000247	147.03	57.0346	148.037	C5H8O5	[M-H]-	2-Hydroxyglutaric Acid	2-羟基戊二酸	Organic acids	有机酸	Organic acids	有机酸	13095-48-2	1	440783	228955	300724	449978	267257	513798	364772	320016	367301	521995	341505	503578	303114	355651	380853	C03196	ko00310,ko01100
Zmgn000217	129.019	85.0298	130.027	C5H6O4	[M-H]-	Methylenesuccinic acid	亚甲基琥珀酸	Organic acids	有机酸	Organic acids	有机酸	97-65-4	2	57403.8	19865.8	53962.7	47787.1	47141.2	40992.6	37399.2	36351.9	49455.3	39877.1	46130.8	47954.8	49306	56368	44638.7	C00490	ko00660,ko01100
MWS3036	147.03	85.0297	148.037	C5H8O5	[M-H]-	3-Hydroxyglutaric acid	3-羟基戊二酸	Organic acids	有机酸	Organic acids	有机酸	638-18-6	1	120315	100963	124174	157704	102956	157388	117750	109496	127202	226664	104640	152564	112257	117798	139818	-	-
pme2380	145.014	101	146.022	C5H6O5	[M-H]-	α-Ketoglutaric acid	α-酮戊二酸	Organic acids	有机酸	Organic acids	有机酸	328-50-7	3	271924	190026	124168	267056	217231	220479	167936	119483	151718	265650	250002	268020	171054	136069	146400	C00026	ko00020,ko00040,ko00053,ko00220,ko00250,ko00300,ko00310,ko00340,ko00430,ko00630,ko00650,ko00660,ko01100,ko01110,ko01200,ko01210,ko01230,ko01240
pme3207	141.019	59	142.027	C6H6O4	[M-H]-	Muconic acid	己二烯二酸	Organic acids	有机酸	Organic acids	有机酸	1119-72-8	3	875760	857687	723474	762114	605038	1.4606e+06	608070	588509	663463	798741	694968	608368	678898	815727	881499	C02480	ko01100
mws0237	187.098	125	188.105	C9H16O4	[M-H]-	Azelaic acid	壬二酸	Organic acids	有机酸	Organic acids	有机酸	123-99-9	3	114769	128932	105249	163666	130556	129439	149670	198075	107929	133462	184515	184361	173449	157571	131446	C08261	-
mws0567	146.092	87	145.085	C5H11N3O2	[M+H]+	4-Guanidinobutyric acid	4-胍基丁酸	Organic acids	有机酸	Organic acids	有机酸	463-00-3	1	406679	340841	1.05249e+06	688769	550996	561333	530192	512807	796406	1.28971e+06	936065	1.62088e+06	618000	726135	823044	C01035	ko00330,ko01100
mws0376	115.004	71	116.011	C4H4O4	[M-H]-	Fumaric acid	延胡索酸(富马酸,反丁烯二酸)	Organic acids	有机酸	Organic acids	有机酸	110-17-8	1	111142	94391.3	92372.8	82364.9	112294	103091	90684.4	86874.7	77255.9	75808.6	72985	94560.5	94987.2	90538.7	71996.9	C00122	ko00020,ko00190,ko00220,ko00250,ko00350,ko00360,ko00620,ko00650,ko00760,ko01100,ko01110,ko01200
mws0425	129.019	85	130.027	C5H6O4	[M-H]-	Citraconic acid	柠康酸	Organic acids	有机酸	Organic acids	有机酸	498-23-7	3	166983	135852	225795	167678	158282	175829	238150	216871	187226	156715	193416	233237	149950	174606	200022	C02226	ko00290,ko00660,ko01100,ko01210
Zmtn001464	204.031	160.039	205.037	C10H7NO4	[M-H]-	4,8-Dihydroxyquinoline-2-carboxylic acid	4,8-二羟基喹啉-2-羧酸	Organic acids	有机酸	Organic acids	有机酸	59-00-7	3	35195	42657	32719.2	25394.5	36425.2	38210.2	27107.5	41971.5	30606	17462.9	32274.3	37904.2	38831.7	30024.4	31017.3	C02470	ko00380
mws0470	117.019	73	118.027	C4H6O4	[M-H]-	Methylmalonic acid	甲基丙二酸	Organic acids	有机酸	Organic acids	有机酸	516-05-2	1	469503	336928	748791	859759	525828	534240	616299	712540	609797	814917	557383	593618	496342	596532	449255	C02170	ko00240,ko00280,ko00640,ko01100
mws0192	117.019	73	118.027	C4H6O4	[M-H]-	Succinic acid	琥珀酸	Organic acids	有机酸	Organic acids	有机酸	110-15-6	1	469503	336928	748791	859759	525828	534240	616299	712540	609797	814917	557383	593618	496342	596532	449255	C00042	ko00020,ko00190,ko00250,ko00310,ko00350,ko00360,ko00620,ko00630,ko00640,ko00650,ko00760,ko00920,ko01100,ko01110,ko01200
Zmjp003163	211.133	55.0542	210.126	C12H18O3	[M+H]+	Jasmonic acid	茉莉酸	Organic acids	有机酸	Organic acids	有机酸	77026-92-7	3	27609.8	37339.5	31239.1	17113.5	32605.9	23572	19440.8	15494	8221.04	36521.5	51851.7	36327.8	24613.4	22251	29658.1	C08491	ko00592,ko01100,ko01110,ko04075
Zmgn001448	175.061	115.04	176.069	C7H12O5	[M-H]-	2-Propylmalic Acid*	2-丙基苹果酸*	Organic acids	有机酸	Organic acids	有机酸	-	1	440371	407824	515209	860857	1.02217e+06	1.27261e+06	2.1839e+06	2.57731e+06	1.81726e+06	885668	1.18462e+06	1.62531e+06	959966	1.19915e+06	1.31002e+06	C05994	ko00620
Lmbn001754	175.061	115.04	176.069	C7H12O5	[M-H]-	3-Isopropylmalic Acid*	3-异丙基苹果酸*	Organic acids	有机酸	Organic acids	有机酸	921-28-8	1	440371	407824	515209	860857	1.02217e+06	1.27261e+06	2.1839e+06	2.57731e+06	1.81726e+06	885668	1.18462e+06	1.62531e+06	959966	1.19915e+06	1.31002e+06	C04411	ko00290,ko01100,ko01110,ko01210,ko01230
pme0120	118.086	101	117.079	C5H11NO2	[M+H]+	5-Aminovaleric acid	5-氨基戊酸	Organic acids	有机酸	Organic acids	有机酸	660-88-8	1	22547.5	24538.2	22707	17140.9	29625.5	14479	28614.3	37044.7	20697.7	27686.4	31554.7	29344.1	31464.3	43392.3	38565.8	C00431	ko00310,ko00330,ko01100
Lmgn002184	173.046	93.0346	174.053	C7H10O5	[M-H]-	2-Oxoheptanedionic acid	2-氧庚二酸	Organic acids	有机酸	Organic acids	有机酸	17126-90-8	1	43856.9	34660.8	61231.9	38232	29862.5	35923.5	23623.4	41907.8	49276.5	29366.9	34861.1	37541	33960.1	30699.4	41735.6	C16588	ko01100,ko01210,ko01240
mws0341	131.071	85	132.079	C6H12O3	[M-H]-	2-Hydroxyisocaproic acid	2-羟基异己酸	Organic acids	有机酸	Organic acids	有机酸	20312-37-2	3	9	9	9	105328	95924.3	146356	144290	110423	74742.2	29285.8	9	34263.5	62224.9	57305.1	45037.8	C03264	-
pme1216	122.03	78	123.032	C6H5NO2	[M-H]-	2-Picolinic acid	2-吡啶甲酸	Organic acids	有机酸	Organic acids	有机酸	98-98-6	3	30421.6	28075.4	25741.2	34326.9	39724.1	31124.8	22737.4	24156.4	29060.7	55682.2	75004.1	58537.9	20853.6	22656.2	28770.8	C10164	ko00380,ko01100
MWS1962	153.127	83.0474	152.12	C10H16O	[M+H]+	cis-Citral	柠檬醛	Organic acids	有机酸	Organic acids	有机酸	5392-40-5	3	30312.6	20257.7	25949.6	22947.4	28092.3	16789.7	36681.3	24361.2	27404.9	26046	25727.9	26171	24621.6	33382.9	24386.5	C09847	ko01110
Lmgn000224	145.014	57.0346	146.022	C5H6O5	[M-H]-	2-Methyl-3-oxosuccinic acid	2-甲基-3-氧代琥珀酸	Organic acids	有机酸	Organic acids	有机酸	-	2	58144.3	42144.4	36120.5	26971.5	46585.9	40134.1	29918.7	24560.6	36174	41685.2	29922.3	60871.6	49342.8	32816.6	42593.9	C06030	ko00660
mws0147	117.056	59	118.063	C5H10O3	[M-H]-	β-Hydroxyisovaleric acid	β-羟基异戊酸	Organic acids	有机酸	Organic acids	有机酸	625-08-1	3	50238.4	69217	63355.7	47511.1	96805.4	91847.9	49385.6	56607.3	54972.6	66865.4	55897.7	73282.2	65289.2	87853.8	60634.5	C20827	ko00280,ko01100
mws0576	103.04	59.1	104.047	C4H8O3	[M-H]-	3-Hydroxybutyric acid	3-羟基丁酸	Organic acids	有机酸	Organic acids	有机酸	300-85-6	3	22065.2	20654.1	23500.6	24365.2	32193.8	32985.9	38784.1	19407.7	20339.6	31966.7	17430.9	19930	21701	15448.4	15506.5	C01089	ko00072,ko00650,ko01100
mws2628	118.086	87.0457	117.07	C5H11NO2	[M+H]+	N-Methyl-4-aminobutyric acid	N-甲基-4-氨基丁酸	Organic acids	有机酸	Organic acids	有机酸	1119-48-8	2	9029.83	9662.83	18061.4	13655.5	13174	14935.2	23457.6	11422.7	18507.8	37485.1	33417.4	21119.3	31863.9	23518.9	36625.3	C15987	ko00760,ko01100
mws0473	131.035	87.045	132.042	C5H8O4	[M-H]-	2-Methylsuccinic acid*	2-甲基丁二酸*	Organic acids	有机酸	Organic acids	有机酸	498-21-5	3	80410.5	51586.8	44026.1	98599.3	93371.5	107948	93851.5	88277	96895.1	103793	53708	59357.5	77782.8	85239.9	54754.8	-	-
Lmmn000806	131.035	87.0459	132.042	C5H8O4	[M-H]-	Dimethylmalonic acid*	二甲基丙二酸*	Organic acids	有机酸	Organic acids	有机酸	595-46-0	3	80410.5	51586.8	44026.1	98599.3	93371.5	107948	93851.5	88277	96895.1	103793	53708	59357.5	77782.8	85239.9	54754.8	-	-
Lmmn002164	131.035	87.0452	132.042	C5H8O4	[M-H]-	Monomethyl succinate	琥珀酸单甲酯	Organic acids	有机酸	Organic acids	有机酸	3878-55-5	3	80410.5	51586.8	44026.1	98599.3	93371.5	107948	93851.5	88277	96895.1	103793	53708	59357.5	77782.8	85239.9	54754.8	-	-
Lmgn002091	173.046	93.0346	174.053	C7H10O5	[M-H]-	2-Methyl-3-oxoadipic acid	2-甲基-3-氧代己二酸	Organic acids	有机酸	Organic acids	有机酸	-	1	52412.8	35120	50767.6	41908	49979.7	50292.1	34285.2	40810.8	62534.8	33105.8	42029.5	29848.2	33929	46415.1	30757.1	C18307	-
pme3009	175.024	99	174.016	C6H6O6	[M+H]+	Trans-Citridic acid	反式乌头酸	Organic acids	有机酸	Organic acids	有机酸	4023-65-8	3	144569	125403	96262.2	100799	182455	110735	119017	98963.1	111714	101931	114367	96213.5	81767.7	124176	127720	C02341	ko00660,ko01100
pmb2657	289.1	97.1	290.123	C10H18N4O6	[M-H]-	Argininosuccinic acid	精氨基琥珀酸	Organic acids	有机酸	Organic acids	有机酸	2387-71-5	3	37729.5	13175.5	22284	30145.5	30146.8	16714.8	28867.8	33185.9	48362.2	30399	17235.4	26082	43081.1	31146.9	27612.1	C03406	ko00220,ko00250,ko01100,ko01110,ko01230
ML10176345	171.03	109.029	172.037	C7H8O5	[M-H]-	3-Dehydroshikimic acid	3-脱氢莽草酸	Organic acids	有机酸	Organic acids	有机酸	2922-42-1	3	12319.4	19484.4	10998.3	9985.04	8416.28	3042.51	14955.2	7131.6	18423.6	20266.2	5137.13	10617.1	13388.2	8068.27	10171.8	C02637	ko00400,ko01100,ko01110,ko01230,ko01240
Lmgn002555	173.082	59.0139	174.089	C8H14O4	[M-H]-	2-Propylglutaric acid	2-丙基戊二酸	Organic acids	有机酸	Organic acids	有机酸	32806-62-5	3	178669	382387	243829	328100	261227	189712	232541	292829	249020	454428	222286	420495	220854	299349	375343	C16658	-
Zmdp000917	160.107	114.036	159.101	C6H13N3O2	[M+H]+	δ-Guanidinovaleric acid	δ-胍基新戊酸	Organic acids	有机酸	Organic acids	有机酸	462-93-1	3	41669.9	19068.5	16248.1	11660.5	23517.8	33078.8	25169.5	16649.5	16242.4	15986.8	24244.1	20985.9	27483.6	23013.6	16083.3	-	-
MWS5238	165.091	91.0546	164.084	C10H12O2	[M+H]+	4-Phenylbutyric acid	4-苯基丁酸	Organic acids	有机酸	Organic acids	有机酸	1821-12-1	3	53826.3	24852.3	23897.2	31419.6	18291.9	29830.2	9	21566.7	9	113570	27456.7	85397	18693.9	38990	33225.1	-	-
mws4052	102.055	56.05	101.048	C4H7NO2	[M+H]+	1-Aminocyclopropane-1-carboxylic acid	1-氨基环丙烷-1-羧酸	Organic acids	有机酸	Organic acids	有机酸	22059-21-8	3	74154.9	91810.7	152139	339306	179933	310551	133678	111905	299523	197343	180352	148747	81761.1	144282	182818	C01234	ko00270,ko01100,ko01110
Wmzn000227	145.062	109.041	146.058	C6H10O4	[M-H]-	2,2-Dimethylsuccinic acid	2,2-二甲基琥珀酸	Organic acids	有机酸	Organic acids	有机酸	597-43-3	3	2606.6	867.315	2208.57	5642.65	4411.86	7267.66	11119.3	11546.3	5990.33	1727.36	843.53	3425.61	8105.05	5214.61	3433.72	-	-
Hmbn005207	471.351	471.351	472.355	C30H48O4	[M-H]-	Hederagenin	常春藤皂苷元	Terpenoids	萜类	Triterpene	三萜	465-99-6	3	7.86745e+06	8.46269e+06	1.242e+07	1.19854e+07	8.22266e+06	6.84443e+06	8.16867e+06	6.91548e+06	1.01054e+07	8.94831e+06	1.17107e+07	1.31784e+07	1.01444e+07	1.01831e+07	1.02641e+07	-	-
MWSCX013	489.346	201.16	488.35	C30H48O5	[M+H]+	Euscaphic acid	蔷薇酸	Terpenoids	萜类	Triterpene	三萜	53155-25-2	2	672861	852752	1.13398e+06	1.07531e+06	613989	637744	714864	570382	1.03778e+06	708886	892836	987112	836629	838837	847693	C17890	-
Zmpn008194	471.348	471.348	472.355	C30H48O4	[M-H]-	Corosolic acid	科罗索酸	Terpenoids	萜类	Triterpene	三萜	4547-24-4	3	7.55581e+06	7.77803e+06	1.18676e+07	1.12048e+07	7.73414e+06	6.50807e+06	8.1454e+06	6.93306e+06	9.75286e+06	8.55962e+06	1.12495e+07	1.34005e+07	1.01008e+07	1.03034e+07	1.01876e+07	-	-
HJN106	485.331	467.318	486.334	C30H46O5	[M-H]-	Ceanothic acid	美洲茶酸	Terpenoids	萜类	Triterpene	三萜	21302-79-4	1	527143	1.58783e+06	2.83316e+06	1.7575e+06	494682	306381	914106	215642	1.69691e+06	807711	862218	950836	1.23939e+06	1.2596e+06	1.26521e+06	-	-
Smpp009887	635.39	147.04	634.387	C39H54O7	[M+H]+	3-O-trans-p-coumaroylrotundic acid	3-O-反-对-香豆酰基罗丹酸	Terpenoids	萜类	Triterpene	三萜	-	2	240958	203079	320927	241887	103555	147164	323774	152121	374944	196383	294788	240616	224191	223848	229449	-	-
Smpn011792	471.34	471.34	472.355	C30H48O4	[M-H]-	2,3-Dihydroxy-12-ursen-28-oic acid	2,3-二羟基-12-熊果烯-28-酸	Terpenoids	萜类	Triterpene	三萜	-	3	8.27515e+06	9.19554e+06	1.36909e+07	1.25257e+07	8.23334e+06	6.86296e+06	8.8157e+06	7.14292e+06	1.10575e+07	9.68773e+06	1.22506e+07	1.36199e+07	1.04549e+07	1.02854e+07	1.05941e+07	-	-
Lmzp009620	635.389	453.33	634.387	C39H54O7	[M+H]+	2α-Hydroxypyracrenic acid	2α-羟基圆齿火棘酸	Terpenoids	萜类	Triterpene	三萜	-	2	1.08076e+06	563453	740154	603743	708516	718367	684495	545248	510505	525805	977576	807903	738339	730973	754584	-	-
Smnp110489	635.39	453.33	634.387	C39H54O7	[M+H]+	3-O-trans-p-Coumaroyltormentic acid*	3-O-反式-香豆酰-委陵菜酸*	Terpenoids	萜类	Triterpene	三萜	-	1	4.98579e+06	4.53943e+06	5.31785e+06	5.91862e+06	4.34906e+06	3.80646e+06	5.01329e+06	3.92017e+06	5.06362e+06	4.17282e+06	5.74171e+06	5.71449e+06	5.11943e+06	5.08785e+06	5.25055e+06	-	-
Smnp010489	635.39	453.33	634.387	C39H54O7	[M+H]+	3-O-cis-Coumaroyltormentic acid*	3-O-顺式-香豆酰-委陵菜酸*	Terpenoids	萜类	Triterpene	三萜	-	1	4.98579e+06	4.53943e+06	5.31785e+06	5.91862e+06	4.34906e+06	3.80646e+06	5.01329e+06	3.92017e+06	5.06362e+06	4.17282e+06	5.74171e+06	5.71449e+06	5.11943e+06	5.08785e+06	5.25055e+06	-	-
pmn001705	471.348	471.35	472.355	C30H48O4	[M-H]-	3,24-Dihydroxy-17,21-semiacetal-12(13)oleanolic fruit	3,24-二羟基-17,21-半缩醛基-12(13)齐墩果	Terpenoids	萜类	Triterpene	三萜	-	2	8.561e+06	9.33919e+06	1.48888e+07	1.23298e+07	8.72753e+06	7.53507e+06	9.17222e+06	7.67072e+06	1.13892e+07	9.78572e+06	1.25054e+07	1.43799e+07	1.1152e+07	1.10299e+07	1.14079e+07	-	-
Hmjn008136	469.333	469.333	470.34	C30H46O4	[M-H]-	Camaldulenic acid	脱氢山楂酸	Terpenoids	萜类	Triterpene	三萜	71850-15-2	2	169716	180122	258449	179279	277057	103403	152813	202958	280100	330878	232420	288983	205710	210303	202980	-	-
Lmsn011830	485.327	485.327	486.334	C30H46O5	[M-H]-	2α,19α-Dihydroxy-3-oxours-12-en-28-oic acid	2α,19α-二羟基-3-氧熊果-12-烯-28-酸	Terpenoids	萜类	Triterpene	三萜	176983-21-4	1	8.82693e+06	2.64915e+07	4.29337e+07	2.7407e+07	8.4626e+06	5.18106e+06	1.55888e+07	4.27699e+06	2.82514e+07	1.76571e+07	2.35558e+07	3.54129e+07	2.34701e+07	2.41089e+07	2.42903e+07	-	-
pmp000782	635.394	435.32	634.387	C39H54O7	[M+H]+	Caffeoylhawthorn acid	咖啡酰山楂酸	Terpenoids	萜类	Triterpene	三萜	-	1	9.20389e+06	8.17264e+06	1.26624e+07	1.15029e+07	9.87729e+06	7.68917e+06	1.00652e+07	8.23365e+06	1.01778e+07	9.20542e+06	1.27943e+07	1.25655e+07	1.14634e+07	1.17642e+07	1.13401e+07	-	-
Lskp211455	473.361	409.347	472.355	C30H48O4	[M+H]+	Maslinic acid	山楂酸	Terpenoids	萜类	Triterpene	三萜	4373-41-5	1	60955.7	89909.5	155571	133282	89040.5	66289.7	69273.4	63567.5	100293	72742.1	115357	135426	102193	98148.3	100354	C16939	-
MWSmce394	487.341	469.332	488.35	C30H48O5	[M-H]-	Tormentic acid*	委陵菜酸(2α,19α-二羟基熊果酸)*	Terpenoids	萜类	Triterpene	三萜	13850-16-3	1	1.99484e+06	2.26082e+06	2.7443e+06	2.52505e+06	2.13092e+06	1.84379e+06	2.24378e+06	1.9762e+06	2.5594e+06	2.3563e+06	2.54585e+06	2.47289e+06	2.32585e+06	2.37677e+06	2.42188e+06	-	-
pmf0085	427.393	345	426.386	C30H50O	[M+H]+	Cycloartenol	环阿尔廷醇	Terpenoids	萜类	Triterpene	三萜	469-38-5	3	41372.5	32678.6	35898	37051.4	36694.5	36540.8	41828.5	35893.6	35853.9	33371	29837.3	33747.8	41133.2	40200.5	39317.2	C01902	ko00100,ko01100,ko01110
Zmjp013311	771.501	609.451	770.482	C41H70O13	[M+H]+	Gynoside A	Gynoside A	Terpenoids	萜类	Triterpene Saponin	三萜皂苷	157752-01-7	3	1.38974e+06	1.19294e+06	1.35969e+06	1.4782e+06	1.73461e+06	813301	442398	897739	783366	1.16139e+06	1.39213e+06	1.16696e+06	1.24911e+06	1.25065e+06	1.30441e+06	-	-
Lmsp009971	473.326	203.143	472.319	C29H44O5	[M+H]+	Rubuminatus B	Rubuminatus B	Terpenoids	萜类	Triterpene	三萜	-	3	16822.3	18545.2	30004.1	23743.1	17676.4	16935.8	17217.8	13995	26263.2	22077	22585.8	22530.9	19506.5	18857.5	19828.8	-	-
Lmsn011201	485.327	455.317	486.334	C30H46O5	[M-H]-	Swinhoeic acid	2α,3β-二羟基-19-羰基-18,19-开环熊果-11,13(18)-二烯-28-酸	Terpenoids	萜类	Triterpene	三萜	-	3	60391	19854.8	56956.2	95544.4	13196.4	41759.8	25332.2	12968.4	43673.7	28877.2	56373.9	53946.5	43806.5	42355.2	44742.3	-	-
pmn001706	471.348	471.35	472.355	C30H48O4	[M-H]-	2-Hydroxyoleanolic acid*	2-羟基齐墩果酸*	Terpenoids	萜类	Triterpene	三萜	26707-60-8	2	1.92227e+07	2.04548e+07	2.7285e+07	2.42349e+07	2.19944e+07	1.80853e+07	2.25443e+07	19835966	2.47454e+07	2.52904e+07	3.23667e+07	3.108e+07	2.47549e+07	2.61695e+07	2.56874e+07	-	-
Smpn009074	503.34	503.34	504.345	C30H48O6	[M-H]-	2α,3α,19α,23-tetrahydroxy-12-ursen-28-oic acid	2α,3α,19α,23-四羟基-12-熊果烯-28-酸	Terpenoids	萜类	Triterpene	三萜	-	2	879410	723275	1.76569e+06	1.85131e+06	385482	220970	484102	205837	937798	353658	506591	929894	763309	736302	780317	-	-
Lmzp010525	619.402	437.341	618.392	C39H54O6	[M+H]+	Querspicatin A	Querspicatin A	Terpenoids	萜类	Triterpene	三萜	126240-04-8	3	2.57603e+06	1.94799e+06	2.21167e+06	1.60435e+06	2.01514e+06	1.99091e+06	1.61251e+06	2.13839e+06	1.04466e+06	1.4493e+06	2.07713e+06	2.01969e+06	1.95554e+06	1.84652e+06	1.92275e+06	-	-
Smpp012073	619.39	147.04	618.392	C39H54O6	[M+H]+	Jacoumaric Acid	高加蓝花楹三萜酸	Terpenoids	萜类	Triterpene	三萜	63303-42-4	1	486441	573477	532486	435065	563983	414747	529213	721586	577188	514772	580853	591939	548867	534378	567319	-	-
Hmln003398	503.34	485.329	504.346	C30H48O6	[M-H]-	2α,3α,19α,23-Tetraydroxyurs-12-en-28-oic acid	2α,3α,19α,23-四羟基熊果-12-烯-28-酸	Terpenoids	萜类	Terpene	萜类	-	2	153216	146619	355169	283426	223182	78690.6	164524	156292	261060	195820	252436	329493	211391	216911	224618	-	-
pmp000780	665.405	409.3	664.398	C40H56O8	[M+H]+	3-O-Trans-feruloyl euscaphic acid	3-O-反式阿魏酰蔷薇酸	Terpenoids	萜类	Triterpene	三萜	-	2	645412	928548	1.48183e+06	1.15752e+06	913075	477835	940793	529929	931168	618239	828277	770328	868838	922525	885512	-	-
Smpn009230	487.34	487.34	488.35	C30H48O5	[M-H]-	2α,3α,23-trihydroxyolean-12-en-28-oic acid	2α,3α,23-三羟基齐墩果-12-烯-28-酸	Terpenoids	萜类	Triterpene	三萜	-	3	5.48645e+06	3.47616e+06	5.98424e+06	1.03306e+07	2.92493e+06	5.00969e+06	4.75085e+06	3.08299e+06	6.61446e+06	2.68688e+06	5.97833e+06	5.6069e+06	5.33489e+06	5.58794e+06	5.67238e+06	-	-
Lmzn006169	471.35	471.35	472.355	C30H48O4	[M-H]-	Pomolic acid	坡模酸	Terpenoids	萜类	Triterpene	三萜	13849-91-7	2	9.86563e+06	1.03383e+07	1.58247e+07	1.45797e+07	9.90733e+06	8.1735e+06	9.92486e+06	8.29229e+06	1.28032e+07	1.04652e+07	1.36294e+07	1.55313e+07	1.17986e+07	1.21457e+07	1.25818e+07	-	-
Hmhn007817	487.344	469.33	488.35	C30H48O5	[M-H]-	2α,3α-Dihydroxyursolic acid*	2α,3α-二羟基熊果酸*	Terpenoids	萜类	Triterpene	三萜	-	1	1.98288e+06	2.38746e+06	2.78736e+06	2.54658e+06	1.87342e+06	1.86323e+06	2.15015e+06	1.76088e+06	2.7474e+06	1.97594e+06	2.48121e+06	2.59577e+06	2.30293e+06	2.39724e+06	2.45552e+06	-	-
pmn001708	487.343	425.344	488.35	C30H48O5	[M-H]-	Asiatic acid	积雪草酸	Terpenoids	萜类	Triterpene	三萜	464-92-6	1	260032	477318	741274	412784	308448	154931	345434	226029	435223	363924	308243	266263	366082	384595	391993	C08617	-
pmp000441	471.347	453.336	470.34	C30H46O4	[M+H]+	11-Keto-ursolic acid	11-酮基-熊果酸	Terpenoids	萜类	Triterpene	三萜	105870-59-5	3	91563.6	138911	178305	123784	108449	92579.2	131756	85464.9	131632	170613	282104	268818	176548	166827	178804	-	-
Lmsp013456	455.352	203.179	454.345	C30H46O3	[M+H]+	3β-Hydroxytaraxastan-28,20β-olide	3β-羟基蒲公英甾烷-28,20β-内酯	Terpenoids	萜类	Triterpene	三萜	-	3	26349.2	56267.7	62691.8	24628.6	52413.9	22628.7	35102.4	49870.7	43744.7	24655.9	36405.1	47258.8	41608	42649.9	39645	-	-
Lmsn012627	469.332	423.327	470.34	C30H46O4	[M-H]-	2α,3α-Dihydroxyurs-12,18-dien-28-oic acid*	2α,3α-二羟基熊果-12,18-二烯-28-酸*	Terpenoids	萜类	Triterpene	三萜	-	1	8569.1	12193.7	17762.3	9518.4	15850.9	7890.23	10803.3	12776.6	21051.8	12663	18766.4	19872	13796.9	12718.2	13588.5	-	-
Smpp009685	651.38	163.03	650.382	C39H54O8	[M+H]+	3-O-trans-cafeoyltormentic acid	3-O-反式-咖啡酰-委陵菜酸	Terpenoids	萜类	Triterpene	三萜	-	1	372420	357097	555998	443867	422762	218854	460099	225474	519439	318200	501741	326562	429371	414174	451602	-	-
Lmsn006839	681.386	519.333	682.393	C36H58O12	[M-H]-	2α,3β,19α,23,24-Pentahydroxyolean-12-en-28-oic acid-28-O-glucoside	2α,3β,19α,23,24-五羟基齐墩果-12-烯-28-酸-28-O-葡萄糖苷	Terpenoids	萜类	Triterpene Saponin	三萜皂苷	-	2	47634.3	169922	108446	65017.2	203332	111400	111932	78880.3	106171	34942.8	79852.4	66944.1	83232.2	87636.5	90873.9	-	-
Lmsn012425	471.348	277.217	472.355	C30H48O4	[M-H]-	Rubusic acid (3β,7α-Dihydroxyolean-12-en-28-oic acid)	3β,7α-二羟基齐墩果-12-烯-28-酸	Terpenoids	萜类	Triterpene	三萜	23984-26-1	3	19541.4	19921.3	2938.74	3774.55	108020	57044.8	6824.29	11386.4	4731.67	10800.4	12969.6	27588.3	24514.6	23567.4	25863.3	-	-
pmp000269	489.358	407.33	488.35	C30H48O5	[M+H]+	Arjunic Acid	阿江榄仁酸	Terpenoids	萜类	Triterpene	三萜	31298-06-3	2	505374	652043	834901	790905	480944	478313	543188	415897	801677	539418	719915	711577	591571	612455	652434	-	-
Qmfp122201	619.397	437.342	618.392	C39H54O6	[M+H]+	Guajanoic acid	Guajanoic acid	Terpenoids	萜类	Triterpene	三萜	-	1	604039	613486	693004	457097	647135	498912	522180	825378	742647	529509	638521	686992	572932	633109	599772	-	-
pmp000781	619.399	437.34	618.392	C39H54O6	[M+H]+	p-Coumaroyleuscaphic acid	对香豆酰蔷薇酸	Terpenoids	萜类	Triterpene	三萜	-	3	454835	478257	770021	403680	603096	346732	320405	606659	467334	277353	597549	479327	407748	449979	419070	-	-
Hmhn007023	503.338	485.33	504.345	C30H48O6	[M-H]-	2α,3α,19α-Trihydroxyursolic acid	2α,3α,19α-三羟基熊果酸	Terpenoids	萜类	Triterpene	三萜	-	1	163481	166540	378251	319834	237848	94129.9	157885	140144	283684	218343	275662	346809	235372	250472	262206	-	-
pmn001704	469.332	423.327	470.34	C30H46O4	[M-H]-	2,3-Dihydroxy-5(6),12(13)-diene-ursolic acid*	2,3-二羟基-5(6),12(13)-二烯熊果酸*	Terpenoids	萜类	Triterpene	三萜	-	1	9156.83	12235.3	16911.1	11552.2	17064.4	6951.04	11068.1	13643.1	19208.2	11623.6	13646.3	21158.5	15434.1	15292.6	16915.4	-	-
Lhnp111726	251.127	163.11	250.12	C14H18O4	[M+H]+	13-Nor-desacylcynaropicrin	13-降-去酰基菜蓟苦素	Terpenoids	萜类	Sesquiterpenoids	倍半萜	-	1	787243	1.21574e+06	938674	830032	835880	733553	672755	946208	738992	668440	958639	787909	817667	799863	891026	-	-
zjmp120216	471.345	435.326	470.34	C30H46O4	[M+H]+	11α-Hydroxy-3-oxours-12-en-28-oic acid	11α-羟基-3-氧代-12-烯-28-乌苏酸	Terpenoids	萜类	Triterpene	三萜	-	2	20679.2	16740.1	24578.9	44199.1	11725.4	19210	16329.3	11339.9	28721.2	15734.6	27883.3	26036.7	22072.3	24677.4	24103.9	-	-
Hmyp009454	221.19	119.08	220.182	C15H24O	[M+H]+	Nootkatol	圆柚醇	Terpenoids	萜类	Sesquiterpenoids	倍半萜	50763-67-2	1	94552.6	67108.7	67016.7	53568	56468.7	85473.9	65390.6	48018.5	67270.4	75723.6	76469.1	85754.4	65712.5	74501.2	70934	-	-
Lmsp013238	455.352	301.216	454.345	C30H46O3	[M+H]+	3β-Hydroxy-urs-11-en-28,13β-lactone	3β-羟基熊果-11-烯-28,13β-内酯	Terpenoids	萜类	Triterpene	三萜	-	3	11864.4	16356.7	18379	10264.5	12764.7	11079.8	12685.3	16410.9	12132.8	9879.66	15760.1	13659.8	14773.2	13541.2	15388.3	-	-
Cmcp006262	505.35	423.328	504.345	C30H48O6	[M+H]+	Roxburic Acid	刺梨酸	Terpenoids	萜类	Triterpene	三萜	108657-25-6	2	37656.6	44116.9	73003.3	84703.6	19027.1	9	23759.6	12789.1	55342.2	20564.2	27538.7	62925.5	44587.3	49297.6	43487.5	-	-
Lmsn012480	483.312	421.311	484.319	C30H44O5	[M-H]-	Fupenzic acid	覆盆子酸	Terpenoids	萜类	Triterpene	三萜	119725-20-1	2	3231.83	11070.3	30786.6	14511.8	4011.92	1502.53	4407.88	852.73	11533.9	6295.73	8754.3	9723.15	9830.78	11320.1	10748.8	-	-
pmp000695	375.129	177.05	374.121	C16H22O10	[M+H]+	Swertiamarin	獐牙菜苦苷	Terpenoids	萜类	Monoterpenoids	倍萜	17388-39-5	2	134234	132467	152478	148549	140031	116331	131273	137065	165592	132281	154543	90268.6	128164	126387	144145	C09800	-
Lmsn009238	503.338	441.337	504.345	C30H48O6	[M-H]-	1β,2α,3α,19α-Tetrahydroxyurs-12-en-28-oic acid	1β,2α,3α,19α-四羟基乌苏-12-烯-28-酸	Terpenoids	萜类	Triterpene	三萜	120211-98-5	3	144727	217736	269147	284518	80735.7	59313.4	143534	71356.2	240602	91708.2	163021	138368	144508	167438	160575	-	-
Lmsn010659	485.327	439.322	486.334	C30H46O5	[M-H]-	Annurcoic acid	Annurcoic acid	Terpenoids	萜类	Triterpene	三萜	877995-09-0	2	29177.1	62095.1	100394	57481.5	123308	26167.7	65288.8	84698.8	114961	88246.8	93038.2	121450	83492.5	73209.7	83756.6	-	-
Lmsn011015	485.327	455.317	486.334	C30H46O5	[M-H]-	1-Oxo-Siaresinolic acid	1-羰基-泰国树脂酸	Terpenoids	萜类	Triterpene	三萜	-	3	9712.56	5308.66	13732.4	7654.36	2792.72	4269.79	6036.27	3552.37	6108.54	1176.68	4463.68	4089.08	4668.91	5418.51	5237.03	-	-
pmp000268	487.342	405.314	486.334	C30H46O5	[M+H]+	Rosamultic acid	野蔷薇酸	Terpenoids	萜类	Triterpene	三萜	214285-76-4	2	489680	1.23799e+06	2.13374e+06	1.11951e+06	385379	271419	718223	187989	1.33802e+06	862056	1.09056e+06	1.72604e+06	1.20835e+06	1.0807e+06	1.26244e+06	-	-
mws4053	455.353	455.353	456.36	C30H48O3	[M-H]-	Ursolic acid	熊果酸	Terpenoids	萜类	Triterpene	三萜	77-52-1	2	143748	130766	162220	149683	141859	103729	113984	114318	130496	102342	108702	132324	143361	135669	121640	C08988	-
mws1389	455.353	455.353	456.36	C30H48O3	[M-H]-	Oleanolic acid	齐墩果酸	Terpenoids	萜类	Triterpene	三萜	508-02-1	2	157550	176892	153384	169688	144791	125279	136431	180827	159278	142833	136386	146027	154093	157189	133941	C17148	-
pmp000444	487.342	469.33	486.334	C30H46O5	[M+H]+	27,28-Dicarboxyl ursolic acid	27,28-二羧基熊果酸	Terpenoids	萜类	Triterpene	三萜	-	2	31264.3	40599.8	71641.7	44094.4	70658.1	18914.2	31286.2	38707.1	87042	51059.9	30695	82979.2	48932.8	55968.5	58025.5	-	-
zjmp122401	389.215	209.153	388.21	C19H32O8	[M+H]+	Aseleposide E	Aseleposide E	Terpenoids	萜类	Monoterpenoids	倍萜	-	1	938353	1.17409e+06	1.39447e+06	972025	1.22598e+06	829713	836019	1.04119e+06	1.0703e+06	868708	1.37206e+06	1.07383e+06	1.1058e+06	1.04229e+06	1.24434e+06	-	-
Lsjp211210	197.116	133.1	196.11	C11H16O3	[M+H]+	Loliolide	黑麦草内酯	Terpenoids	萜类	Monoterpenoids	倍萜	5989-02-6	1	148300	106376	69771.2	87895.2	60966.1	57244.3	47911	42919.3	59267.6	88366.1	80864.3	80394.6	90245.6	76651.4	91190.9	-	-
Hmbn004734	455.318	455.318	456.325	C29H44O4	[M-H]-	30-Norhederagenin	30-去甲常春藤皂苷元	Terpenoids	萜类	Triterpene	三萜	117654-06-5	3	14834	26326.1	57898.2	9	9	9	53575.2	45835.4	46823.9	9	9	9	12489.4	15031.2	14602.4	-	-
Lmsp010222	457.331	203.143	456.324	C29H44O4	[M+H]+	Rubuminatus A	Rubuminatus A	Terpenoids	萜类	Triterpene	三萜	-	2	24618.8	29528	72943.2	48703.4	37996.1	29805.1	21955.1	18614	37921	40989.7	64099.3	72120.7	41422.8	37505.6	45652.5	-	-
Lmsn009824	503.338	441.337	504.345	C30H48O6	[M-H]-	2α,3β,19α,23-Tetrahydroxyolean-12-en-28-oic acid	2α,3β,19α,23-四羟基齐墩果-12-烯-28-酸	Terpenoids	萜类	Triterpene	三萜	55306-03-1	1	20066.7	15619.3	33473.1	16864.6	4230.81	2217.01	4086.22	1759.14	27344.7	6490.16	7966.59	11065.3	14291.1	13199.9	16116.6	-	-
Lmqp012453	441.373	191.179	440.365	C30H48O2	[M+H]+	Ursolaldehyde	熊果醛	Terpenoids	萜类	Triterpene	三萜	-	2	35186.4	38759.6	72675.4	64085.2	40356.1	28631.9	29836.5	26811.1	52617.2	49218.4	87017.4	87682.3	56080.9	53794.4	45993.6	-	-
Hmcp005535	425.376	191.17	424.37	C30H48O	[M+H]+	α-Amyrenone	α-香树脂酮	Terpenoids	萜类	Triterpene	三萜	638-96-0	3	9526.61	12066.7	18801.2	9248.79	9858.6	8381.78	9992.88	9629.65	18649.7	16140.9	17848.9	14711.7	9451.31	8971.27	10992.2	-	-
mws1526	359.134	197	358.126	C16H22O9	[M+H]+	Sweroside	獐牙菜苷	Terpenoids	萜类	Monoterpenoids	倍萜	14215-86-2	2	958356	1.52124e+06	1.21663e+06	1.19531e+06	1.69417e+06	1.28691e+06	1.44285e+06	1.11785e+06	1.52797e+06	1.31218e+06	1.81348e+06	1.66423e+06	1.49952e+06	1.58433e+06	1.84749e+06	C17071	-
Lhdp120305	505.262	211.169	504.257	C24H40O11	[M+H]+	Guettardionoside	Guettardionoside	Terpenoids	萜类	Monoterpenoids	倍萜	-	3	391811	501921	526860	636840	561545	570100	485959	497395	623299	428661	431777	539657	466447	537393	584942	-	-
Lmsn011870	665.391	485.327	666.398	C36H58O11	[M-H]-	Nigaichigoside F1	苦莓苷 F1	Terpenoids	萜类	Triterpene Saponin	三萜皂苷	95262-48-9	1	7164.07	35978.4	66564.8	41684.4	7903.64	6080.96	12211.6	5196.06	36001.6	20035.3	13475.1	17138.3	35853.9	31270.5	28201.7	-	-
Smnn011202	471.34	427.35	472.355	C30H48O4	[M-H]-	2ɑ-hydroxyoleanolic acid	2ɑ-羟基齐墩果酸	Terpenoids	萜类	Triterpene	三萜	-	3	13663.8	10749.7	17796.4	11614.7	7307.18	5232.99	13020.5	8133.32	15603	14405.9	15000.6	14253.9	14199.4	11129.5	13576.7	-	-
Lhdp120302	389.217	209.153	388.21	C19H32O8	[M+H]+	lauroside E	lauroside E	Terpenoids	萜类	Monoterpenoids	倍萜	-	1	161827	233776	269992	234711	274257	218806	217896	277848	213557	154642	296131	263289	213448	261279	275758	-	-
pmn001700	455.353	455.354	456.36	C30H48O3	[M-H]-	24,30-Dihydroxy-12(13)-ene-lupeol	24,30-二羟基-12(13)烯-羽扇豆醇	Terpenoids	萜类	Triterpene	三萜	-	2	153924	166294	73391.5	148319	138764	144158	146543	90212.9	99146.9	134945	149712	146749	119095	151021	121160	-	-
Lmqp003432	227.164	121.101	226.157	C13H22O3	[M+H]+	6,9-Dihydroxy-7-megastigmen-3-one	6,9-二羟基-7-巨豆烯-3-酮	Terpenoids	萜类	Sesquiterpenoids	倍半萜	-	1	527971	501256	853149	754813	714103	616463	398042	498265	748965	425289	679861	515018	588043	618715	772653	-	-
pmp000266	473.363	207.173	472.355	C30H48O4	[M+H]+	3β,19α-Dihydroxyolean-12-en-28-oic acid	3β,19α-二羟基齐墩果-12-烯-28-酸	Terpenoids	萜类	Triterpene	三萜	-	2	14293.7	17859.7	31778.6	26166.6	21031.5	11295.3	16168.9	14159.4	24883.4	21427.2	18042.7	28084.5	22910	25719.8	18803.4	-	-
pmn001505	763.427	763.4	764.435	C41H64O13	[M-H]-	Oleanolic acid-3-O-xylosyl(1→3)glucuronide	齐墩果酸-3-O-木糖基(1→3)葡萄糖醛酸苷	Terpenoids	萜类	Triterpene Saponin	三萜皂苷	-	3	53725	60059.6	47556.9	50646.1	49829.6	47428.7	48201.1	46946.5	34475.2	59227.9	75119.5	69186.2	45475	52085.6	38056.1	-	-
Lmyp006119	425.378	217.195	424.37	C30H48O	[M+H]+	β-Amyrone	β-香树脂酮	Terpenoids	萜类	Triterpene	三萜	638-97-1	3	10954.7	13680	16966.8	18050.3	8906.81	7998.85	9	9	9	15402.4	23438.4	22296	12523.6	11918.3	15948.3	-	-
HJN110	455.359	455.359	456.36	C30H48O3	[M-H]-	Betulinic acid	白桦脂酸	Terpenoids	萜类	Triterpene	三萜	472-15-1	2	186472	179402	106012	138996	154847	145691	163333	170844	135222	149032	150152	178347	137827	103940	141203	C08619	-
Smnn004419	569.15	389.06	570.159	C25H30O15	[M-H]-	Oleuropeinic acid	橄榄苦苷酸	Terpenoids	萜类	Monoterpenoids	倍萜	96382-90-0	3	15458.1	14724	19202.9	21989	11894.6	11770.9	14762.8	23341.8	26927.7	5282.64	13477.8	15736	11172.7	12209.9	15173	-	-
Lmsn009589	503.338	421.311	504.345	C30H48O6	[M-H]-	2α,3β,19α,23-Tetrahydroxyurs-12-en-28-oic acid	2α,3β,19α,23-四羟基熊果-12-烯-28-酸	Terpenoids	萜类	Triterpene	三萜	-	1	13763.3	21360.3	26853.6	32574.5	6954.48	4686.65	15467.7	4567.46	13651.3	8404.4	17049.4	10243.7	13265.5	16282.8	11868.9	-	-
Lhjp111622	359.132	151.037	358.126	C16H22O9	[M+H]+	Dehydroxysecologanic acid	脱氧断马钱子酸	Terpenoids	萜类	Monoterpenoids	倍萜	-	1	633394	570548	643803	503523	478065	356532	370069	480432	598003	415418	386399	425263	532286	497699	677288	-	-
MWSmce035	485.335	405.322	486.334	C30H46O5	[M-H]-	Quillaic acid	皂皮酸	Terpenoids	萜类	Triterpene	三萜	631-01-6	3	4751.54	4205.85	10389.3	7747.24	4214.94	4404.66	4888.09	4253.4	7001.49	5296.54	6701.83	6227.77	5477.89	4711.22	6791.32	C08972	-
Hmcp005697	425.374	191.18	424.37	C30H48O	[M+H]+	δ-Amyrenone	δ-香树脂酮	Terpenoids	萜类	Triterpene	三萜	20248-08-2	3	10766.4	16182.7	19672.3	13482	12294.9	10226.1	11579.1	9	25791.4	19251.5	16193.6	20159.3	7984.8	10264.6	12286.7	-	-
Smnp012194	619.39	437.34	618.392	C39H54O6	[M+H]+	2ɑ-hydroxy-3β-trans-p-hydroxycinnamoyloxy oleanolic acid	2ɑ-羟基-3β-反式对羟基肉桂酰氧基齐墩果酸	Terpenoids	萜类	Triterpene	三萜	-	3	163151	230967	309323	157178	317703	105619	157105	288001	245753	106017	219263	174422	154700	147755	218049	-	-
Cmcp007058	505.351	451.32	504.345	C30H48O6	[M+H]+	1α,2β,3β,19α-Tetrahydroxyurs-12-en-28-oic acid	1α,2β,3β,19α-四羟基熊果-12-烯-28-酸	Terpenoids	萜类	Triterpene	三萜	-	2	22551.2	22900.6	30453.6	36476.9	10015.5	9	9	8912.86	34236.6	11388.3	21558.5	23393.6	22446.3	14877.3	15511.5	-	-
Smpp011773	619.39	147.04	618.392	C39H54O6	[M+H]+	3β-O-cis-p-Coumaroyl-2α-hydroxy-12-ursen-28-oic acid	3β-O-顺式-对-香豆酰基-2α-羟基-12-熊果烯-28-酸	Terpenoids	萜类	Triterpene	三萜	-	1	98506.6	113940	161131	88345.8	170814	47010.9	76692.6	122906	137231	55412.4	117264	90080.3	68468.6	106352	112362	-	-
pmp001059	521.187	209.081	520.179	C22H32O14	[M+H]+	Genipin-1-O-(2''-O-apiosyl)glucoside	京尼平-1-O-(2''-O-芹糖基)葡萄糖苷	Terpenoids	萜类	Monoterpenoids	倍萜	-	2	41722.2	43496	49100.6	55875.9	70273.1	46992.3	69296.1	62243.3	79954.9	62930.1	63815.1	56591.2	40151.2	48400	65647	-	-
Lmyp004084	153.127	107.085	152.12	C10H16O	[M+H]+	Perillyl alcohol	紫苏子醇	Terpenoids	萜类	Monoterpenoids	倍萜	57717-97-2	1	154372	144181	137410	165382	92636.3	128398	209469	242612	114993	233796	171697	159861	160863	124462	210198	C22272	-
mws1565	389.144	209.081	388.137	C17H24O10	[M+H]+	Geniposide	京尼平苷	Terpenoids	萜类	Monoterpenoids	倍萜	24512-63-8	2	1.25976e+06	1.73835e+06	1.95343e+06	1.32415e+06	1.99314e+06	1.7658e+06	1.70624e+06	1.8345e+06	1.56872e+06	1.11211e+06	1.9646e+06	1.97729e+06	1.97374e+06	1.15405e+06	2.17907e+06	C09781	-
Lmzn006284	471.35	471.35	472.355	C30H48O4	[M-H]-	2α-Hydroxyursolic acid*	2α-羟基熊果酸*	Terpenoids	萜类	Triterpene	三萜	-	2	2.89521e+07	3.046e+07	3.36253e+07	3.41405e+07	3.05671e+07	2.74881e+07	3.10936e+07	3.1856e+07	3.30516e+07	3.25652e+07	3.27612e+07	3.31021e+07	3.40364e+07	6.15557e+07	3.51787e+07	-	-
pme2292	89.1073	72.0808	88.1	C4H12N2	[M+H]+	Putrescine	腐胺	Alkaloids	生物碱	Alkaloids	生物碱	110-60-1	3	938042	1.45493e+06	962442	2.32498e+06	1.87832e+06	1.01362e+06	1.27348e+06	2.13943e+06	1.93696e+06	2.25218e+06	1.17924e+06	2.69589e+06	1.96471e+06	1.98439e+06	1.94806e+06	C00134	ko00330,ko00472,ko00480,ko00960,ko01100,ko01110,ko02010
Hmcp009963	180.137	123.07	180.138	C11H18NO+	[M]+	Candicine	N-甲基大麦芽碱	Alkaloids	生物碱	Phenolamine	酚胺	6656-13-9	2	449836	417361	341662	294453	288825	340981	385544	284523	375500	366177	364406	389508	349128	347800	357213	C10575	-
MWS3020	145.133	86.0961	144.126	C7H16N2O	[M+H]+	N-Acetylcadaverine	N-乙酰尸胺	Alkaloids	生物碱	Alkaloids	生物碱	32343-73-0	3	327706	275557	256552	270848	355004	258485	250596	267561	288355	282705	294800	303844	334895	324246	325222	-	-
NK10246260	162.055	116.049	161.048	C9H7NO2	[M+H]+	2,4-Dihydroxyquinoline	2,4-二羟基喹啉	Alkaloids	生物碱	Quinoline alkaloids	喹啉类生物碱	86-95-3	3	40192.7	41480.3	68084.5	52447.3	29540.3	44920.7	39829.5	63389.5	53988	41480.3	48071.9	55163.9	39130.5	38258.9	39923	C16716	-
MWStz070	182.081	91.0548	181.074	C9H11NO3	[M+H]+	N-(2-Hydroxy-4-methoxyphenyl)acetamide	N-(2-羟基-4-甲氧基苯基)乙酰胺	Alkaloids	生物碱	Phenolamine	酚胺	58469-06-0	1	7.47468e+06	1.17644e+07	9.55854e+06	8.22441e+06	1.0803e+07	8.22339e+06	8.31672e+06	1.15698e+07	9.7964e+06	5.30784e+06	4.83939e+06	4.33826e+06	8.03864e+06	8.15452e+06	7.78887e+06	-	-
Hmgp002327	188.071	118.06	187.063	C11H9O2N	[M+H]+	3-amino-2-naphthoic acid	3-氨基-2-萘甲酸	Alkaloids	生物碱	Alkaloids	生物碱	-	1	2.6522e+06	5.41303e+06	7.52808e+06	6.72218e+06	6.79905e+06	3.90206e+06	4.85103e+06	6.27082e+06	5.86094e+06	2.82599e+06	5.24496e+06	3.43731e+06	4.94533e+06	5.02324e+06	5.31781e+06	-	-
pme2244	190.086	118.065	189.071	C11H11NO2	[M+H]+	3-Indolepropionic acid	3-吲哚丙酸	Alkaloids	生物碱	Plumerane	吲哚类生物碱	830-96-6	2	19692.6	42442.6	79631.9	65695	65027.5	36697.1	50818.9	45046.9	61950.7	21369.7	82558.1	49072.6	49097.1	52605.4	52660	-	-
pma2987	142.097	124.087	141.09	C6H11N3O	[M+H]+	Histidinol	组氨醇	Alkaloids	生物碱	Alkaloids	生物碱	501-28-0	3	3.7343e+07	3.56361e+07	3.61958e+07	3.25761e+07	3.73291e+07	3.25936e+07	3.75231e+07	3.5451e+07	3.26093e+07	3.34991e+07	3.44492e+07	36006309	3.89895e+07	3.64057e+07	3.61137e+07	C00860	ko00340,ko01100,ko01110,ko01230
mws0017	146.165	72.2	145.158	C7H19N3	[M+H]+	Spermidine	亚精胺	Alkaloids	生物碱	Alkaloids	生物碱	124-20-9	2	687645	564697	1.02019e+06	678507	655825	669733	999844	753124	569016	1.06097e+06	1.23636e+06	965117	872694	800488	822208	C00315	ko00330,ko00410,ko00480,ko00940,ko01100,ko02010
Hmmp002124	146.06	118.06	145.053	C9H7NO	[M+H]+	Indole-3-carboxaldehyde	吲哚-3-甲醛	Alkaloids	生物碱	Plumerane	吲哚类生物碱	487-89-8	1	130550	268040	429272	386871	441899	235821	272009	328667	446094	163708	346617	278865	300858	330142	323272	C08493	-
mws0018	203.223	83	202.216	C10H26N4	[M+H]+	Spermine	精胺	Alkaloids	生物碱	Alkaloids	生物碱	71-44-3	3	1.17942e+07	1.33064e+07	1.23226e+07	1.03106e+07	1.28902e+07	9.11266e+06	1.25897e+07	1.09909e+07	9.14721e+06	8.67677e+06	1.14149e+07	1.07883e+07	1.27777e+07	1.15617e+07	1.21177e+07	C00750	ko00330,ko00410,ko00480,ko00770,ko01100,ko01240
pmp001198	132.102	57.1	131.095	C6H13NO2	[M+H]+	6-Deoxyfagomine	6-脱氧荞麦碱	Alkaloids	生物碱	Piperidine alkaloids	哌啶类生物碱	197449-09-5	1	750706	640472	836520	851656	639403	788826	996228	1.0614e+06	1.23517e+06	403880	531698	458808	715761	782030	712145	-	-
mws0983	326.305	62.065	325.298	C20H39NO2	[M+H]+	N-Oleoylethanolamine	油酰单乙醇胺	Alkaloids	生物碱	Alkaloids	生物碱	111-58-0	3	19041	24799.4	25207.1	18718.3	21974.4	18190.7	29692.9	26645.5	20160.2	18362.7	19888.1	19237.8	23076	20727.1	21232.7	C20792	-
Zmtn001624	188.035	144.046	189.043	C10H7NO3	[M-H]-	N-Acetylisatin	N-乙酰靛红	Alkaloids	生物碱	Plumerane	吲哚类生物碱	574-17-4	3	116371	151594	206842	115362	119059	157054	207091	183171	60786.6	134472	224356	167153	154635	146799	137210	C02172	ko00380
Hmmp001310	188.071	118.065	187.063	C11H9NO2	[M+H]+	3-Indoleacrylic acid	3-吲哚丙烯酸	Alkaloids	生物碱	Plumerane	吲哚类生物碱	1204-06-4	1	1.68616e+06	4.36229e+06	6.4054e+06	6.313e+06	6.61593e+06	3.61537e+06	5.6004e+06	4.16196e+06	5.61299e+06	2.26706e+06	4.92483e+06	3.75619e+06	3.9204e+06	4.41158e+06	4.34282e+06	C21283	-
Zmpp001726	184.096	124.07	183.089	C9H13NO3	[M+H]+	Epinephrine	肾上腺素	Alkaloids	生物碱	Alkaloids	生物碱	51-43-4	1	32885.6	26907.1	20531.8	19281	13851.7	18685.1	14597.2	12921	11433.5	26504.1	19302.7	10082	19475	17624.9	17020.6	C00788	ko00350,ko01100
pme2268	138.055	94.0651	137.048	C7H7NO2	[M+H]+	Trigonelline	葫芦巴碱	Alkaloids	生物碱	Pyridine alkaloids	吡啶类生物碱	535-83-1	1	5.98649e+06	3.81905e+06	4.73949e+06	6.4389e+06	4.74647e+06	4.06506e+06	5.1532e+06	4.26679e+06	4.78876e+06	5.16507e+06	5.84145e+06	4.41268e+06	4.71801e+06	5.43414e+06	5.28391e+06	C01004	ko00760
Lmlp001118	448.197	286.146	447.189	C23H29NO8	[M+H]+	3'-Glucosyl-6,7-dihydroxy-N-methyl-benzyltetrahydroisoquinoline	3'-葡萄糖基-6,7-二羟基-N-甲基-苄基四氢异喹啉	Alkaloids	生物碱	Isoquinoline alkaloids	异喹啉类生物碱	-	2	12163.6	27136.5	22951.7	23839.5	31462.3	366467	22693.4	16078.2	23362.3	200770	55337.7	498917	88202.4	81926.6	95013.6	-	-
pme2433	106.086	88	105.079	C4H11NO2	[M+H]+	Diethanolamine	二乙醇胺	Alkaloids	生物碱	Alkaloids	生物碱	111-42-2	3	114099	119340	113874	67754.5	68592.3	70558.3	57759.5	45978.9	60141.2	107427	96281.2	71265.2	88354.2	79141.6	91965.5	C06772	ko00564
pmb1096	118.065	91	117.058	C8H7N	[M+H]+	Indole	吲哚	Alkaloids	生物碱	Plumerane	吲哚类生物碱	120-72-9	2	213105	412841	684744	523635	491398	361570	382163	455985	478707	192228	542573	388971	435587	383631	450392	C00463	ko00380,ko00400,ko00402,ko01100,ko01110
MWSmce584	138.091	77.0387	137.084	C8H11NO	[M+H]+	L-Tyramine	L-酪胺	Alkaloids	生物碱	Alkaloids	生物碱	51-67-2	3	117905	89725.2	87463.7	97783.3	82751	69941.9	122764	78519.8	95743.8	91894.6	115382	75986.4	100962	114846	119438	C00483	ko00350,ko00950,ko01100,ko01110,ko01240
HJKP000649	136.071	91.0544	135.068	C8H9NO	[M+H]+	N-benzylformamide	正苄基甲酰胺	Alkaloids	生物碱	Alkaloids	生物碱	6343-54-0	2	3.42576e+06	5.25618e+06	4.60485e+06	4.15241e+06	5.28396e+06	4.15429e+06	4.17416e+06	5.90089e+06	5.14741e+06	3.02309e+06	2.97448e+06	2.71303e+06	4.51911e+06	3.81024e+06	3.95848e+06	C15561	-
MWSmce118	127.047	81.044	126.043	C5H6N2O2	[M+H]+	Imidazole-4-Acetic Acid*	咪唑-4-乙酸*	Alkaloids	生物碱	Alkaloids	生物碱	645-65-8	3	227236	101621	182626	233012	171948	206708	162053	133897	192569	166758	116480	87255	166892	200896	182016	C02835	ko00340,ko01100
MWSmce542	219.113	132.086	218.106	C12H14N2O2	[M+H]+	(S)-Indoximod	相思子碱	Alkaloids	生物碱	Plumerane	吲哚类生物碱	21339-55-9	2	32286.3	35460.9	35453.5	49015.7	52171.8	27224.3	41934.9	26395.7	43883.9	22471.5	38343.5	44616.1	39876.1	36782.3	44519.4	-	-
mws0620	175.123	144	174.116	C11H14N2	[M+H]+	N-Methyltryptamine	N-甲基色胺	Alkaloids	生物碱	Plumerane	吲哚类生物碱	61-49-4	3	72578.7	27511.7	45250	211989	276154	613596	6751.37	75121.9	139109	140067	27155.8	86746.5	165948	153090	185475	C06213	ko00380,ko01100
pmb0484	104.1	60.1	104.107	C5H14NO+	[M]+	Choline	胆碱	Alkaloids	生物碱	Alkaloids	生物碱	62-49-7	3	2.56382e+06	2.26487e+06	2.36578e+06	2.35036e+06	4.30517e+06	2.66904e+06	2.41033e+06	2.26769e+06	2.74335e+06	3.61868e+06	2.4322e+06	1.91185e+06	2.4808e+06	2.99234e+06	2.95731e+06	C00114	ko00260,ko00564,ko01100,ko02010
pma6298	96.04	68.05	95.0371	C5H5NO	[M+H]+	3-Hydroxypyridine	3-羟基吡啶	Alkaloids	生物碱	Pyridine alkaloids	吡啶类生物碱	109-00-2	3	14472.7	17947.1	5473.56	8363.85	9079.17	3322.57	21949.2	3629.82	10485.3	14314.7	10670.6	14392.3	11654	10366.4	9512.28	-	-
pma3649	132.1	86.1	131.058	C5H9NO3	[M+H]+	5-Aminolevulinic Acid	5-氨基酮戊酸	Alkaloids	生物碱	Alkaloids	生物碱	106-60-5	3	8.64495e+06	4.48517e+06	8.64469e+06	1.13403e+07	7.87174e+06	8.50756e+06	1.39486e+07	1.23938e+07	1.50398e+07	7.08535e+06	6.36455e+06	5.07651e+06	9.38419e+06	9.72093e+06	1.14001e+07	C00430	ko00260,ko00860,ko01100,ko01110,ko01240,ko02010
mws1478	163.123	130.068	162.116	C10H14N2	[M+H]+	Nicotine	烟碱	Alkaloids	生物碱	Pyridine alkaloids	吡啶类生物碱	54-11-5	1	738954	355436	110914	54423.7	64008.7	21195.2	8029.1	12258.6	84451.5	80179	186103	145417	170865	165084	138083	C00745	ko00960,ko01110
pme2122	112.087	95	111.08	C5H9N3	[M+H]+	Histamine	组胺	Alkaloids	生物碱	Alkaloids	生物碱	51-45-6	3	163322	142039	98832.5	144066	152393	135538	153768	101970	127756	293798	180522	269813	161329	164503	196492	C00388	ko00340,ko01100,ko01110
Lmgp000796	150.057	61.01	149.048	C8H7NO2	[M+H]+	4-Hydroxymandelonitrile	4-羟基扁桃腈	Alkaloids	生物碱	Phenolamine	酚胺	13093-65-7	1	254795	130517	217166	193137	196436	174151	309608	243149	280492	345751	283775	258302	251445	201116	219885	C00650	-
MWSslk100	170.096	93.0578	169.089	C12H11N	[M+H]+	Diphenylamine	二苯胺	Alkaloids	生物碱	Alkaloids	生物碱	122-39-4	3	14774	11961.6	11894.1	8000.78	7854.89	10152	9040.71	8658.49	7413.47	11227.5	9545.55	5873.09	11961.6	9579.54	10003.1	C11016	-
mws1346	162.076	98	161.069	C6H11NO4	[M+H]+	DL-2-Aminoadipic acid	DL-2-氨基己二酸	Alkaloids	生物碱	Alkaloids	生物碱	542-32-5	3	180407	119007	148406	170364	152687	169816	208991	124328	238959	148441	137288	135308	184362	198532	150594	C00956	ko00300,ko00310,ko00311,ko01100,ko01110,ko01210,ko01230
mws0982	126.103	68	125.095	C6H11N3	[M+H]+	1-Methylhistamine	1-甲基组胺	Alkaloids	生物碱	Alkaloids	生物碱	501-75-7	3	26586.5	24379.7	22125.5	23420.5	26130.6	23599.7	21554.7	21161.4	24508.4	23951.7	18259.3	19213.2	32075.4	26656.3	24366.2	C05127	ko00340,ko01100
Hmyp002656	222.075	130.064	221.068	C11H11NO4	[M+H]+	Methyl dioxindole-3-acetate	甲基-二氧吲哚-乙酸	Alkaloids	生物碱	Plumerane	吲哚类生物碱	57061-18-4	1	399796	568159	699555	569839	493269	304117	478066	465610	483134	369552	605502	492828	462770	485876	601380	-	-
pmb0501	131.129	114.103	130.122	C5H14N4	[M+H]+	Agmatine	胍丁胺	Alkaloids	生物碱	Alkaloids	生物碱	306-60-5	3	67934.3	65106	65274	110990	76938	49105.4	64717	59407.5	74717	140186	56633.5	55689.4	67739.4	84622	90118.6	C00179	ko00330,ko01100
pmb0818	206.1	147.5	205.074	C11H11NO3	[M+H]+	Methoxyindoleacetic acid	甲氧基吲哚乙酸	Alkaloids	生物碱	Plumerane	吲哚类生物碱	3471-31-6	3	320903	781467	1.06029e+06	875667	817366	520247	652098	690156	936165	342405	827175	655939	609375	642178	795035	C05660	ko00380
Lmxn006423	150.002	122.007	151.009	C7H5NOS	[M-H]-	2(3H)-Benzothiazolone	2-羟基苯并噻唑	Alkaloids	生物碱	Alkaloids	生物碱	934-34-9	3	41752.9	22668.6	19435.1	18702.1	13612	15823.1	17245.3	20033.9	17801.2	16735.2	14984.1	15169.3	16301.9	22143.3	18714.2	-	-
pmb0769	485.1	323.1	484.185	C25H28N2O8	[M+H]+	N-(p-Coumaroyl)serotonin Glucoside	对香豆酰五羟色胺葡萄糖苷	Alkaloids	生物碱	Plumerane	吲哚类生物碱	76423-56-8	3	53354.3	41758	48646.1	50262.8	60759.5	46387	44849.7	37111.6	35384.8	32475.3	45624.3	60770.5	46393.9	36346.6	51037.4	-	-
Smcp000882	328.13	310.12	327.132	C15H21NO7	[M+H]+	N-benzoyl-2-aminoethyl-β-D-glucopyranoside	N-苯甲酰基-2-氨基乙基-β-D-吡喃葡萄糖苷	Alkaloids	生物碱	Alkaloids	生物碱	-	2	16994.5	25122	11305.8	28160.1	33745.2	9497.7	37308.5	8107.15	30998.7	16684.7	26211	38929	29143.2	23891.3	34078.3	-	-
pmb0782	86.1	69.2	85.0891	C5H11N	[M+H]+	Piperidine	哌啶	Alkaloids	生物碱	Piperidine alkaloids	哌啶类生物碱	110-89-4	3	321791	277108	339895	415038	341296	409517	574443	425241	474219	195161	243632	205109	481459	379507	341066	C01746	ko00960
Zmbp002538	205.097	146.061	204.09	C11H12N2O2	[M+H]+	1-Methoxy-indole-3-acetamide	1-甲氧基-吲哚-3-乙酰胺	Alkaloids	生物碱	Plumerane	吲哚类生物碱	-	1	8.2708e+06	2.86282e+07	3.26807e+07	2.46614e+07	2.64053e+07	1.41945e+07	2.2832e+07	2.00203e+07	3.54023e+07	9.49096e+06	2.5299e+07	1.85875e+07	1.98207e+07	1.9485e+07	2.66067e+07	-	-
mws1375	304.15	185.093	303.143	C12H21N3O6	[M+H]+	Nicotianamine	烟胺	Alkaloids	生物碱	Alkaloids	生物碱	34441-14-0	1	1.14717e+06	600479	1.01522e+06	1.19547e+06	486439	697251	1.21427e+06	1.35852e+06	915754	1.21239e+06	981666	941509	856260	983931	675469	C05324	-
MWSmce016	138.052	78.0328	137.048	C7H7NO2	[M+H]+	Nicotinic Acid Methyl Ester(Methyl Nicotinate)	烟酸甲酯	Alkaloids	生物碱	Pyridine alkaloids	吡啶类生物碱	93-60-7	2	815681	529095	758382	884139	575711	705421	855411	773689	716477	839245	918823	1.00107e+06	856079	692364	1.0267e+06	-	-
pmb0492	584.275	325	583.268	C34H37N3O6	[M+H]+	N',N'',N'''-p-Coumaroyl-cinnamoyl-caffeoyl spermidine	N',N'',N'''-对香豆酰肉桂酰咖啡酰亚精胺	Alkaloids	生物碱	Phenolamine	酚胺	-	3	8489.64	20662.2	20457.2	17056.1	28068.4	67681.3	41466.3	17464.8	27522.2	30081.6	62962.8	45283.2	24210.7	29058.9	36552.1	-	-
pme2693	131.118	114.091	130.111	C6H14N2O	[M+H]+	N-Acetylputrescine	N-乙酰腐胺	Alkaloids	生物碱	Alkaloids	生物碱	18233-70-0	3	91262.7	90566.9	44257.6	98581.9	83927.4	49808.9	67995.2	87414.2	62340.3	132746	85059.5	93530.9	54682	85603.5	76430.2	C02714	ko00330,ko01100
Lmqp002784	138.055	77.0386	137.048	C7H7NO2	[M+H]+	Salicylamide	水杨酰胺	Alkaloids	生物碱	Phenolamine	酚胺	65-45-2	3	30664.1	56587.1	40723.3	26813	62567.2	52197.6	46818.6	50147.4	46251.7	52668	60141.2	65764.6	42082.5	42020.3	67643.2	-	-
mws0677	219.113	160	218.106	C12H14N2O2	[M+H]+	N-Acetyl-5-hydroxytryptamine	N-乙酰-5-羟基色胺	Alkaloids	生物碱	Plumerane	吲哚类生物碱	1210-83-9	1	88022.8	147351	148960	168577	134766	86760.2	143633	114220	220348	74264.1	114393	164117	144928	100278	184822	C00978	ko00380,ko01100,ko01110
MWSmce448	127.052	81.0449	126.043	C5H6N2O2	[M+H]+	Imidazol-1-yl-acetic acid*	咪唑-1-乙酸*	Alkaloids	生物碱	Alkaloids	生物碱	22884-10-2	3	109174	70047.6	151543	137754	152878	114066	83463.9	73199.4	106806	103380	75432	120872	70714.2	129608	146583	-	-
pmb1754	184	125	184.073	C5H15NO4P+	[M]+	O-Phosphocholine	O-磷酸胆碱	Alkaloids	生物碱	Alkaloids	生物碱	107-73-3	3	120930	83190.4	81983.4	86615.9	138676	22816.6	129076	133498	150994	110747	36536	64311.4	88415.1	89818.2	160437	C00588	ko00564,ko01100
pme1453	233.129	159	232.121	C13H16N2O2	[M+H]+	Melatonin (N-Acetyl-5-methoxytryptamine)	褪黑激素 (N-乙酰-5-甲氧基色胺)	Alkaloids	生物碱	Plumerane	吲哚类生物碱	73-31-4	2	19728.9	29903	30156.9	40587.9	25648.4	27250.9	29387.3	43408.8	30054.8	28095.3	25253.3	25135.3	16991.2	27437.3	38545.3	C01598	ko00380,ko01100,ko01110
MWS2076	110.06	65.0414	109.053	C6H7NO	[M+H]+	2-Aminophenol	2-氨基苯酚	Alkaloids	生物碱	Phenolamine	酚胺	95-55-6	3	13773.9	29120.8	24661	23821.2	31444.2	22609.9	15183.6	12918.1	32602	18198.9	32147.3	21643.3	38821.3	20255.4	19789.1	C01987	ko00380,ko01100
pmb0312	176.1	91.2	175.063	C10H9NO2	[M+H]+	5-Methoxyindole-3-carbaldehyde	5-甲氧基吲哚-3-甲醛	Alkaloids	生物碱	Plumerane	吲哚类生物碱	10601-19-1	3	19035	10874	10147.9	26128.4	26366	15944.8	12288.2	11619.6	23185.9	10932.1	14493.9	22460.1	12442.8	15944.8	28965.8	-	-
mws0005	161.107	144	160.1	C10H12N2	[M+H]+	Tryptamine	色胺	Alkaloids	生物碱	Plumerane	吲哚类生物碱	61-54-1	3	25323.3	51575.2	27655.7	36655.7	33446.2	18095.6	38537.6	5737.17	35304.3	24802	48339	28151.4	25229.5	30628.1	58685.3	C00398	ko00380,ko00901,ko01100,ko01110
pme3200	74	57	73.064	C2H7N3	[M+H]+	1-Methylguanidine	1-甲基胍	Alkaloids	生物碱	Alkaloids	生物碱	471-29-4	3	118707	9	229701	84681.9	107957	211066	173488	230070	111085	278186	180130	195714	104734	191696	77882	C02294	-
MWSHY0171	579.15	409.092	578.142	C30H26O12	[M+H]+	Procyanidin B2	原花青素 B2	Tannins	鞣质	Proanthocyanidins	原花青素	29106-49-8	1	82874.2	60663.2	36133.8	47190	79922.8	29093.2	44103.3	51404	80795	64915.9	46934.9	64262.2	53290	63111.4	55737.3	C17639	-
pmp000275	581.165	139.039	580.158	C30H28O12	[M+H]+	Gambiriin A1	棕儿茶素 A1	Tannins	鞣质	Tannin	鞣质	76250-49-2	3	5.40236e+06	4.73994e+06	6.85406e+06	6.71077e+06	5.55906e+06	2.34815e+06	5.55831e+06	5.95043e+06	5.50075e+06	4.24704e+06	1.91213e+06	3.074e+06	4.22968e+06	5.34716e+06	4.59827e+06	C17772	-
mws0836	577.135	425.1	578.142	C30H26O12	[M-H]-	Procyanidin B1	原花青素 B1	Tannins	鞣质	Proanthocyanidins	原花青素	20315-25-7	1	26741.6	33386.3	18332.4	33802.2	35333.6	16968	30412.3	27487.9	40935	38271.9	31028.6	50495.9	25056.1	31159.7	32779.7	-	-
pme0436	577.135	407.076	578.142	C30H26O12	[M-H]-	Procyanidin B3	原花青素 B3	Tannins	鞣质	Proanthocyanidins	原花青素	23567-23-9	2	35109.4	26386.7	28002	47274.8	32985.4	26892	29415.3	50078.9	47239.7	57566.8	46684.5	60539.8	50682.7	51832.1	38729.2	-	-
Hmln003405	447.057	315.01	448.064	C20H16O12	[M-H]-	Ellagic acid-4-O-rhamnoside	鞣花酸-4-O-鼠李糖苷	Tannins	鞣质	Tannin	鞣质	-	3	18923.4	16045.7	17240.1	24588	17779.6	35171.7	30738.2	22306.6	21065.7	11410.7	42812.4	29684.6	21735.4	29285.3	29055.4	-	-
Hmqn003158	785.092	301.007	786.092	C34H26O22	[M-H]-	Sanguiin H1	地榆素 H1	Tannins	鞣质	Tannin	鞣质	-	3	8501.57	6438.14	3024.79	8568.52	858.605	1738.8	6436.43	8279.29	10135.9	10421.2	865.193	7517.09	10115.5	14382.6	11675.2	-	-
pmn001667	577.135	407.076	578.142	C30H26O12	[M-H]-	Procyanidin B4	原花青素 B4	Tannins	鞣质	Proanthocyanidins	原花青素	29106-51-2	2	68110.3	50237.9	31038.9	47367.6	61923.4	36231	46742.2	22249.8	47849.5	60082.6	29177.1	48495.8	57777.7	45080.2	66399.7	C10238	-
pmp000273	563.155	139.039	562.148	C30H26O11	[M+H]+	Gambiriin B3	棕儿茶素 B3	Tannins	鞣质	Tannin	鞣质	76236-90-3	3	82569.2	81202.1	74945	107677	102319	94327.4	107987	84862.5	113374	95468.3	65761.7	73385.2	75857.4	87349.9	110730	C17777	-
pmn001646	865.198	577.138	866.206	C45H38O18	[M-H]-	Procyanidin C1	原花青素 C1	Tannins	鞣质	Proanthocyanidins	原花青素	37064-30-5	1	32271.1	42097.8	23456.1	33066.5	38724.7	22921.1	36473.1	21667.7	42037.9	58839	46313.7	47221.5	51060.6	37270	55894.5	C17624	-
pmf0138	179.056	59	180.063	C6H12O6	[M-H]-	D-Mannose	甘露糖	Others	其它类	Saccharides	糖类	3458-28-4	3	127544	124972	145354	190119	163513	187690	137341	140122	136448	212269	281439	265753	190417	188095	191829	C00159	ko00051,ko00052,ko00520,ko01100,ko02010
mws1333	341.109	113.022	342.116	C12H22O11	[M-H]-	Melibiose	蜜二糖	Others	其它类	Saccharides	糖类	585-99-9	1	38105.1	40842.6	48282.8	71893.6	54031.4	39253.4	52994.3	45618	36924.4	39093.9	34752.3	45163.5	44284.5	45406.1	45186.2	C05402	ko00052,ko01100,ko02010
Qmjp012112	557.381	465.333	556.376	C34H52O6	[M+H]+	Hypericumoxide N	Hypericumoxide N	Others	其它类	Others	其它	-	1	42301.3	32056.3	43962.8	53542.5	61228.1	20419.2	19025.1	19965.6	33211.6	39530.2	34292.8	38534.9	38404	37184.2	37468.1	-	-
pmb0803	508.181	152.4	507.174	C24H29NO11	[M+H]+	Pyridoxine-5'-O-(6''-feruloyl)glucoside	吡哆醇-5'-O-(6''-阿魏酰)葡萄糖苷	Others	其它类	Vitamin	维生素	-	1	290895	403770	460972	307095	284356	175414	268422	303518	394430	195821	433466	263013	258105	266590	269249	-	-
pme0534	195.051	75.0095	196.058	C6H12O7	[M-H]-	Gluconic acid	葡萄糖酸	Others	其它类	Saccharides	糖类	526-95-4	1	68867.9	44747.5	132090	91235.4	109524	356438	178799	154865	116911	178829	106689	280491	159956	164926	157617	C00257	ko00030,ko01100,ko01110,ko01200
pmf0174	157.16	157.2	158.167	C10H22O	[M-H]-	1-Decanol*	1-癸醇*	Others	其它类	Saccharides	糖类	112-30-1	3	2.06765e+06	2.43436e+06	1.95602e+06	1.93036e+06	1.71744e+06	1.86438e+06	1.64465e+06	1.82957e+06	1.81423e+06	1.8379e+06	1.69611e+06	1.84196e+06	1.73022e+06	1.68065e+06	1.76078e+06	C01633	-
mws1164	179.056	59.0139	180.063	C6H12O6	[M-H]-	D-Fructose	D-果糖	Others	其它类	Saccharides	糖类	57-48-7	1	170032	175914	183502	192189	213010	223195	177206	168284	169676	216976	308393	274202	244451	243590	256154	C05003	-
mws0214	181.072	71	182.079	C6H14O6	[M-H]-	D-Sorbitol	D-山梨糖醇	Others	其它类	Saccharides	糖类	50-70-4	1	2.65661e+06	1.5771e+06	1.63811e+06	2.13606e+06	1.97524e+06	2.23096e+06	1.56132e+06	1.9393e+06	1.74525e+06	1.86466e+06	1.462e+06	1.65407e+06	1.90075e+06	1.86288e+06	1.96961e+06	C00794	ko00051,ko00052,ko01100,ko02010
pme3163	289	97	290.04	C7H15O10P	[M-H]-	D-Sedoheptuiose 7-phosphate	D-景天庚酮糖 7-磷酸	Others	其它类	Saccharides	糖类	2646-35-7	3	784072	535559	578693	623356	601902	373852	503982	601555	511203	550132	534510	295108	557802	543609	575927	-	-
mws2608	222.097	84.0451	221.09	C8H15NO6	[M+H]+	N-Acetyl-D-galactosamine	N-乙酰-D-半乳糖胺	Others	其它类	Saccharides	糖类	1811-31-0	3	670784	674574	673878	653081	750472	611155	832745	789262	675766	677866	725060	814618	666968	696778	707207	C01132	ko00052,ko01100
pmb0786	180.087	163.06	179.079	C6H13NO5	[M+H]+	D-Glucosamine	D-氨基葡萄糖	Others	其它类	Saccharides	糖类	3416-24-8	3	6.38687e+06	5.63963e+06	6.78321e+06	6.46447e+06	5.53776e+06	7.14716e+06	6.06254e+06	5.17928e+06	6.14371e+06	7.54897e+06	7.48107e+06	6.30485e+06	6.16973e+06	6.36991e+06	6.60711e+06	C00329	ko00520,ko01100
pmf0175	157.16	157.2	158.167	C10H22O	[M-H]-	2-Decanol*	2-癸醇*	Others	其它类	Saccharides	糖类	1120-06-5	3	2.15515e+06	2.3814e+06	2.02861e+06	2.01462e+06	1.75119e+06	1.89359e+06	1.66452e+06	1.78673e+06	1.85644e+06	1.87303e+06	1.70985e+06	1.83535e+06	1.74107e+06	1.73867e+06	1.84876e+06	-	-
ML10171848	147.03	85.0291	148.037	C5H8O5	[M-H]-	D-Arabinono-1,4-lactone	D-阿拉伯-1,4-内酯	Others	其它类	Saccharides	糖类	2782-09-4	1	127771	112209	133989	158198	127391	187247	122984	130765	101971	224662	125014	156314	107722	115982	110216	C00652	ko00053
Lssp210381	579.15	409.091	578.142	C30H26O12	[M+H]+	procyanidinB-2	原矢车菊素B-2	Others	其它类	Others	其它	-	1	236190	228531	138394	228875	259991	144597	192927	200070	329008	216162	183591	194765	212526	229628	218652	-	-
pmb0789	332.134	152.072	331.127	C14H21NO8	[M+H]+	Pyridoxine-5'-O-glucoside	吡哆醇-5'-O-葡萄糖苷	Others	其它类	Vitamin	维生素	-	3	1.37191e+06	1.04494e+06	1.59591e+06	1.08959e+06	873053	765543	1.00572e+06	916709	1.11463e+06	1.65814e+06	1.66895e+06	1.50335e+06	1.14832e+06	1.08702e+06	1.06321e+06	C03996	-
pmf0139	179.056	59	180.063	C6H12O6	[M-H]-	D-Galactose	D-半乳糖	Others	其它类	Saccharides	糖类	59-23-4	3	131592	141897	171553	165243	180782	163953	150889	174000	159523	192524	252384	220919	169370	183006	170144	C00124	ko00052,ko01100
Lmbn000198	133.014	71.0139	134.022	C4H6O5	[M-H]-	3-Dehydro-L-Threonic Acid	3-脱氢-L-苏糖酸	Others	其它类	Saccharides	糖类	-	1	1.3391e+07	1.18792e+07	1.2308e+07	1.41173e+07	1.0909e+07	1.38858e+07	1.03221e+07	1.0704e+07	1.19236e+07	1.27539e+07	1.01078e+07	1.17311e+07	1.20607e+07	1.25905e+07	1.32242e+07	C03064	ko00053,ko01100
pme0490	124.039	78	123.032	C6H5NO2	[M+H]+	Nicotinic acid (Vitamin B3)	烟酸 (维生素 B3)	Others	其它类	Vitamin	维生素	59-67-6	1	458611	392668	300876	345074	534022	352373	214451	235548	298416	771547	645748	626045	422185	408062	384099	C00253	ko00760,ko00960,ko01100,ko01110,ko01240
pme0519	341.109	119.035	342.116	C12H22O11	[M-H]-	D-Sucrose	D-蔗糖	Others	其它类	Saccharides	糖类	57-50-1	1	43380.1	22891.4	42401.2	53012.4	46367.9	40146	52964	30620.7	40347.3	48855.5	44057.1	33817.8	53234	49539.3	48427.3	C00089	ko00052,ko00500,ko01100,ko01110,ko02010
mws4170	179.056	59.0139	180.063	C6H12O6	[M-H]-	D-Glucose	D-葡萄糖	Others	其它类	Saccharides	糖类	50-99-7	1	143981	135354	151485	178606	178912	196223	131578	131527	139553	217519	258766	247153	171383	183209	189218	C00031	ko00010,ko00030,ko00052,ko00500,ko00520,ko00524,ko00901,ko01100,ko01110,ko02010
mws0344	165.041	75.0091	166.048	C5H10O6	[M-H]-	D-Xylonic acid	D-木糖酸	Others	其它类	Saccharides	糖类	526-91-0	1	330222	180787	264036	264187	254107	340414	222850	282420	300501	268142	237171	328516	236738	239242	259466	C00502	ko00040,ko01100
pme2755	222	144	221.09	C8H15NO6	[M+H]+	N-Acetyl-D-glucosamine	N-乙酰-D-葡萄糖胺	Others	其它类	Saccharides	糖类	7512-17-6	3	2.46388e+06	2.48924e+06	2.39371e+06	2.37461e+06	2.66484e+06	2.32802e+06	2.59832e+06	2.7346e+06	2.04152e+06	2.30179e+06	2.58074e+06	2.57601e+06	2.47729e+06	2.68994e+06	2.73487e+06	C00140	ko00520,ko01100,ko02010
Lscp211208	373.22	135.116	372.215	C19H32O7	[M+H]+	Alangionoside L	Alangionoside L	Others	其它类	Others	其它	-	3	1.8318e+06	1.56773e+06	2.65688e+06	2.22688e+06	1.77901e+06	1.62176e+06	1.74577e+06	1.76634e+06	1.97174e+06	1.09305e+06	1.8267e+06	1.9922e+06	1.76906e+06	1.88265e+06	1.97409e+06	-	-
Zmyn000108	209.031	85.0294	210.038	C6H10O8	[M-H]-	D-Saccharic acid	D-蔗糖酸	Others	其它类	Saccharides	糖类	87-73-0	1	142803	125858	158000	163791	151511	166065	149247	151756	120098	124289	168320	132491	179771	163243	163264	C00818	ko00053,ko01100
MWSmce165	165.082	59.0159	166.084	C6H14O5	[M-H]-	L-Fucitol	L-岩藻糖醇	Others	其它类	Saccharides	糖类	13074-06-1	1	111074	98528.7	107570	102382	103124	101845	74976.2	105850	123075	102288	108493	109629	102375	116784	110040	-	-
Hmcn000192	209.067	59.0139	210.073	C7H14O7	[M-H]-	Sedoheptulose	景天庚酮糖	Others	其它类	Saccharides	糖类	3019-74-7	2	56623.4	74909.4	98892.7	90935.9	77795.6	60230.2	66446.5	58466.8	58029	75336.2	76072	74728.7	91122	100879	88167.2	C02076	ko00710,ko01100
Hmyp002315	303.04	257.045	302.042	C15H10O7	[M+H]+	3,5,7,4'-Tetrahydroxy-Coumaronochromone	3,5,7,4'-四羟基香豆色原酮	Others	其它类	Chromone	色酮类	-	1	4.74166e+06	4.09539e+06	6.02113e+06	6.33768e+06	6.62586e+06	6.22806e+06	5.9168e+06	6.08754e+06	6.50369e+06	4.52223e+06	6.39052e+06	6.06921e+06	5.78342e+06	5.98182e+06	6.62018e+06	-	-
Zmjp000624	168.065	150.054	167.058	C8H9NO3	[M+H]+	Pyridoxal	吡哆醛	Others	其它类	Vitamin	维生素	66-72-8	3	79596.2	74100.2	53010.1	78058.8	58174.3	56198.9	68849.3	72406.8	66989.7	124596	53542.4	70152.8	72690.8	62634.9	67435.9	C00250	ko00750,ko01100,ko01240
mws1337	220.118	202.1	219.111	C9H17NO5	[M+H]+	D-Pantothenic Acid	D-泛酸(维生素B5)	Others	其它类	Vitamin	维生素	79-83-4	1	1.69494e+06	1.33866e+06	1.2804e+06	985700	1.22462e+06	1.65069e+06	1.38556e+06	1.28432e+06	1.00708e+06	1.55665e+06	1.224e+06	1.55971e+06	1.36066e+06	1.48186e+06	1.58045e+06	C00864	ko00410,ko00770,ko01100,ko01110,ko01240
pme1383	170.081	134.1	169.074	C8H11NO3	[M+H]+	Pyridoxine	吡哆醇	Others	其它类	Vitamin	维生素	65-23-6	1	623534	467943	512474	253519	563906	459999	236996	264534	295682	374864	422070	366876	406936	363138	353008	C00314	ko00750,ko01100,ko01240
MWSmce446	469.173	307.121	468.163	C22H28O11	[M+H]+	Cimifugin-7-O-glucoside	升麻素-7-O-葡萄糖苷	Others	其它类	Chromone	色酮类	80681-45-4	2	198119	421863	471704	353559	377251	353645	339559	260958	252648	243718	583380	412451	362428	377365	422179	-	-
Lmbp000668	124.039	78.0336	123.032	C6H5NO2	[M+H]+	Isonicotinic acid	异烟酸	Others	其它类	Vitamin	维生素	55-22-1	1	509921	505386	397372	517443	602741	479677	297592	384207	385586	929910	999093	708936	566881	485590	505474	C07446	-
pmp000251	207.101	119.085	224.093	C12H16O4	[M-H2O+H]+	E-6,7-Dihydroxydihydroligustilide	E-6,7-二羟基二氢蒿本内酯	Others	其它类	Lactones	内酯类化合物	-	2	134406	140726	196795	167560	122981	107607	117852	116936	136350	131761	141388	132227	122554	141478	122941	-	-
Zmdp000376	130.091	84.0806	129.09	C5H11N3O	[M+H]+	4-Guanidinobutanal	4-胍基丁醛	Others	其它类	Aldehyde compounds	醛类化合物	-	1	5.00581e+06	2.90183e+06	4.73623e+06	6.20543e+06	5.94097e+06	7.52458e+06	6.38508e+06	6.71404e+06	6.87428e+06	5.04362e+06	3.87921e+06	4.03011e+06	5.42328e+06	6.08403e+06	6.44271e+06	-	-
pme1014	445.3	341.3	444.303	C31H40O2	[M+H]+	Menatetrenone (Vitamin K2)	四烯甲萘醌 (维生素 K2)	Others	其它类	Vitamin	维生素	11032-49-8	3	177923	204549	161447	262025	183217	208800	184016	169689	257906	175237	168724	200907	231761	194199	211722	-	-
Lmsn000381	341.109	89.0244	342.116	C12H22O11	[M-H]-	D-Maltose	D-麦芽糖	Others	其它类	Saccharides	糖类	69-79-4	1	68569.2	38011.7	52772.3	75398.9	44203.3	69458.4	65745.6	79812.6	68484.6	70892.9	64383.9	64832.1	61629.6	56353.7	51626.9	C01971	-
mws0889	135.03	75.01	136.037	C4H8O5	[M-H]-	D-Threonic Acid	D-苏糖酸	Others	其它类	Saccharides	糖类	3909-12-4	1	140673	123769	216214	145106	101981	151636	125714	132593	144616	99577.8	83242.4	149887	135209	145808	121964	C21649	-
Zmyn000230	147.029	57.0344	148.037	C5H8O5	[M-H]-	2-Dehydro-3-deoxy-L-arabinonate	2-脱氢-3-脱氧-L-阿拉伯糖	Others	其它类	Saccharides	糖类	-	1	499177	281606	377351	510317	331926	512901	385541	378100	360769	528971	383394	449963	344282	358784	407956	C00684	ko00053,ko01100
Lmqn000432	333.058	333.056	334.067	C9H19O11P	[M-H]-	1-(sn-Glycero-3-phospho)-1D-myo-inositol	1-(sn-甘油-3-磷酸)-1D-肌醇	Others	其它类	Saccharides	糖类	-	1	50685.3	36675.3	40093	58313.7	44386.5	43958.3	43560	36328.5	47971.7	108490	82065.3	61430.2	55250.4	56636.3	65362.6	-	-
MWS2442	259.022	96.9688	260.03	C6H13O9P	[M-H]-	D-Fructose 6-Phosphate*	D-果糖-6-磷酸*	Others	其它类	Saccharides	糖类	643-13-0	1	48074.7	68378	67496.6	151397	93412.7	29669.6	101135	76754.2	76962	30639.4	51502.6	66750.4	75725.9	90519.4	79828.2	C00085	ko00052,ko00500,ko00710,ko01100,ko01110,ko01200
pme2596	184.06	148	183.053	C8H9NO4	[M+H]+	4-Pyridoxic acid	4-吡哆酸	Others	其它类	Vitamin	维生素	82-82-6	1	80346.1	55260.7	71973	85111.9	54986.5	46439.7	53207.1	80318	67648.2	116230	98444.8	63163.2	80491.8	69424.5	68005.7	C00847	ko00750,ko01100
MWSmce417	453.174	291.128	452.168	C22H28O10	[M+H]+	5-O-Methylvisammioside	5-O-甲基维斯阿米醇苷	Others	其它类	Chromone	色酮类	84272-85-5	2	240200	303132	402250	260610	212288	313178	411171	276982	256422	335182	428654	379286	321334	334513	383292	-	-
Zmpn000095	261.038	78.9588	262.045	C6H15O9P	[M-H]-	Sorbitol-6-phosphate	山梨糖醇-6-磷酸	Others	其它类	Saccharides	糖类	20479-58-7	1	31981.6	32723.7	16149.7	24733	39564.2	50925.7	19989	40390.2	25163.8	28779.6	18750	27065.8	35785.1	32054.5	38906.2	C01096	ko00051,ko01100
mws0866	259.022	96.9702	260.03	C6H13O9P	[M-H]-	D-Glucose 6-phosphate*	D-葡萄糖-6-磷酸*	Others	其它类	Saccharides	糖类	56-73-5	1	79519.2	86630.8	94189.4	189470	102843	34944.9	124769	124770	105136	71063.3	78040.9	118149	121491	108625	132478	C00092	ko00500,ko00524,ko00562,ko00998,ko01100,ko01110
Cmyp007180	181.124	107.087	180.115	C11H16O2	[M+H]+	Dihydroactinidiolide	二氢猕猴桃内酯	Others	其它类	Lactones	内酯类化合物	17092-92-1	2	201819	217229	216482	288441	178751	155859	342932	279940	238111	312784	262137	297242	254089	291153	240308	-	-
pme0513	151.061	59	152.069	C5H12O5	[M-H]-	Xylitol	木糖醇	Others	其它类	Saccharides	糖类	87-99-0	3	33961.4	16061.5	42530.1	18194.8	21605.7	27309.9	12351.5	15211.6	22061.4	30433	14997.5	14551.5	20132.7	21785.4	17797	C00379	ko00040,ko01100,ko02010
mws1090	259.022	97	260.03	C6H13O9P	[M-H]-	Glucose-1-phosphate*	葡萄糖-1-磷酸*	Others	其它类	Saccharides	糖类	59-56-3	1	84438.1	77038.7	58377.7	170640	111609	36435.3	113439	108101	113698	62752.5	64843.3	92325.3	99644.8	121641	107274	C00103	ko00010,ko00040,ko00052,ko00500,ko00520,ko00523,ko00561,ko01100,ko01110,ko01240
pme2266	245.095	227	244.088	C10H16N2O3S	[M+H]+	Biotin	D-生物素	Others	其它类	Vitamin	维生素	58-85-5	1	115343	121311	84398	86547.7	109127	86567.2	124243	116081	102104	159000	127200	119067	115395	110218	134078	C00120	ko00780,ko01100,ko01240,ko02010
mws5038	341.109	89.0249	342.116	C12H22O11	[M-H]-	Isomaltulose	异麦芽酮糖	Others	其它类	Saccharides	糖类	13718-94-0	1	44664.5	28723.6	40004.3	68645.6	50968.9	76671.8	45110.4	53719.9	58189.8	71568.1	63615.3	66309.2	55489.7	56807.6	67168.4	C01742	-
Hmln000297	179.055	59.01	180.063	C6H12O6	[M-H]-	Inositol	肌醇	Others	其它类	Saccharides	糖类	87-89-8	1	149297	180323	168758	208065	189097	229837	158127	170056	164803	210802	272946	215131	194411	211667	240170	C00137	ko00052,ko00053,ko00562,ko01100,ko01110,ko02010,ko04070
pma1751	286.092	124	285.085	C12H15NO7	[M+H]+	N-(beta-D-Glucosyl)nicotinate	N-葡萄糖基烟酸	Others	其它类	Vitamin	维生素	-	3	694287	1.1343e+06	1.28037e+06	1.21482e+06	969875	1.00764e+06	780642	1.03649e+06	1.65539e+06	527496	1.19114e+06	1.05076e+06	1.00789e+06	927612	1.1512e+06	-	-
pme2237	181.072	101	182.079	C6H14O6	[M-H]-	Dulcitol	半乳糖醇	Others	其它类	Saccharides	糖类	608-66-2	1	3.71475e+06	1.92585e+06	2.3352e+06	2.84525e+06	2.28659e+06	3.03535e+06	1.99031e+06	2.43734e+06	2.34221e+06	2.47964e+06	1.87844e+06	2.41769e+06	2.75542e+06	2.25525e+06	2.3075e+06	C01697	ko00052,ko01100
zjbp111026	343.153	163.075	342.147	C20H22O5	[M+H]+	tetrahydrochromone M	tetrahydrochromone M	Others	其它类	Others	其它	-	1	70073.1	60247	55502	67696.8	57869	236406	60429.3	55826.6	63756.2	45371.1	57415.1	62641.4	50246.7	56952	63437.1	-	-
Lsjp211240	123.052	80.0504	122.048	C6H6N2O	[M+H]+	Nicotinamide	烟酰胺	Others	其它类	Vitamin	维生素	98-92-0	1	692318	382594	272174	482054	408295	288013	500825	243803	365282	728383	496421	624410	468020	523622	411888	C00153	ko00760,ko01100,ko01240
MWSmce674	451.362	89.0588	450.35	C31H46O2	[M+H]+	Phylloquinone (Vitamin K1)	叶绿醌 (维生素K1)	Others	其它类	Vitamin	维生素	84-80-0	3	40635.3	38581.7	45899.3	43674.9	43759.9	46678.2	47023	49999.1	50650.4	50120.5	51610.9	51048.3	38365.5	43552.6	48870.4	-	-
mws1155	181.072	101.02	182.079	C6H14O6	[M-H]-	D-Mannitol	D-甘露醇	Others	其它类	Saccharides	糖类	69-65-8	1	962706	568981	691671	864266	706220	856867	564043	687264	633959	543469	602851	663899	700047	798325	626226	C00392	ko00051,ko01100,ko02010
mws0437	151.061	71	152.069	C5H12O5	[M-H]-	D-Arabitol*	D-阿拉伯糖醇*	Others	其它类	Saccharides	糖类	488-82-4	3	30433	21767.7	20636.6	21300	23710.5	24623.9	16968.2	28819.2	19415.7	20596.2	13234	14111.1	23263.6	22280.9	18187.9	C01904	ko00040,ko01100
pmb0952	265.1	122.1	265.112	C12H17N4OS+	[M]+	Thiamine (Vitamin B1)	硫胺素 (维生素 B1)	Others	其它类	Vitamin	维生素	70-16-6	3	329082	283582	316018	430448	420033	587749	396275	396879	333320	603385	280333	390367	438310	369229	477278	C00378	ko00730,ko01100,ko01240,ko02010,ko04122
pme2165	155.01	111	156.017	C5H4N2O4	[M-H]-	Orotic acid (Vitamin B13)	乳清酸 (维生素 B13)	Others	其它类	Vitamin	维生素	65-86-1	3	67866.1	220066	101022	86513.7	120932	83215.5	46846.7	126341	56048.3	62241.6	264214	174402	121483	95257.2	101242	C00295	ko00240,ko01100,ko01240
MA10039492	173.009	71.0341	174.016	C6H6O6	[M-H]-	Dehydroascorbic acid	脱氢抗坏血酸	Others	其它类	Vitamin	维生素	490-83-5	1	148492	101306	54640.3	104409	104827	49671.2	91458.7	64584.2	161578	9	9	9	113430	144200	143934	C05422	ko00053,ko00480,ko01100
zjgp122326	286.092	124.039	285.085	C12H15NO7	[M+H]+	Pyridine-4-formyl-O-β-D-glucopyranoside	吡啶-4-甲酰-O-β-D-吡喃葡萄糖酯苷	Others	其它类	Others	其它	-	1	584294	698993	532225	655125	759720	470750	591635	494298	566524	452907	657256	874812	578278	685095	762131	-	-
mws0232	377.146	243	376.138	C17H20N4O6	[M+H]+	Riboflavin (Vitamin B2)	核黄素 (维生素 B2)	Others	其它类	Vitamin	维生素	83-88-5	1	3.768e+06	2.62934e+06	2.67155e+06	3.65908e+06	3.62124e+06	3.74611e+06	3.34968e+06	3.37641e+06	4.23276e+06	3.91945e+06	2.73517e+06	3.56648e+06	3.92672e+06	3.19899e+06	4.22237e+06	C00255	ko00740,ko01100,ko01110,ko01240,ko02010
Zmpn000199	209.03	85.0297	210.038	C6H10O8	[M-H]-	D-Galactaric acid	D-半乳糖二酸	Others	其它类	Saccharides	糖类	526-99-8	1	40586.8	116415	76596.6	188359	135844	206345	167245	159411	175065	213314	193001	225631	165359	184361	218314	C00879	ko00053,ko01100
pma6455	229.012	96.97	230.02	C5H11O8P	[M-H]-	Ribulose-5-phosphate	核酮糖-5-磷酸	Others	其它类	Saccharides	糖类	4300-28-1	3	55765.7	80641.7	77994.9	37148.9	38558.1	9	64560.4	61292.7	51526.4	42502.2	72405.4	39955.3	56880.4	42771.9	54010	C00117	ko00030,ko00230,ko00440,ko00710,ko00750,ko01100,ko01110,ko01200,ko01230,ko01240
pma3101	256.08	124.1	256.082	C11H14NO6+	[M]+	Nicotinate D-ribonucleoside	烟酸核糖核苷	Others	其它类	Vitamin	维生素	17720-18-2	3	488832	331795	539087	474396	454392	501919	392280	377273	385949	608823	578542	516443	424522	546599	563707	C05841	ko00760,ko01100
pmf0348	187.134	97	188.141	C10H20O3	[M-H]-	2,6-Dimethyl-7-octene-2,3,6-triol	2,6-二甲基-7-辛烯-2,3,6-三醇	Others	其它类	Saccharides	糖类	73815-21-1	3	18692	11882.3	9722.43	18401.9	10305.8	19741.1	12202.4	21690.3	12104.2	21608.5	23162.3	21488	16628.7	17019.5	21700.5	-	-
Lsmp121706	519.242	207.139	518.236	C24H38O12	[M+H]+	pteleifoside C	pteleifoside C	Others	其它类	Others	其它	-	1	907090	981482	895533	858281	942883	838875	1.02076e+06	885450	1.2686e+06	964357	1.18142e+06	1.10752e+06	929859	929892	1.20403e+06	-	-
Lmmn000214	487.167	341.108	488.174	C18H32O15	[M-H]-	Solatriose	茄三糖	Others	其它类	Saccharides	糖类	528-40-5	3	4483.58	2225.28	2755.13	25737.5	13963.2	22522.5	17025.8	19704.8	15588.4	2688.69	6422.21	3212.21	12528.9	14943.4	10648	-	-
zjgp122321	355.103	163.046	354.095	C16H18O9	[M+H]+	4-O-acetyl-3-O-caffeoyl-2-C-methyl-D-erythronate	4-O-乙酰基-3-咖啡酰基-2-甲基-D-赤藓糖酸	Others	其它类	Others	其它	-	1	2.22346e+07	7.32824e+06	1.52392e+07	1.56306e+07	1.64094e+07	1.204e+07	9.08934e+06	9.53167e+06	8.59649e+07	1.72042e+07	1.99332e+07	2.71222e+07	1.87718e+07	2.28718e+07	2.65855e+07	-	-
Cmrn002205	329.122	209.073	330.132	C15H22O8	[M-H]-	Bartsioside	巴斯苷	Others	其它类	Alcohol compounds	醇类化合物	62133-72-6	2	26860.9	19662.3	29772.9	24023.8	24153.5	19202.6	37258.2	25105.4	23875.2	38320.2	21426.8	22857.4	26778.6	25920.8	18275.2	-	-
zjgp122320	163.038	89.0417	162.032	C9H6O3	[M+H]+	6-hydroxycoumarin	6-羟基香豆素	Others	其它类	Others	其它	6093-68-1	2	495074	148122	246697	345457	259918	290851	191965	162814	835451	192707	247328	178609	346100	278934	418708	-	-
Lmsn000954	207.087	59.0139	208.095	C8H16O6	[M-H]-	Dambonitol	橡胶肌醇	Others	其它类	Saccharides	糖类	523-94-4	1	34796.2	50312.1	26857	43524.5	18663.8	9173.2	24475.1	24136.2	33389.1	22821.5	32432.7	18619.4	24498.2	28675.5	36556.5	-	-
pme1261	206.139	76	205.131	C9H19NO4	[M+H]+	D-Panthenol	D-泛酰醇	Others	其它类	Saccharides	糖类	81-13-0	3	5162.33	4419.9	2814.88	10396	8895.49	15217.7	42135.1	8414.01	1175.35	19618.7	20033	6541.94	6833.56	6981.49	9727.65	C05944	ko00770
Lscp211204	389.216	209.152	388.21	C19H32O8	[M+H]+	Sedumoside I	Sedumoside I	Others	其它类	Others	其它	-	1	100154	320750	338538	284785	279714	230870	139658	338365	265764	253851	322903	316370	229073	327965	359647	-	-
pmb3081	288.997	97	290.004	C6H11PO11	[M-H]-	Glucarate O-Phosphoric acid	磷酸葡萄糖酸	Others	其它类	Saccharides	糖类	-	3	675399	372166	406859	427654	465692	351686	370817	483075	430492	433865	372820	325103	385383	331652	517324	-	-
mws4174	222.097	138	221.09	C8H15NO6	[M+H]+	N-Acetyl-D-mannosamine	N-乙酰-D-甘露糖胺	Others	其它类	Saccharides	糖类	7772-94-3	3	13524.9	5859.98	2560.25	11924.9	9887.16	13259.9	12193.3	4475.95	9408.23	16098	13426	9946.17	8020.68	13115.9	10153.1	C00645	ko00520,ko01100
Lscp211210	387.2	207.138	386.194	C19H30O8	[M+H]+	Neosedumoside II	Neosedumoside II	Others	其它类	Others	其它	-	3	569748	1.36481e+06	716732	741832	1.34277e+06	317267	1.15344e+06	729001	1.31295e+06	1.0571e+06	1.4084e+06	1.41411e+06	1.09183e+06	1.18063e+06	1.69533e+06	-	-
MA10039641	341.109	89.0246	342.116	C12H22O11	[M-H]-	Lactobiose	乳二糖	Others	其它类	Saccharides	糖类	63-42-3	1	97896.3	150286	154838	176303	181748	216971	271320	206011	208533	183747	221618	232610	173809	123523	110315	C00243	ko00052,ko01100,ko02010
MWSmce690	175.025	59.0137	176.032	C6H8O6	[M-H]-	Erythorbic Acid; Isoascorbic Acid	异抗坏血酸	Others	其它类	Vitamin	维生素	89-65-6	1	71368.6	37021.1	46939.7	58007.2	44579.9	19815.3	40718.8	51343.9	47031.7	20339.1	44585.4	56027.4	41743.9	60113.2	69877.1	-	-
MWS1983	343.125	89.0254	344.132	C12H24O11	[M-H]-	Maltitol	麦芽糖醇	Others	其它类	Saccharides	糖类	585-88-6	1	7814.6	7151.59	13966.6	10852.2	16756.1	9264.97	4777.04	8420.03	9995.31	6083.71	7820.61	11952	9835.49	12458.2	16413	-	-
MWS0442	527.156	365.102	504.169	C18H32O16	[M+Na]+	Maltotriose	麦芽三糖	Others	其它类	Saccharides	糖类	1109-28-0	3	15520.7	7045.17	19369.4	11020.2	9	22224.5	23088.7	15825	10895.2	73960.7	30124.5	30963.8	15051.8	13871.4	22617.2	C01835	ko02010
pmb0801	346.113	184.1	345.106	C14H19NO9	[M+H]+	4-Pyridoxic acid-O-glucoside	4-吡哆酸-O-葡萄糖苷	Others	其它类	Vitamin	维生素	-	2	37873.8	39517.3	34878.1	29602.9	32388.2	27489.3	67343.4	42263.3	35179.3	53384.3	63767.4	51464.3	44438.1	30082.7	54008.6	-	-
MWSmce676	149.046	59.0132	150.053	C5H10O5	[M-H]-	D-Arabinose	D-阿拉伯糖	Others	其它类	Saccharides	糖类	10323-20-3	1	24090.2	10372.8	34010.8	25322.8	9	23745.9	22786.6	20341.4	29760.6	26389.5	27324.6	12755.9	23720.1	34796.8	20442.4	C00216	ko00040,ko00053
mws2104	193.072	99.01	194.079	C7H14O6	[M-H]-	D-Pinitol	D-松醇	Others	其它类	Saccharides	糖类	10284-63-6	3	26321.6	16243.6	17396.9	15695.2	11392.9	8179.19	10911.2	18399.6	6712.69	17057.9	7018.9	8394.19	10690.9	15564.1	8887.11	C03844	-
mws0213	151.061	71	152.069	C5H12O5	[M-H]-	Ribitol*	阿东糖醇*	Others	其它类	Saccharides	糖类	488-81-3	3	22403.1	12155.5	26862.7	22136.6	26454	22935.5	24643.6	27736.5	22944.2	20147.7	16118.7	38546.9	22369.8	34229.6	19518.4	C00474	ko00040,ko00740,ko01100
pmb0302	126.1	96	125.024	C2H8NO3P	[M+H]+	2-Aminoethylphosphonate	2-氨基乙基磷酸酯	Others	其它类	Others	其它	2041-14-7	3	48843.2	30732.6	47356.8	27361.5	21918.6	30834	45843.2	20489.2	30609.1	33854.5	55330.9	33988.2	37524.7	25213.2	48036	C03557	ko00440,ko01100,ko02010
MWSmce682	149.046	59.0141	150.053	C5H10O5	[M-H]-	DL-Xylose	DL-木糖	Others	其它类	Saccharides	糖类	25990-60-7	1	12791.3	18654.1	27396.3	17995.6	20005.5	15828.7	23395.1	13143.9	26618.9	31133.1	19286.2	18551.9	14111.1	25352.7	26919.4	-	-
mws0264	341.109	119.035	342.116	C12H22O11	[M-H]-	D-Trehalose	D-海藻糖	Others	其它类	Saccharides	糖类	99-20-7	1	33476.1	11892.2	41045.3	24228.7	21655.2	28422.2	36530	14630.5	31129.8	40116.3	31968	44316.5	32486.3	24547.5	16825.5	C01083	ko00500,ko01100,ko01110,ko02010
pme2529	163.2	101	164.069	C6H12O5	[M-H]-	1,5-Anhydro-D-glucitol	1,5-酐-D-山梨糖醇	Others	其它类	Saccharides	糖类	154-58-5	3	20162.7	13617.3	27476.6	18638	20820.3	21172	22053.1	21164.9	21285.8	22157.1	27365.1	45859.5	27461.4	25464.5	14195.1	C07326	-
pme3705	193.035	73	194.043	C6H10O7	[M-H]-	D-Glucoronic acid*	D-葡萄糖醛酸*	Others	其它类	Saccharides	糖类	6556-12-3	1	21464.6	22195.6	15050.5	12960.1	31542	29032.3	28274.7	26518.8	14215.3	20917.8	21218.1	23859.2	13013	19647.7	25570.4	C00191	ko00040,ko00053,ko00520,ko00562,ko01100,ko01240
mws1089	421.1	241	422.082	C12H23O14P	[M-H]-	Sucrose-6-phosphate	蔗糖-6-磷酸	Others	其它类	Saccharides	糖类	-	3	19763.5	20020.6	10008.5	22729.7	26952.4	82163.7	22094.7	13058.5	21450.9	24632.8	14620.2	26695.4	26103	15437.7	15410.4	-	-
Qmyp010506	231.066	153.024	230.058	C13H10O4	[M+H]+	2,4,6-Trihydroxybenzophenone	2,4,6-三羟基二苯甲酮	Others	其它类	Others	其它	3555-86-0	1	173811	263917	336831	175472	206197	132783	400377	118559	329160	528757	374546	497424	215723	234687	384175	C06356	-
mws1189	193.035	73	194.033	C6H10O7	[M-H]-	D-Galacturonic acid*	D-半乳糖醛酸*	Others	其它类	Saccharides	糖类	685-73-4	1	14685.4	23410.9	13665.7	25046.6	20887.8	34500.6	24069.4	23746.2	9256.77	27168.5	13433.5	17681.3	14656.3	16304.5	27247.7	C00333	ko00040,ko00053,ko00520,ko01100,ko01240,ko02010
mws1080	341.109	179.056	342.116	C12H22O11	[M-H]-	Galactinol	肌醇半乳糖苷	Others	其它类	Saccharides	糖类	3687-64-7	1	82076.1	43164.8	61443.6	87042.7	53682.7	84163.1	87811.6	54067.3	71628.9	82962	60437.7	83847.2	37130.5	57744.9	79731.2	C01235	ko00052,ko01100
pmb0764	144.048	113.2	143.041	C6H9NOS	[M+H]+	4-Methyl-5-thiazoleethanol	4-甲基-5-噻唑乙醇	Others	其它类	Others	其它	137-00-8	3	21312.1	19082.4	4346.9	8582.86	11827.3	3345.15	21580.8	3819.34	15594.1	37603.3	16684.1	23671.4	12405.3	7974.4	18904.7	C04294	ko00730,ko01100,ko01240
zjgp122315	473.142	147.043	472.137	C24H24O10	[M+H]+	4-O-(6''-P-coumaroyl-β-D-glucopyranosyl)-P-coumaric acid	4-O-(6''-P-香豆酰-β-D-吡喃葡萄糖基)-P-香豆酸	Others	其它类	Others	其它	-	2	124992	42025.1	89073.4	33940	70417.7	58128.5	79282.6	90405.2	71707.2	25047.2	68352.2	29405.6	55199.5	54883.5	115639	-	-
Lsjp211246	389.215	209.153	388.21	C19H32O8	[M+H]+	Sammangaoside A	Sammangaoside A	Others	其它类	Others	其它	-	1	110389	163093	160242	138930	119398	126328	74783.8	116346	82730.4	132038	126653	152123	106001	83248.5	196691	-	-
pme0500	503.162	323	504.169	C18H32O16	[M-H]-	D-Melezitose	D-松三糖	Others	其它类	Saccharides	糖类	597-12-6	1	7334.44	7742.59	9402.19	3264.52	4516.54	11033.2	7359.68	6933.19	8201.64	5705.52	10261.6	10662.9	7362.68	2863.94	8549.44	C08243	-
pmn001370	681.24	519.188	682.247	C32H42O16	[M-H]-	Pinoresinol-4,4'-O-di-O-glucoside	松脂醇-4,4'-O-二-O-葡萄糖苷	Lignans and Coumarins	木脂素和香豆素	Lignans	木脂素	63902-38-5	2	138316	126404	76441.8	160931	150886	145380	191117	137323	124626	219870	117511	107085	140567	136816	131565	-	-
Zmxp004722	435.127	273.076	434.121	C21H22O10	[M+H]+	Thunberginol G 3'-Glucoside	Thunberginol G 3'-Glucoside	Lignans and Coumarins	木脂素和香豆素	Coumarins	香豆素	-	3	925948	733541	494800	954239	922020	704564	656538	703527	2.26465e+06	844699	430793	603943	857586	871224	917928	-	-
pmn001369	697.235	535.182	698.242	C32H42O17	[M-H]-	1-Hydroxypineolin Diglucoside	1-羟基松脂素二葡萄糖苷	Lignans and Coumarins	木脂素和香豆素	Lignans	木脂素	-	3	7198.38	4621.62	3119.12	3639.49	5661.91	8746.92	18450.1	10823.5	9269.72	20084.7	7719.63	9793.19	11276.7	10774.1	10334.8	-	-
Lhhp120812	279.158	149.023	278.152	C16H22O4	[M+H]+	Methylillicinone F	甲基芥子酮F	Lignans and Coumarins	木脂素和香豆素	Coumarins	香豆素	-	1	3.74235e+07	3.42583e+07	3.47031e+07	3.55465e+07	3.49685e+07	3.624e+07	3.61948e+07	3.66923e+07	3.81645e+07	3.42256e+07	3.45022e+07	3.66541e+07	3.34421e+07	3.52114e+07	3.64963e+07	-	-
Jmzn003343	521.202	329.14	522.21	C26H34O11	[M-H]-	Saikolignanoside A	柴胡木脂素苷 A	Lignans and Coumarins	木脂素和香豆素	Lignans	木脂素	-	1	224705	213473	203268	195171	199641	208591	180779	216829	198944	229535	190301	133379	217210	204760	225730	-	-
pmb0382	339.086	177.2	338.079	C19H14O6	[M+H]+	O-Feruloyl 4-hydroxycoumarin	阿魏酰 4-羟基香豆素	Lignans and Coumarins	木脂素和香豆素	Coumarins	香豆素	-	1	600277	379275	692858	640943	693948	541700	503184	377711	823121	280504	497145	460602	553425	614532	569840	-	-
MWSslk233	287.091	203.042	286.084	C16H14O5	[M+H]+	Oxypeucedanin*	氧化前胡素*	Lignans and Coumarins	木脂素和香豆素	Coumarins	香豆素	737-52-0	3	27995	17182.6	71231.3	131316	16619.9	67960.6	19924.8	13113.5	53688.9	7850.11	39442.2	25062.8	40060.2	38253.4	42700.4	C09282	-
pmp000021	287.091	203.042	286.084	C16H14O5	[M+H]+	Isooxypeucedanine*	异氧化前胡内酯*	Lignans and Coumarins	木脂素和香豆素	Coumarins	香豆素	5058-15-1	3	27995	17182.6	71231.3	131316	16619.9	67960.6	19924.8	13113.5	53688.9	7850.11	39442.2	25062.8	40060.2	38253.4	42700.4	-	-
Jmzn006005	177.055	117.04	178.063	C10H10O3	[M-H]-	3,4-Methylenedioxy cinnamyl alcohol	3,4-亚甲二氧肉桂醇	Lignans and Coumarins	木脂素和香豆素	Lignans	木脂素	58095-76-4	1	604426	254832	642629	602035	399384	892705	641147	540796	400788	495325	383569	478304	518101	485187	544228	-	-
Lmyn003971	521.203	359.149	522.21	C26H34O11	[M-H]-	Dihydrodehydrodiconiferyl alcohol-4-O-glucoside	二氢脱氢双松柏醇-4-O-葡萄糖苷	Lignans and Coumarins	木脂素和香豆素	Lignans	木脂素	-	2	89333.4	99772.2	145074	100871	101828	130812	93815.1	77377.7	158367	77777.8	105279	61162.8	110169	95721.1	105630	-	-
HJN083	521.202	359.15	522.211	C26H34O11	[M-H]-	Lariciresinol-4'-O-glucoside	落叶松脂素-4'-O-葡萄糖苷	Lignans and Coumarins	木脂素和香豆素	Lignans	木脂素	143663-00-7	1	36816.5	60479.8	116313	119427	67638.4	84113.5	29775.3	69817.7	115137	39584.1	66833.5	20427.4	89582.4	77383.8	90046.8	-	-
pmn001572	475.16	313.1	476.145	C24H28O10	[M-H]-	Agrimonolide-6-O-glucoside	仙鹤草内酯-6-O-葡萄糖苷	Lignans and Coumarins	木脂素和香豆素	Coumarins	香豆素	126223-29-8	3	18665.4	12148.2	24627.2	17376.1	7533.87	17154.1	5111.76	5293	11781.2	15110	39315.8	24910	18368.7	17210.7	20403.5	-	-
Lmbp002255	371.102	209.048	370.09	C16H18O10	[M+H]+	Fraxetin-8-O-glucoside (Fraxin)	秦皮苷	Lignans and Coumarins	木脂素和香豆素	Coumarins	香豆素	524-30-1	3	108822	153388	173488	122024	143595	132812	129518	152265	144721	115969	180247	148463	151125	148990	175889	C09266	-
pmn001368	699.251	537.197	700.258	C32H44O17	[M-H]-	Olivil-4,4'-Di-O-glucoside	橄榄树脂素-4,4'-二-O-葡萄糖苷	Lignans and Coumarins	木脂素和香豆素	Lignans	木脂素	-	3	10840.7	12362.3	18332.6	17327.4	6579.95	18511.4	16419.6	5183.47	2800.8	15533.1	8812.39	14411	12286.6	10155.3	10577.2	-	-
Cmyn001328	339.069	177.018	340.079	C15H16O9	[M-H]-	Daphnin*	瑞香苷*	Lignans and Coumarins	木脂素和香豆素	Coumarins	香豆素	486-55-5	1	15545.4	11602.5	25154.6	24475	16203.8	14342.2	25228.7	12524.2	17609.2	22398.2	43613.6	23999	20457.1	19337.2	23572.9	C01421	-
pmb0808	353.1	179	352.079	C16H16O9	[M+H]+	Esculetin-6-O-quinic acid	秦皮乙素-6-O-奎宁酸	Lignans and Coumarins	木脂素和香豆素	Coumarins	香豆素	-	3	385382	134663	159782	213998	217166	155343	159563	140489	375572	250377	151479	269037	238163	237677	289104	-	-
Lmmn002260	551.213	389.167	552.221	C27H36O12	[M-H]-	5'-Methoxyisolariciresinol-9'-O-glucoside	5'-甲氧基异落叶松脂醇-9'-O-葡萄糖苷	Lignans and Coumarins	木脂素和香豆素	Lignans	木脂素	-	2	69144.4	92932.6	58783.6	118038	58527.6	98278	110209	88745.7	65649.6	169106	100574	112839	105428	94798.8	119651	-	-
Lmmn002274	521.203	359.149	522.21	C26H34O11	[M-H]-	Isolariciresinol-9'-O-glucoside	异落叶松脂素-9'-O-葡萄糖苷	Lignans and Coumarins	木脂素和香豆素	Lignans	木脂素	63358-12-3	2	120448	56777	122719	111039	111361	123207	75299.3	75868.7	130631	89320	89304.1	82974.3	129032	101260	118316	-	-
Zmgp003492	373.117	105.033	372.121	C20H20O7	[M+H]+	8-Hydroxy-α-conidendrin	8-羟基-α-铁杉脂素	Lignans and Coumarins	木脂素和香豆素	Lignans	木脂素	-	2	59673	66320.1	48705	85044	69968.9	47319.2	35544.9	30873.2	50079.5	30870.3	78174.2	54886.9	43303.4	54871.1	52828.9	-	-
pmn001375	535.182	373.129	536.189	C26H32O12	[M-H]-	1-Hydroxypinoresinol-1-O-Glucoside	1-羟基松脂醇-1-O-葡萄糖苷	Lignans and Coumarins	木脂素和香豆素	Lignans	木脂素	81495-71-8	3	175626	84093.3	109526	139546	92829.5	141671	131413	111133	113140	150499	67989.5	135544	145909	136108	172120	-	-
Cmsp003083	521.201	131.049	520.194	C26H32O11	[M+H]+	Dehydrodiconiferyl alcohol-4-O-glucoside	脱氢二十二烷醇-4-O-葡萄糖苷	Lignans and Coumarins	木脂素和香豆素	Lignans	木脂素	107870-88-2	2	334046	262348	324344	293599	202936	296742	236125	214004	311906	183970	222713	172246	257061	206853	260357	-	-
Lmbn001162	339.074	177.023	340.079	C15H16O9	[M-H]-	Esculetin-7-O-glucoside*	秦皮乙素-7-O-葡萄糖苷*	Lignans and Coumarins	木脂素和香豆素	Coumarins	香豆素	-	1	70608.5	77757.6	81498.8	73522.7	79968.2	46067.4	64220.2	78782.1	49228.4	96070.5	59798.9	92045.2	78236.2	60446.4	70633.8	-	-
pmn001378	519.187	357.136	520.194	C26H32O11	[M-H]-	Pinoresinol-4-O-glucoside	松脂醇-4-O-葡萄糖苷	Lignans and Coumarins	木脂素和香豆素	Lignans	木脂素	41607-20-9	2	211293	141835	95727.2	201036	143187	192936	138295	191225	165173	226416	97659.6	144092	157057	138413	183656	C17529	-
Lmbp003208	385.116	223.063	384.106	C17H20O10	[M+H]+	Fraxidin-8-O-glucoside	秦皮啶-8-O-葡萄糖苷	Lignans and Coumarins	木脂素和香豆素	Coumarins	香豆素	-	3	111451	71948.9	147718	100546	74323.5	79830.3	106696	102765	87736.5	79821.8	139094	85864.3	94841.9	118574	129570	-	-
Lmbp003825	325.092	163.041	324.084	C15H16O8	[M+H]+	Skimmin (7-Hydroxycoumarin-7-O-glucoside)	茵芋苷	Lignans and Coumarins	木脂素和香豆素	Coumarins	香豆素	93-39-0	2	544422	191970	407924	404992	362125	204705	223302	184900	1.34202e+06	148858	244666	244295	287743	396578	354716	-	-
Zmhn001446	579.208	417.156	580.216	C28H36O13	[M-H]-	Syringaresinol-4'-O-glucoside	丁香树脂酚-4'-O-葡萄糖苷	Lignans and Coumarins	木脂素和香豆素	Lignans	木脂素	7374-79-0	3	25610.7	18640.5	24629.5	28797.4	24853.5	23351.3	37661.9	24643.5	38484.1	29602.4	19295.5	29889.5	28419.6	31683.5	41708.2	C10890	-
mws1014	209.044	149.1	208.037	C10H8O5	[M+H]+	Fraxetin (7,8-Dihydroxy-6-methoxycoumarin)	秦皮素	Lignans and Coumarins	木脂素和香豆素	Coumarins	香豆素	574-84-5	3	88975.5	90391.8	117736	123313	49312.7	134112	80964.3	96987.1	95432.2	59549.8	182997	94648.4	82047.9	99851.8	124619	C09265	-
mws1015	339.072	177.019	340.079	C15H16O9	[M-H]-	Esculin (6,7-Dihydroxycoumarin-6-O-glucoside)*	秦皮甲素; 6,7-二羟基香豆素-6-O-葡萄糖苷*	Lignans and Coumarins	木脂素和香豆素	Coumarins	香豆素	531-75-9	1	22765.6	17787	37113.2	20476.5	25711.5	11831.4	21789.2	9784.86	17610.3	32051.1	47425.9	17422	19832.1	19151.5	27885.3	C09264	-
mws1639	223.06	190	222.053	C11H10O5	[M+H]+	Isofraxidin	异嗪皮啶	Lignans and Coumarins	木脂素和香豆素	Coumarins	香豆素	486-21-5	3	12267.5	17610.8	8343.5	10268.3	4175.6	5863.11	2458.24	5367.86	8947.15	11723.2	7752.39	7369.52	12895.3	11682.3	7249.91	C17480	-
Hmhp002580	413.141	136.07	412.133	C19H24O10	[M+H]+	Methylpicraquassioside A	Methylpicraquassioside A	Lignans and Coumarins	木脂素和香豆素	Coumarins	香豆素	-	3	115761	150403	216138	99529.5	152141	179328	219293	143840	157355	242163	231116	142944	126350	126153	206860	-	-
MWSCX014	193.049	133.025	192.042	C10H8O4	[M+H]+	Scopoletin (7-Hydroxy-6-methoxycoumarin)	东莨菪内酯	Lignans and Coumarins	木脂素和香豆素	Coumarins	香豆素	92-61-5	3	37542.9	18233.6	34033.6	35615.8	33813.2	29192.4	28597.4	49225	23362.9	37532.4	40522.6	43652.5	25625.6	53555.1	25511.6	C01752	ko00940,ko01110
Zmsp001834	169.05	65	168.042	C8H8O4	[M+H]+	2,6-Dimethoxy-1,4-benzoquinone	2,6-二氧甲基-1,4-苯醌	Quinones	醌类	Quinones	醌类	530-55-2	1	40575.6	104286	37471.6	56719.1	54068.4	69116	50387.8	43592.6	64670.1	56477.1	37138.6	57605.8	42833.1	47407.2	39937.8	C10331	-
Cmhp005227	339.109	177.054	338.1	C16H18O8	[M+H]+	4,8-Dihydroxy Naphthol-1-O-glucoside	4,8-二羟基萘酚-1-O-葡萄糖苷	Quinones	醌类	Quinones	醌类	-	2	2.13535e+06	1.21815e+06	2.10004e+06	2.06585e+06	1.72504e+06	1.90749e+06	1.40066e+06	1.22568e+06	2.0973e+06	1.18149e+06	1.44779e+06	947902	1.65924e+06	1.37323e+06	1.67122e+06	-	-
MWSHY0104	449.108	287.062	448.101	C21H20O11	[M+H]+	Luteolin-7-O-glucoside (Cynaroside)	木犀草素-7-O-葡萄糖苷 (木犀草苷)	Flavonoids	黄酮	Flavones	黄酮	5373-11-5	1	2.20942e+07	7.56047e+06	2.02056e+07	1.94041e+07	9.89252e+06	1.21532e+07	1.0237e+07	1.28164e+07	6.69699e+07	7.43317e+06	1.36295e+07	1.13991e+07	1.91097e+07	1.92424e+07	1.93257e+07	C03951	ko00944
Hmgp003641	593.185	447.128	592.177	C28H32O14	[M+H]+	Chrysoeriol-6-C-rhamnoside-7-O-rhamnoside	金圣草黄素-6-C-鼠李糖苷-7-O-鼠李糖苷	Flavonoids	黄酮	Flavones	黄酮	-	2	2226.19	9	135806	1552.26	13024.7	9	9	4741.46	103403	1.50368e+06	358985	9	173073	173610	175669	-	-
Lmtn002796	449.108	287.057	450.116	C21H22O11	[M-H]-	Aromadendrin-7-O-glucoside	香橙素-7-O-葡萄糖苷	Flavonoids	黄酮	Flavanonols	二氢黄酮醇	28189-90-4	2	505276	537201	556461	643092	722782	750743	460602	579419	1.14346e+06	591697	578400	749317	665885	677221	675952	-	-
Lmmp002963	625.18	317.06	624.169	C28H32O16	[M+H]+	6-C-Methylquercetin-3-O-rutinoside	6-C-甲基槲皮素-3-O-芸香糖苷	Flavonoids	黄酮	Flavonols	黄酮醇	-	3	59806.4	55948.7	76132.3	73820.4	21750.5	36524.4	48955.7	46064.8	51883.1	65244.7	52087.6	45848.4	41186.4	41400.8	41962.7	-	-
pmp001135	595.145	147	594.137	C30H26O13	[M+H]+	Biondnoid I	望春花黄酮醇苷 I	Flavonoids	黄酮	Flavonols	黄酮醇	142750-32-1	1	577518	406723	2.41466e+06	566906	391246	1.55211e+06	1.33701e+06	1.10336e+06	711827	831067	861316	400988	945839	927700	940329	-	-
Lmhn006206	475.125	167.035	476.132	C23H24O11	[M-H]-	Flavoyadorinin B	黄槲寄生苷 B	Flavonoids	黄酮	Flavones	黄酮	-	1	879313	534860	713066	887453	765174	800046	641718	626934	886252	730583	468628	610314	666472	677798	660726	-	-
mws1290	593.13	285	594.137	C30H26O13	[M-H]-	Kaempferol-3-O-(6''-p-Coumaroyl)glucoside (Tiliroside)	山柰酚-3-O-(6''-对香豆酰)葡萄糖苷 (银锻苷)	Flavonoids	黄酮	Flavonols	黄酮醇	20316-62-5	1	212445	122309	476834	186745	155614	340998	288413	288467	214152	238183	215047	119492	250999	256764	257013	C17140	-
Lmdp004892	535.108	287.055	534.101	C24H22O14	[M+H]+	Kaempferol-3-O-(6''-malonyl)galactoside*	山柰酚-3-O-(6''-丙二酰)半乳糖苷*	Flavonoids	黄酮	Flavonols	黄酮醇	-	3	658876	353335	882686	551154	451362	849801	1.03226e+06	668030	592750	547109	964866	614729	711452	693694	710682	-	-
Zmpn004068	567.173	273.08	568.179	C26H32O14	[M-H]-	Phloretin-2'-O-(6''-O-xylosyl)glucoside	根皮素-2'-O-(6''-O-木糖基)葡萄糖苷	Flavonoids	黄酮	Chalcones	查耳酮	-	1	3.27649e+07	3.87598e+07	3.61185e+07	3.36427e+07	3.35303e+07	2.55281e+07	3.83039e+07	3.17661e+07	3.50287e+07	3.73604e+07	2.61745e+07	2.9399e+07	3.63849e+07	3.69098e+07	3.58315e+07	-	-
Lmjp003044	479.118	317.062	478.111	C22H22O12	[M+H]+	Isorhamnetin-3-O-Glucoside*	异鼠李素-3-O-葡萄糖苷*	Flavonoids	黄酮	Flavonols	黄酮醇	5041-82-7	1	2.26803e+07	2.09627e+07	2.08238e+07	2.31543e+07	2.22872e+07	2.07342e+07	2.24814e+07	2.17989e+07	2.04255e+07	2.60467e+07	2.08319e+07	2.30676e+07	2.20942e+07	2.27426e+07	2.25705e+07	-	-
pmn001637	417.083	285	418.09	C20H18O10	[M-H]-	Kaempferol-3-O-arabinoside (Juglanin)	山柰酚-3-O-阿拉伯糖苷 (胡桃苷)	Flavonoids	黄酮	Flavonols	黄酮醇	5041-67-8	1	1.73592e+06	1.12556e+06	2.04855e+06	1.44908e+06	1.26139e+06	1.76481e+06	1.37572e+06	1.5713e+06	4.80533e+06	950238	1.52694e+06	1.0687e+06	1.82049e+06	1.82864e+06	1.77258e+06	-	-
pmb0645	627.192	465.2	626.185	C28H34O16	[M+H]+	Hesperetin-6-C-glucoside-7-O-glucoside	橙皮素-6-C-葡萄糖苷-7-O-葡萄糖苷	Flavonoids	黄酮	Flavonols	黄酮醇	-	3	284465	220261	287393	289460	350604	227752	290947	249216	448241	295049	433068	372054	326812	334928	338606	-	-
Lmpn006208	461.11	315.052	462.116	C22H22O11	[M-H]-	8-Methoxykaempferol-7-O-rhamnoside	8-甲氧基山柰酚-7-O-鼠李糖苷	Flavonoids	黄酮	Flavonols	黄酮醇	-	2	286454	42881.3	129632	231460	70558.8	127585	106368	59085.8	131985	88173	170719	121153	119126	121537	124001	-	-
Lmsn006753	581.166	273.077	582.174	C30H30O12	[M-H]-	Phloretin-4'-O-(6''-p-Coumaroyl)glucoside	根皮素-4'-O-(6''-对香豆酰)葡萄糖苷	Flavonoids	黄酮	Chalcones	查耳酮	-	1	2.66372e+06	1.73817e+06	2.5909e+06	2.44513e+06	2.38844e+06	2.25589e+06	1.89678e+06	2.3935e+06	2.78969e+06	1.94301e+06	2.11637e+06	2.04354e+06	2.29904e+06	2.2768e+06	2.36608e+06	-	-
Lmsn007789	565.172	273.077	566.179	C30H30O11	[M-H]-	Phloretin-4'-O-(6''-Cinnamoyl)glucoside	根皮素-4'-O-(6''-肉桂酰)葡萄糖苷	Flavonoids	黄酮	Chalcones	查耳酮	-	1	2.268e+06	961011	1.44304e+06	1.79543e+06	1.49093e+06	1.64412e+06	1.18621e+06	1.45645e+06	1.72774e+06	1.83089e+06	1.24507e+06	2.97803e+06	1.62478e+06	1.67506e+06	1.68887e+06	-	-
Lmsn006905	611.177	273.077	612.184	C31H32O13	[M-H]-	Phloretin-4'-O-(6''-Feruloyl)glucoside	根皮素-4'-O-(6''-阿魏酰)葡萄糖苷	Flavonoids	黄酮	Chalcones	查耳酮	-	1	520756	566265	661382	591248	609374	600551	644393	686691	713804	434436	338651	435671	531858	548044	555337	-	-
Zmpp002571	303.052	257.046	302.043	C15H10O7	[M+H]+	Robinetin	刺槐亭	Flavonoids	黄酮	Flavonols	黄酮醇	490-31-3	1	2.47272e+06	2.37831e+06	3.8704e+06	3.00825e+06	3.15416e+06	2.778e+06	2.88617e+06	3.29267e+06	2.54214e+06	1.65848e+06	3.15947e+06	2.62587e+06	2.60537e+06	2.65292e+06	2.7222e+06	C10177	-
mws0091	463.088	300.028	464.096	C21H20O12	[M-H]-	Quercetin-3-O-glucoside (Isoquercitrin)	槲皮素-3-O-葡萄糖苷(异槲皮苷)	Flavonoids	黄酮	Flavonols	黄酮醇	482-35-9	1	5.13237e+07	4.29925e+07	5.80202e+07	5.37305e+07	6.3088e+07	5.2763e+07	5.14129e+07	5.9193e+07	5.38726e+07	4.47919e+07	5.99545e+07	5.61079e+07	5.15673e+07	5.38287e+07	5.33128e+07	C05623	ko00944,ko01100,ko01110
pmb2999	461.109	299.1	462.116	C22H22O11	[M-H]-	Chrysoeriol-5-O-glucoside	金圣草黄素-5-O-葡萄糖苷	Flavonoids	黄酮	Flavones	黄酮	-	3	1.2809e+07	1.12712e+07	1.26622e+07	1.22633e+07	1.56758e+07	1.47753e+07	1.22232e+07	1.34966e+07	1.19372e+07	1.07023e+07	1.51742e+07	1.35266e+07	1.36705e+07	1.41018e+07	1.34839e+07	-	-
Lmyp004052	611.139	147.044	610.132	C30H26O14	[M+H]+	Quercetin-3-O-(6''-O-p-Coumaroyl)galactoside*	槲皮素-3-O-(6''-O-对香豆酰)半乳糖苷*	Flavonoids	黄酮	Flavonols	黄酮醇	-	3	484776	295957	531356	454372	752918	205151	480109	540465	604320	268797	691584	724302	563319	537064	548704	-	-
Lmdp004267	611.139	147.044	610.132	C30H26O14	[M+H]+	Quercetin-3-O-(6''-O-p-Coumaroyl)glucoside*	槲皮素-3-O-(6''-O-对香豆酰)葡萄糖苷*	Flavonoids	黄酮	Flavonols	黄酮醇	-	3	448505	274568	579800	426981	643980	187622	465298	507729	604397	283590	563762	668459	494609	506052	519689	-	-
pme1201	273.077	167	274.084	C15H14O5	[M-H]-	Phloretin	根皮素	Flavonoids	黄酮	Chalcones	查耳酮	60-82-2	1	5.6698e+06	6.49355e+06	6.2245e+06	6.01115e+06	6.2248e+06	5.66187e+06	4.17585e+06	4.42976e+06	4.99314e+06	8.1453e+06	8.58273e+06	5.44308e+06	6.70632e+06	6.76982e+06	7.04614e+06	C00774	ko00941,ko01110
MWSHY0017	273.076	153.018	272.068	C15H12O5	[M+H]+	Naringenin (5,7,4'-Trihydroxyflavanone)*	柚皮素*	Flavonoids	黄酮	Flavanones	二氢黄酮	480-41-1	2	302474	297341	154660	261279	262387	153207	229264	159396	250660	318907	351181	324731	254866	268110	257870	C00509	ko00941,ko00943,ko01100,ko01110
Zmhn001036	433.114	271.062	434.121	C21H22O10	[M-H]-	Choerospondin	南酸枣苷	Flavonoids	黄酮	Flavanones	二氢黄酮	81202-36-0	1	3.94373e+06	4.21737e+06	3.50352e+06	4.55776e+06	4.42593e+06	4.10191e+06	2.77222e+06	3.94492e+06	5.69291e+06	3.1829e+06	3.23561e+06	4.13065e+06	3.65951e+06	3.69395e+06	3.86085e+06	-	-
pmp001288	593.187	285.1	592.179	C28H32O14	[M+H]+	Acacetin-7-O-rutinoside (Linarin)	金合欢素-7-O-芸香糖苷 (蒙花苷)	Flavonoids	黄酮	Flavones	黄酮	480-36-4	1	9	9	269573	1596.52	47193.8	2876.65	9001.05	11173.7	205944	3.19965e+06	726882	2906.27	361320	349632	370500	-	-
MWSHY0069	301.07	286.049	300.063	C16H12O6	[M+H]+	Hispidulin (5,7,4'-Trihydroxy-6-methoxyflavone)*	高车前素*	Flavonoids	黄酮	Flavones	黄酮	1447-88-7	2	9464.34	3818.67	10377.6	3252.76	4765.31	3938.48	2269.78	5182	5367.8	37854.4	21553.7	5205.9	8320.1	8288.98	8742.7	C10058	-
pmn001583	609.146	300.029	610.153	C27H30O16	[M-H]-	Quercetin-3-O-robinobioside	槲皮素-3-O-洋槐糖苷	Flavonoids	黄酮	Flavonols	黄酮醇	52525-35-6	2	134510	56366.9	160560	254630	52158.2	136567	19685.6	199159	51806	289913	61292.2	74431.1	132858	133592	126445	-	-
Hmmp004965	463.124	301.07	462.116	C22H22O11	[M+H]+	Diosmetin-7-O-glucoside*	香叶木素-7-O-葡萄糖苷*	Flavonoids	黄酮	Flavones	黄酮	20126-59-4	2	161756	146761	161226	161223	178222	133078	129965	129100	158385	151561	105944	144963	156753	166030	164428	-	-
MWSslk141	625.215	317.103	624.205	C29H36O15	[M+H]+	Hesperidin methylchalcone	橙皮苷甲基查耳酮	Flavonoids	黄酮	Chalcones	查耳酮	24292-52-2	3	79896	55424.1	515388	65521.2	53580.8	214444	234765	187888	105927	156076	131302	42992.2	145784	152722	154948	-	-
pme3475	273.076	153	272.068	C15H12O5	[M+H]+	Butin; 7,3',4'-Trihydroxyflavanone*	紫铆素*	Flavonoids	黄酮	Flavanones	二氢黄酮	492-14-8	2	295710	310193	260224	257251	266343	129182	210580	129568	250018	321991	345560	305685	225366	239274	237227	C09614	ko00941
mws0043	403.139	373.096	402.132	C21H22O8	[M+H]+	Nobiletin (5,6,7,8,3',4'-Hexamethoxyflavone)	川陈皮素 (5,6,7,8,3',4'-六甲氧基黄酮)	Flavonoids	黄酮	Flavones	黄酮	478-01-3	3	3999.87	4804.2	7978.39	5153.51	4865.97	5116.5	5808.72	9153.44	6237.23	6285.19	4595.18	5628.07	6461.22	6460.65	6829.52	C10112	-
Hmgp002148	479.12	317.06	478.112	C22H22O12	[M+H]+	Nepetin-7-O-alloside*	泽兰黄酮-7-O-阿洛糖苷*	Flavonoids	黄酮	Flavones	黄酮	-	1	2.16883e+07	2.37103e+07	1.76271e+07	2.25033e+07	2.26554e+07	2.48651e+07	2.12989e+07	2.2071e+07	1.98705e+07	2.57877e+07	1.95763e+07	2.59569e+07	2.05848e+07	21735540	2.18892e+07	-	-
MWSHY0136	449.108	287.055	448.101	C21H20O11	[M+H]+	Kaempferol-3-O-glucoside (Astragalin)*	山柰酚-3-O-葡萄糖苷(紫云英苷)*	Flavonoids	黄酮	Flavonols	黄酮醇	480-10-4	1	2.05333e+07	6.94635e+06	1.94648e+07	1.92243e+07	1.09435e+07	1.32876e+07	1.11504e+07	1.40542e+07	6.35398e+07	7.76542e+06	1.15945e+07	1.20381e+07	1.89985e+07	1.99657e+07	2.0384e+07	C12249	ko00944,ko01110
Jmgn005927	287.055	125.03	288.063	C15H12O6	[M-H]-	2-hydroxynaringenin	2-羟基柚皮素	Flavonoids	黄酮	Flavanones	二氢黄酮	-	3	46955.9	49589.6	34816.7	52858.5	69777.8	97642.6	68719.3	48485.4	45813.3	220961	324378	284081	162204	151193	159170	-	-
Zmdn002049	451.127	289.073	452.132	C21H24O11	[M-H]-	Epicatechin-4'-O-β-D-glucopyranoside*	表儿茶素-4'-O-β-D-葡萄糖苷*	Flavonoids	黄酮	Flavanols	黄烷醇类	-	2	22068.4	15603.5	15738.6	17854.7	19169.7	19017.6	38311.6	86247.4	15590.6	27886.6	37969.6	121905	17762.9	18677.6	19089.3	-	-
MWS20148	433.113	271.074	432.106	C21H20O10	[M+H]+	Apigenin-4'-O-glucoside*	芹菜素-4'-O-葡萄糖苷*	Flavonoids	黄酮	Flavones	黄酮	-	3	143465	137794	111230	157708	127392	134967	159662	137040	133539	146999	82690.6	138500	159681	155438	148411	-	-
MWS20197	449.108	303.059	448.101	C21H20O11	[M+H]+	Quercetin-3-O-rhamnoside(Quercitrin)	槲皮素-3-O-鼠李糖苷(槲皮苷)	Flavonoids	黄酮	Flavonols	黄酮醇	522-12-3	1	4.64368e+07	3.49699e+07	5.02485e+07	4.46278e+07	4.64827e+07	4.38005e+07	4.09991e+07	4.98842e+07	3.15736e+07	2.825e+07	4.56627e+07	3.36299e+07	4.2177e+07	4.55365e+07	4.42112e+07	C01750	ko00944
Zmjp005293	593.187	285.077	592.179	C28H32O14	[M+H]+	Robinson-7-O-Neohesperidin	刺槐素-7-O-新橙皮糖苷	Flavonoids	黄酮	Flavonols	黄酮醇	-	1	1624.76	4493.4	173378	9	26209.8	6133.59	1163.08	6170.6	130572	1.90868e+06	505669	3672.42	215702	199919	210956	-	-
Xmyp005654	449.106	287.056	448.101	C21H20O11	[M+H]+	Kaempferol-4'-O-glucoside*	山柰酚-4'-O-葡萄糖苷*	Flavonoids	黄酮	Flavonols	黄酮醇	-	1	2.16845e+07	7.15396e+06	2.00857e+07	2.13461e+07	1.06746e+07	7.47825e+06	1.18631e+07	1.20964e+07	7.02608e+07	7.92063e+06	1.19268e+07	1.0582e+07	2.04882e+07	1.93587e+07	2.09079e+07	-	-
MWSslk252	593.19	285.08	594.195	C28H34O14	[M-H]-	Didymin (Isosakuranetin-7-O-rutinoside)*	香蜂草苷*	Flavonoids	黄酮	Flavanones	二氢黄酮	14259-47-3	3	105910	54344.5	287271	70481.2	63286.7	182038	154252	123379	100947	121177	90794.2	57070.4	111059	112371	104259	-	-
pme2960	273.076	153	272.068	C15H12O5	[M+H]+	Naringenin chalcone; 2',4,4',6'-Tetrahydroxychalcone	柚皮素查耳酮	Flavonoids	黄酮	Chalcones	查耳酮	73692-50-9	1	199426	207414	81798.6	239883	186611	126522	102383	82414.7	134339	347152	269047	257538	195794	180407	189044	C06561	ko00941,ko01100,ko01110
Lmjp002906	479.118	317.065	478.111	C22H22O12	[M+H]+	Rhamnetin-3-O-Glucoside*	鼠李素-3-O-葡萄糖苷*	Flavonoids	黄酮	Flavonols	黄酮醇	27875-34-9	1	2.16055e+07	2.48859e+07	1.98832e+07	2.51775e+07	2.53951e+07	22486656	2.14351e+07	2.37038e+07	2.20869e+07	2.78767e+07	2.03596e+07	2.40896e+07	2.28514e+07	2.26625e+07	2.44859e+07	-	-
mws0089	447.093	285.041	448.101	C21H20O11	[M-H]-	Kaempferol-7-O-glucoside*	山柰酚-7-O-葡萄糖苷*	Flavonoids	黄酮	Flavonols	黄酮醇	16290-07-6	2	808761	331628	611511	708832	394800	470213	412588	483155	2.52533e+06	377037	445180	410122	734646	692234	675874	-	-
mws4183	433.078	300.033	434.085	C20H18O11	[M-H]-	Quercetin-3-O-arabinoside	槲皮素-3-O-阿拉伯糖苷(番石榴苷)	Flavonoids	黄酮	Flavonols	黄酮醇	22255-13-6	2	65835851	5.52714e+07	7.14012e+07	6.05956e+07	6.62311e+07	6.57154e+07	5.9413e+07	7.3373e+07	6.73554e+07	1.53883e+07	7.23482e+07	7.27397e+07	6.63683e+07	7.03165e+07	6.4429e+07	-	-
pma6640	479.3	317.1	478.111	C22H22O12	[M+H]+	3'-O-Methyltricetin-7-O-glucoside	3'-O-甲基五羟黄酮-7-O-葡萄糖苷	Flavonoids	黄酮	Flavones	黄酮	-	3	85049.2	97210.4	62173.2	106374	97092.6	96224.7	85387.6	76206.9	85124.8	92146.9	107967	76177.9	96537.1	88600	90462.3	-	-
Cmsp004086	303.087	229.083	302.079	C16H14O6	[M+H]+	Dihydrokaempferide	二氢山柰素	Flavonoids	黄酮	Flavanonols	二氢黄酮醇	137225-59-3	2	913965	1.16357e+06	1.26587e+06	1.0908e+06	1.19501e+06	9	1.29998e+06	1.34469e+06	1.14659e+06	767093	959627	5.59711e+06	1.03877e+06	1.10982e+06	1.1339e+06	-	-
Hmpn005101	451.123	289.07	452.131	C21H24O11	[M-H]-	Sieboldin	3-羟基根皮苷	Flavonoids	黄酮	Chalcones	查耳酮	18777-73-6	1	4.87696e+06	4.85915e+06	3.5705e+06	8.15333e+06	7.08416e+06	1.60203e+07	1.27128e+07	7.82761e+06	6.19261e+06	1.63801e+07	1.50644e+07	1.72319e+07	1.01917e+07	1.10537e+07	1.10155e+07	-	-
mws0064	287.056	135	288.063	C15H12O6	[M-H]-	Eriodictyol (5,7,3',4'-Tetrahydroxyflavanone)	圣草酚	Flavonoids	黄酮	Flavanones	二氢黄酮	552-58-9	1	497724	536186	371026	594369	747093	1.76748e+06	825295	529253	404684	3.38857e+06	4.41517e+06	4.10385e+06	2.08107e+06	1.98657e+06	2.17654e+06	C05631	ko00941,ko01100,ko01110
Lmyp004617	419.134	257.081	418.127	C21H22O9	[M+H]+	Pinocembrin-7-O-glucoside (Pinocembroside)	乔松素-7-O-葡萄糖苷 (乔松苷)	Flavonoids	黄酮	Flavanones	二氢黄酮	75829-43-5	3	112159	46070.5	54116.3	128762	62544.1	83273.2	60222.7	65885.3	120099	79383.3	36902.4	60230.5	79570.7	72487.8	76286.9	-	-
Lmsn006267	597.161	273.077	598.169	C30H30O13	[M-H]-	Phloretin-4'-O-(6''-Caffeoyl)glucoside	根皮素-4'-O-(6''-咖啡酰)葡萄糖苷	Flavonoids	黄酮	Chalcones	查耳酮	-	1	7.22531e+06	6.06943e+06	6.91314e+06	6.89579e+06	7.68983e+06	4.90951e+06	5.05266e+06	5.25706e+06	1.10172e+07	4.7312e+06	4.68371e+06	4.96588e+06	6.05963e+06	6.4255e+06	6.6503e+06	-	-
Lmjp003295	479.118	317.073	478.111	C22H22O12	[M+H]+	6-Methoxykaempferol-3-O-glucoside	6-甲氧基山柰酚-3-O-葡萄糖苷	Flavonoids	黄酮	Flavonols	黄酮醇	63422-27-5	1	2.09314e+07	2.32299e+07	1.985e+07	2.39169e+07	2.24207e+07	1.94424e+07	2.08079e+07	2.47467e+07	2.08069e+07	2.72776e+07	1.90267e+07	2.38638e+07	2.18345e+07	2.12048e+07	2.32249e+07	-	-
Hmgp002121	609.184	463.08	608.176	C31H28O13	[M+H]+	Hispidulin-7-O-(6''-O-p-Coumaroyl)Glucoside	高车前素-7-O-(6''-O-对香豆酰)葡萄糖苷	Flavonoids	黄酮	Flavones	黄酮	-	3	1914.73	9	217677	9	9	9	6031.53	2459.58	25259.8	2.55949e+06	843047	3143.15	262376	271056	288376	-	-
pme1598	463.125	301	464.132	C22H24O11	[M-H]-	Hesperetin-5-O-glucoside	橙皮素-5-O-葡萄糖苷	Flavonoids	黄酮	Flavanones	二氢黄酮	69651-80-5	3	3.52738e+07	2.98906e+07	3.9967e+07	3.7105e+07	4.44104e+07	3.74356e+07	3.71063e+07	4.15877e+07	4.08934e+07	3.03595e+07	4.15055e+07	4.11149e+07	4.12004e+07	3.73686e+07	3.90692e+07	-	-
Lmsn006452	555.151	273.077	556.158	C28H28O12	[M-H]-	Phloretin-4'-O-(6''-Salicyloyl)glucoside	根皮素-4'-O-(6''-水杨酰)葡萄糖苷	Flavonoids	黄酮	Chalcones	查耳酮	-	2	3.36572e+06	3.74156e+06	3.80491e+06	4.22985e+06	5.83779e+06	3.38106e+06	2.01141e+06	4.33237e+06	4.59005e+06	1.90689e+06	2.7388e+06	3.9919e+06	3.54215e+06	3.71478e+06	3.91245e+06	-	-
HJAP155	465.103	333.072	464.095	C21H20O12	[M+H]+	Laricitrin-3-O-xyloside	西伯利亚落叶松黄酮-3-O-木糖苷	Flavonoids	黄酮	Flavonols	黄酮醇	-	3	45257.6	37400	65853.6	30339.6	36634.1	53885.5	41513.7	39987.1	61762.1	76571.1	37878.1	35936.7	46108.7	50264	46131.4	-	-
Lmlp003531	449.108	287.058	448.101	C21H20O11	[M+H]+	Luteolin-3'-O-glucoside*	木犀草素-3'-O-葡萄糖苷*	Flavonoids	黄酮	Flavones	黄酮	-	3	2.00727e+07	6.16737e+06	1.62423e+07	2.01115e+07	8.14797e+06	5.27987e+06	9.30573e+06	1.22202e+07	6.56376e+07	6.46694e+06	1.02811e+07	4.8328e+06	1.66371e+07	1.82761e+07	1.81141e+07	-	-
pmb3014	641.151	285.3	642.159	C31H30O15	[M-H]-	Luteolin-7-O-(6''-eudesmyl)glucoside	木犀草素-7-O-[6''-(3,4,5-三甲氧基苯甲酰)]葡萄糖苷	Flavonoids	黄酮	Flavones	黄酮	-	3	118165	91746.3	178151	160769	164017	87209	190432	124402	243031	196241	202332	150011	150826	165378	151942	-	-
Lmjp002461	611.161	303.049	610.153	C27H30O16	[M+H]+	Quercetin-3-O-neohesperidoside*	槲皮素-3-O-新橘皮糖苷*	Flavonoids	黄酮	Flavonols	黄酮醇	117611-67-3	3	837390	335417	924295	1.55179e+06	360247	860680	104434	939713	253651	1.65284e+06	330298	296107	738811	741974	809758	-	-
Lmsp004166	611.161	303.052	610.153	C27H30O16	[M+H]+	Quercetin-3-O-glucoside-7-O-rhamnoside*	槲皮素-3-O-葡萄糖苷-7-O-鼠李糖苷*	Flavonoids	黄酮	Flavonols	黄酮醇	-	3	837390	335417	924295	1.55179e+06	360247	860680	104434	939713	253651	1.65284e+06	330298	296107	738811	741974	809758	-	-
Lmsn006550	739.152	273.077	740.159	C35H32O18	[M-H]-	Phloretin-4'-O-(6''-Galloyl)glucoside+Galloyl	根皮素-4'-O-(6''-没食子酰)葡萄糖苷+没食子酰	Flavonoids	黄酮	Chalcones	查耳酮	-	3	36731.9	51114.6	53522.7	40016.1	45745	30534.5	44882.4	49676.8	49565	43557.5	53032	47316.3	37286.6	37065	40672.3	-	-
HJN087	433.12	271.065	434.121	C21H22O10	[M-H]-	Naringenin-4'-O-glucoside	柚皮素-4'-O-葡萄糖苷	Flavonoids	黄酮	Flavanones	二氢黄酮	-	1	1.36605e+06	859017	612827	1.29591e+06	989495	1.1928e+06	1.18113e+06	1.2771e+06	1.1125e+06	1.59699e+06	984815	1.10371e+06	1.05009e+06	1.02739e+06	1.13613e+06	-	-
mws1068	285.041	151	286.048	C15H10O6	[M-H]-	Kaempferol (3,5,7,4'-Tetrahydroxyflavone)	山柰酚	Flavonoids	黄酮	Flavonols	黄酮醇	520-18-3	3	175591	148285	148957	123822	109142	102983	107660	128595	89800.8	144068	130647	131193	143270	148059	159192	C05903	ko00941,ko00944,ko01100,ko01110
Lmmp003903	491.118	287.05	490.111	C23H22O12	[M+H]+	Kaempferol-3-O-(2''-O-acetyl)glucoside	山柰酚-3-O-(2''-O-乙酰)葡萄糖苷	Flavonoids	黄酮	Flavonols	黄酮醇	-	2	155972	179890	388133	215266	207499	140026	114015	98335.7	162378	140055	297043	191805	202775	202540	183974	-	-
pmp000587	535.108	287.05	534.101	C24H22O14	[M+H]+	Luteolin-7-O-(6''-malonyl)glucoside	木犀草素-7-O-(6''-丙二酰)葡萄糖苷	Flavonoids	黄酮	Flavones	黄酮	-	2	651201	379052	761329	742483	478168	839783	858750	718355	623029	612768	957920	519352	624434	696213	652586	C10103	-
mws1179	433.114	271	434.121	C21H22O10	[M-H]-	Naringenin-7-O-glucoside (Prunin)	柚皮素-7-O-葡萄糖苷 (樱桃苷)	Flavonoids	黄酮	Flavanones	二氢黄酮	529-55-5	2	689465	605279	494870	900567	779956	564517	657836	684570	2.34054e+06	691047	353637	491729	690705	758765	763895	C09099	ko00941
Hmcp002539	463.122	317.06	462.116	C22H22O11	[M+H]+	Isorhamnetin-3-O-rhamnoside	异鼠李素-3-O-鼠李糖苷	Flavonoids	黄酮	Flavonols	黄酮醇	-	2	287756	192710	255849	284340	266708	253781	215311	223498	203825	206485	207714	293378	235043	216867	211091	-	-
Lmsn007073	749.172	273.077	750.18	C37H34O17	[M-H]-	Phloretin-4'-O-(6''-Galloyl)glucoside+Caffeoyl	根皮素-4'-O-(6''-没食子酰)葡萄糖苷+咖啡酰	Flavonoids	黄酮	Chalcones	查耳酮	-	1	84793.9	79704.6	126088	103321	89070.6	72506.1	82518.1	97503	81736.2	108941	171586	174726	101848	114154	108240	-	-
Jmgn004021	449.109	269.05	450.116	C21H22O11	[M-H]-	6-C-Glucosyl-2-Hydroxynaringenin	6-碳葡萄糖基-2-羟基柚皮素	Flavonoids	黄酮	Flavanones	二氢黄酮	-	2	619097	458898	463250	808036	669783	529602	418147	485542	1.51152e+06	463201	394424	507216	607413	621759	676170	-	-
Hmcp002399	509.129	347.07	508.121	C23H24O13	[M+H]+	Limocitrin-3-O-glucoside	柠檬素-3-O-葡萄糖苷	Flavonoids	黄酮	Flavonols	黄酮醇	-	3	34999.2	26744.6	28983.7	41962.7	19649.6	24778.9	28954.1	19069	34299.5	29906.4	32540.1	17957.9	27714.4	29054.2	31099.7	-	-
Lmmp002463	625.176	317.065	624.169	C28H32O16	[M+H]+	Sexangularetin-3-O-glucoside-7-O-rhamnoside	3,5,7,4'-四羟基-8-甲氧基黄酮-3-O-葡萄糖苷-7-O-鼠李糖苷	Flavonoids	黄酮	Flavonols	黄酮醇	-	3	148926	248799	291636	193227	408191	200501	353124	353547	245025	324633	299059	333163	318047	350662	354209	-	-
Lmsp004915	449.108	287.055	448.101	C21H20O11	[M+H]+	Aureusidin-4-O-glucoside	金鱼草素-4-O-葡萄糖苷	Flavonoids	黄酮	Aurones	橙酮类	-	2	2.08942e+07	6.90866e+06	1.8167e+07	2.13481e+07	1.00348e+07	1.39528e+07	1.09985e+07	1.21265e+07	6.9732e+07	7.16539e+06	1.11921e+07	1.18343e+07	1.80423e+07	1.81377e+07	1.99846e+07	-	-
mws2220	457.078	169.02	458.085	C22H18O11	[M-H]-	Gallocatechin 3-O-gallate	没食子儿茶素 3-O-没食子酸酯	Flavonoids	黄酮	Flavanols	黄烷醇类	5127-64-0	3	9	2039.56	505.008	1522.04	9	989.451	38130.1	3171.17	2637.76	11648.2	9	7934.63	14245.2	12690.7	13748.4	-	-
Zmhp001956	789.205	303.05	788.201	C33H40O22	[M+H]+	6-Hydroxykaempferol-3,6,7-O-triglucoside	6-羟基山柰酚-3,6,7-O-β-D-葡萄糖苷	Flavonoids	黄酮	Flavonols	黄酮醇	-	1	39858.9	25273.8	25303.6	33608.1	26739.2	28475.3	39103.9	33453.4	80011.4	47894.3	46036.3	40072.4	34552	38643.1	35038.5	-	-
MWSHY0113	465.102	303.058	464.096	C21H20O12	[M+H]+	Quercetin-3-O-galactoside (Hyperin)*	槲皮素-3-O-半乳糖苷 (金丝桃苷)*	Flavonoids	黄酮	Flavonols	黄酮醇	482-36-0	1	1.80029e+07	1.43207e+07	2.14914e+07	1.78931e+07	2.16246e+07	1.79991e+07	1.84414e+07	2.02882e+07	2.1645e+07	1.52208e+07	2.0972e+07	2.10937e+07	1.84063e+07	1.83508e+07	2.04278e+07	C10073	-
Lmyp004516	611.139	147.044	610.132	C30H26O14	[M+H]+	Quercetin-3-O-(2''-O-p-Coumaroyl)galactoside	槲皮素-3-O-(2''-O-对香豆酰)半乳糖苷	Flavonoids	黄酮	Flavonols	黄酮醇	-	3	133517	57642.5	138649	105118	243167	108445	153772	165735	148021	83027.9	148528	189861	143722	131044	148018	-	-
mws0072	433.113	271.01	432.106	C21H20O10	[M+H]+	Apigenin-5-O-glucoside	芹菜素-5-O-葡萄糖苷	Flavonoids	黄酮	Flavones	黄酮	28757-27-9	3	143867	159852	190450	305996	289948	138510	139268	207714	244286	152274	138538	162786	199388	226071	214656	-	-
mws0919	431.098	285	432.106	C21H20O10	[M-H]-	Kaempferol-3-O-rhamnoside (Afzelin)(Kaempferin)	山柰酚-3-O-鼠李糖苷 (阿福豆苷)(番泻叶山柰苷)	Flavonoids	黄酮	Flavonols	黄酮醇	482-39-3	1	1.79166e+06	685007	2.95841e+06	1.31793e+06	811673	1.35458e+06	1.02433e+06	1.38525e+06	1.2078e+06	609148	1.79785e+06	790895	1.28974e+06	1.4181e+06	1.45886e+06	C16911	ko00944
Smgp004575	465.1	303.05	464.096	C21H20O12	[M+H]+	Quercetin-5-O-β-D-glucoside*	槲皮素-5-O-β-D-葡萄糖苷*	Flavonoids	黄酮	Flavonols	黄酮醇	-	1	1.44975e+07	1.07487e+07	1.76183e+07	1.83659e+07	1.87953e+07	1.3665e+07	1.54971e+07	1.71642e+07	1.82687e+07	1.1505e+07	1.68973e+07	1.7346e+07	1.55293e+07	1.60755e+07	1.7554e+07	-	-
Hmcp002298	479.118	347.07	478.111	C22H22O12	[M+H]+	Limocitrin-3-O-arabinoside	柠檬素-3-O-阿拉伯糖苷	Flavonoids	黄酮	Flavonols	黄酮醇	-	3	37880.2	21065.8	34790.1	22769.2	14678.8	19314.1	16870.5	30852.2	31132.2	39911.1	23226.1	20878.5	27645.2	25862.8	24311.7	-	-
Lmmp003091	611.16	303.05	610.153	C27H30O16	[M+H]+	Quercetin-3-O-(4''-O-glucosyl)rhamnoside	槲皮素-3-O-(4''-O-葡萄糖基)鼠李糖苷	Flavonoids	黄酮	Flavonols	黄酮醇	59262-54-3	3	886740	272723	939319	1.31679e+06	266341	654403	79496.7	899408	227577	1.48207e+06	396670	310990	665326	595792	672298	C17563	-
pme1611	433.114	313	434.121	C21H22O10	[M-H]-	Isohemiphloin	异柚葡萄糖苷	Flavonoids	黄酮	Flavanones	二氢黄酮	3682-02-8	3	154115	149160	180561	162972	168667	159363	125730	146933	231642	127565	159189	168310	147926	145419	163976	-	-
Lmyp004770	611.139	147.044	610.132	C30H26O14	[M+H]+	Quercetin-3-O-(2''-O-p-Coumaroyl)glucoside	槲皮素-3-O-(2''-O-对香豆酰)葡萄糖苷	Flavonoids	黄酮	Flavonols	黄酮醇	-	2	78964.7	61088.6	94834.2	88327.5	69924.5	71947.7	64291.7	82271.9	78852.4	65010.2	80029.4	56942.9	78687.2	76831	86942.6	-	-
Cmxp005429	289.07	153.019	288.063	C15H12O6	[M+H]+	Okanin	奥卡宁	Flavonoids	黄酮	Chalcones	查耳酮	484-76-4	1	1.23847e+06	1.21755e+06	791904	1.41623e+06	1.88075e+06	5.92118e+06	2.32225e+06	1.36774e+06	1.05509e+06	1.25694e+07	1.91939e+07	1.83303e+07	6.13104e+06	6.98428e+06	6.75801e+06	C08724	-
mws0913	447.093	285.041	448.101	C21H20O11	[M-H]-	Kaempferol-3-O-galactoside (Trifolin)*	山柰酚-3-O-半乳糖苷(三叶豆苷)*	Flavonoids	黄酮	Flavonols	黄酮醇	23627-87-4	2	869594	336241	669004	803344	499116	479986	434568	564209	2.89516e+06	202963	437520	376755	690807	751464	789578	C12626	ko00944
Lmmp003817	535.108	287.055	534.101	C24H22O14	[M+H]+	Kaempferol-3-O-(6''-malonyl)glucoside*	山柰酚-3-O-(6''-丙二酰)葡萄糖苷*	Flavonoids	黄酮	Flavonols	黄酮醇	-	3	603268	342917	785906	579740	421391	953057	952157	660208	565024	519811	893713	547899	664815	694348	607792	-	-
MWSHY0058	287.055	153.019	286.048	C15H10O6	[M+H]+	Luteolin (5,7,3',4'-Tetrahydroxyflavone)*	木犀草素*	Flavonoids	黄酮	Flavones	黄酮	491-70-3	1	9	9	9	13902.1	15470.2	238365	9	9	9	152207	55476.8	186102	61133.6	54594.6	61800.2	C01514	ko00941,ko00944,ko01100,ko01110
Lmqn009304	325.108	293.082	326.115	C19H18O5	[M-H]-	Eucalyptin (5-Hydroxy-7,4'-dimethoxy-6,8-dimethylflavone)	桉树素	Flavonoids	黄酮	Flavanones	二氢黄酮	3122-88-1	2	20308.7	9851.74	13322.6	16334.7	19859.9	21623.5	21727.3	11971.2	12985	11858.5	10234.9	11854.8	13363.3	15260.7	14834.4	-	-
MWSHY0189	433.113	271.066	432.106	C21H20O10	[M+H]+	Apigenin-7-O-glucoside(Cosmosiin)*	芹菜素-7-O-葡萄糖苷*	Flavonoids	黄酮	Flavones	黄酮	578-74-5	3	148465	146117	201580	180441	277770	127797	142311	144533	326474	142311	133181	246461	206235	181124	185688	C04608	ko00944
Lmpp003465	481.098	319.045	480.09	C21H20O13	[M+H]+	Myricetin-3-O-β-D-glucoside*	杨梅素-3-O-β-D-葡萄糖苷*	Flavonoids	黄酮	Flavonols	黄酮醇	19833-12-6	3	85444.5	85446.9	95521.1	57540.3	156469	9	60168.6	43146.3	87672.2	99443.6	69424.6	114690	91632.4	84703.2	79509.3	-	-
Hmbp002730	287.055	153.01	286.047	C15H10O6	[M+H]+	Isoscutellarein*	异野黄芩素*	Flavonoids	黄酮	Flavones	黄酮	41440-05-5	1	6269.55	9734.17	3811.5	6476.94	9710.74	119521	9	9	9	77974.7	28649.2	108737	34176.4	29719.3	31057.7	C10097	-
mws1329	463.088	301.036	464.096	C21H20O12	[M-H]-	Quercetin-7-O-glucoside*	槲皮素-7-O-葡萄糖苷*	Flavonoids	黄酮	Flavonols	黄酮醇	491-50-9	2	3.59492e+07	2.88296e+07	4.2074e+07	3.38464e+07	3.95479e+07	3.71618e+07	3.68291e+07	4.24692e+07	4.16688e+07	3.15307e+07	3.88957e+07	4.53567e+07	3.63358e+07	3.64171e+07	4.11681e+07	C12639	-
MWSHY0100	435.091	303.058	434.085	C20H18O11	[M+H]+	Avicularin(Quercetin-3-O-α-L-arabinofuranoside)	扁蓄苷(广寄生苷)	Flavonoids	黄酮	Flavonols	黄酮醇	572-30-5	1	2.34464e+07	2.19415e+07	3.00914e+07	2.8946e+07	2.86507e+07	3.41502e+07	2.63535e+07	3.10219e+07	2.68396e+07	1.09124e+07	2.52697e+07	3.04535e+07	2.86345e+07	2.52504e+07	2.88803e+07	-	-
mws0856	463.088	301	464.096	C21H20O12	[M-H]-	Quercetin-4'-O-glucoside (Spiraeoside)*	槲皮素-4'-O-葡萄糖苷 (绣线菊苷)*	Flavonoids	黄酮	Flavonols	黄酮醇	20229-56-5	2	3.9067e+07	2.92521e+07	3.68351e+07	4.24754e+07	4.62866e+07	3.73644e+07	35902793	4.91195e+07	4.09794e+07	3.17538e+07	4.36113e+07	4.4637e+07	3.83169e+07	4.17981e+07	4.45243e+07	-	-
pmb3002	607.167	299	608.174	C28H32O15	[M-H]-	Chrysoeriol-7-O-rutinoside	金圣草黄素-7-O-芸香糖苷	Flavonoids	黄酮	Flavones	黄酮	-	3	32309.8	35845.4	51588.1	49997.7	44637.1	36422.3	43460.3	38003	22048	9	90266.8	26552.1	27907.5	27192.5	31231.7	-	-
pmb2947	865.198	407.1	866.206	C45H38O18	[M-H]-	Catechin-catechin-catechin	三儿茶素	Flavonoids	黄酮	Flavanols	黄烷醇类	-	3	71750	72657.1	50905.5	67084	85183	44006.6	62233.2	52704.4	79635.1	95043	70491.8	78534	66229.2	66085.8	57909.5	-	-
Lmsn004797	451.125	167.035	452.132	C21H24O11	[M-H]-	3-Hydroxyphloretin-4'-O-glucoside	3-羟基根皮素-4'-O-β-D-葡萄糖苷	Flavonoids	黄酮	Chalcones	查耳酮	-	1	4.23658e+06	4.60848e+06	2.97082e+06	6.93528e+06	6.44768e+06	1.42262e+07	1.19786e+07	6.85943e+06	5.52383e+06	1.48052e+07	1.35431e+07	1.50752e+07	8.80054e+06	9.09191e+06	1.01511e+07	-	-
MWSHY0195	463.123	301.085	462.116	C22H22O11	[M+H]+	Hispidulin-7-O-glucoside(Homoplantaginin)	高车前素-7-O-葡萄糖苷; 高车前苷	Flavonoids	黄酮	Flavones	黄酮	17680-84-1	3	190459	154096	185102	187684	171687	151607	150678	192223	183892	171580	134411	166960	180562	193381	166025	C17762	-
mws2118	435.13	166.7	436.137	C21H24O10	[M-H]-	Phloretin-2'-O-glucoside (Phlorizin)	根皮苷	Flavonoids	黄酮	Chalcones	查耳酮	60-81-1	1	8.48106e+06	8.24614e+06	7.53456e+06	8.2036e+06	7.96904e+06	7.93623e+06	8.12913e+06	9.18439e+06	8.84146e+06	7.94987e+06	7.53925e+06	2.84506e+06	7.90945e+06	8.33229e+06	9.19858e+06	C01604	ko00941,ko01110
mws0914	271.061	151.003	272.068	C15H12O5	[M-H]-	3,5,7-Trihydroxyflavanone (Pinobanksin)	3,5,7-三羟基黄烷酮 (短叶松素)	Flavonoids	黄酮	Flavanonols	二氢黄酮醇	548-82-3	3	65116.3	63081.3	38649.8	46004.2	50791.9	32622.1	44199.7	30305.4	49984.1	67472.1	74598	76184	46792.6	54256.2	53152.6	C09826	ko00941
pmb3032	561.125	329.1	562.132	C26H26O14	[M-H]-	Tricin-7-O-(2''-Malonyl)rhamnoside	苜蓿素-7-O-(2''-丙二酰)鼠李糖苷	Flavonoids	黄酮	Flavones	黄酮	-	2	3264.44	30062.6	21942.5	4143.62	65659.4	4332.98	15838.8	72241.8	2401.19	989869	236762	972452	161687	186127	164219	-	-
pmp000596	627.156	465.1	626.148	C27H30O17	[M+H]+	Quercetin-3-O-(2''-O-galactosyl)glucoside	槲皮素-3-O-(2''-O-半乳糖基)葡萄糖苷	Flavonoids	黄酮	Flavonols	黄酮醇	56782-99-1	2	122168	92313.6	151552	156961	184411	166047	178608	175517	208410	103096	170875	198440	183828	178330	157699	-	-
Hmjn004446	593.13	285.04	594.137	C30H26O13	[M-H]-	Luteolin-7-O-(6''-caffeoyl)rhamnoside	木犀草素-7-O-(6''-咖啡酰)鼠李糖苷	Flavonoids	黄酮	Flavones	黄酮	-	1	77252.4	38648.3	190303	49408.8	44635.7	129215	115919	106841	75544.8	74279.6	75557.1	46229	78381	68097.6	78608	-	-
Lmjp002596	597.145	303.049	596.138	C26H28O16	[M+H]+	Quercetin-3-O-sambubioside*	槲皮素-3-O-桑布双糖苷*	Flavonoids	黄酮	Flavonols	黄酮醇	83048-35-5	3	638828	277115	909331	671055	767893	412093	660196	524945	829572	284639	578475	542683	481658	514078	568873	C12637	ko00944
HJAP156	479.118	333.072	478.111	C22H22O12	[M+H]+	Laricitrin-3-O-rhamnoside	西伯利亚落叶松黄酮-3-O-鼠李糖苷	Flavonoids	黄酮	Flavonols	黄酮醇	-	3	29593.4	17281.3	16740.7	21295.8	26307.2	16753.2	16610.1	29224.6	39201.8	100338	30922.8	21703.4	33219.7	35882	30263.8	-	-
HJAP005	495.113	333.068	494.106	C22H22O13	[M+H]+	Laricitrin-3-O-glucoside	西伯利亚落叶松黄酮-3-O-葡萄糖苷	Flavonoids	黄酮	Flavonols	黄酮醇	39986-90-8	3	103075	76527.1	126730	74200.5	111453	73391.3	121037	92904.8	107690	171790	107005	124215	92927	100756	110128	-	-
Lmsn007010	707.162	273.077	708.169	C35H32O16	[M-H]-	Phloretin-4'-O-(6''-Galloyl)glucoside+Salicyloyl	根皮素-4'-O-(6''-没食子酰)葡萄糖苷+水杨酰	Flavonoids	黄酮	Chalcones	查耳酮	-	2	53905.6	47295.1	69126.7	53986.6	12808.9	63858	49020.7	53836	70039.6	20528.1	81394.5	62871.4	57453.8	68187	62809.5	-	-
pmp000566	287.091	163	286.084	C16H14O5	[M+H]+	Claussequinone	7-羟基-4'-甲氧基异黄烷醌	Flavonoids	黄酮	Other Flavonoids	其它类黄酮	35878-39-8	2	7.42259e+06	5.67309e+06	6.33122e+06	5.82843e+06	4.86872e+06	4.32369e+06	3.96765e+06	4.4186e+06	4.20923e+06	6.68753e+06	5.20346e+06	5.67848e+06	6.41187e+06	5.97745e+06	7.07891e+06	-	-
Zmjp004610	537.16	375.108	536.153	C25H28O13	[M+H]+	5,4'-Dihydroxy-3,6,7,3'-tetramethoxyflavone-4'-O-glucoside	5,4'-二羟基-3,6,7,3'-四甲氧基黄酮-4'-O-葡萄糖苷	Flavonoids	黄酮	Flavones	黄酮	23279-19-8	2	52679.5	90460.9	45219	87090.7	54337.6	37551	50312.6	46381.9	49283.5	57396.5	82898.3	99776.1	55825.7	48725.1	57396.5	-	-
pmb3000	503.12	341.1	504.127	C24H24O12	[M-H]-	Chrysoeriol-7-O-(6''-acetyl)glucoside	金圣草黄素-7-O-(6''-乙酰)葡萄糖苷	Flavonoids	黄酮	Flavones	黄酮	-	3	158795	95332.5	137237	123984	163896	163882	158180	149884	104335	89855.3	192351	100515	159392	145446	134216	-	-
HJN086	449.11	287.057	450.116	C21H22O11	[M-H]-	Eriodictyol-3'-O-glucoside	圣草酚-3'-O-葡萄糖苷	Flavonoids	黄酮	Flavanones	二氢黄酮	-	3	273609	355992	352674	364600	470109	324840	407360	427163	632287	1.85222e+06	669508	1.28839e+06	585063	696444	640998	-	-
MWStz191	467.119	303.05	466.111	C21H22O12	[M+H]+	Taxifolin-3'-O-glucoside	花旗松素-3'-O-葡萄糖苷	Flavonoids	黄酮	Flavanonols	二氢黄酮醇	31106-05-5	2	2.91218e+06	2.03809e+06	3.09141e+06	2.56791e+06	3.70326e+06	2.65383e+06	2.46209e+06	2.94683e+06	3.22429e+06	2.80229e+06	3.15907e+06	3.18568e+06	2.47532e+06	2.66097e+06	2.94524e+06	-	-
Lmmp003767	463.09	287.05	462.08	C21H18O12	[M+H]+	Kaempferol-7-O-glucuronide	山柰酚-7-O-葡萄糖醛酸苷	Flavonoids	黄酮	Flavonols	黄酮醇	-	3	1.0614e+06	506064	398883	285588	239041	121276	270770	254333	193945	932105	694912	521253	424502	377324	357708	-	-
Lmyp004407	595.145	287.055	594.137	C30H26O13	[M+H]+	Kaempferol-3-O-(2''-p-Coumaroyl)galactoside*	山柰酚-3-O-(2''-对香豆酰)半乳糖苷*	Flavonoids	黄酮	Flavonols	黄酮醇	-	1	149909	56091.9	108936	127009	108689	64908.2	56610	90829.1	328491	39067.9	75867.6	96245	112627	98804.8	95469.1	-	-
pme0321	431.098	285	432.106	C21H20O10	[M-H]-	Kaempferol-7-O-rhamnoside	山柰酚-7-O-鼠李糖苷	Flavonoids	黄酮	Flavonols	黄酮醇	20196-89-8	1	1.89976e+06	709848	2.8799e+06	1.31514e+06	851655	1.34653e+06	1.02755e+06	1.52945e+06	1.08447e+06	606348	1.95789e+06	862612	1.3665e+06	1.46019e+06	1.6346e+06	-	-
Lmyp004318	595.145	287.056	594.137	C30H26O13	[M+H]+	Kaempferol-3-O-(6''-p-Coumaroyl)galactoside*	山柰酚-3-O-(6''-对香豆酰)半乳糖苷*	Flavonoids	黄酮	Flavonols	黄酮醇	-	1	100469	41157	279954	71648.1	65635.1	169192	174172	147254	117540	125327	150715	55245.7	144019	120313	128463	-	-
pme0001	609.183	301	610.19	C28H34O15	[M-H]-	Hesperetin-7-O-neohesperidoside(Neohesperidin)	橙皮素-7-O-新橙皮糖苷 (新橙皮苷)	Flavonoids	黄酮	Flavanones	二氢黄酮	13241-33-3	2	105140	87216.6	127157	159547	139765	79018.9	172572	138332	88033.6	100195	204610	171179	118060	141844	127651	C09806	ko00941
Lmdp003509	435.092	303.061	434.085	C20H18O11	[M+H]+	Quercetin-3-O-xyloside (Reynoutrin)	槲皮素-3-O-木糖苷 (瑞诺苷)	Flavonoids	黄酮	Flavonols	黄酮醇	549-32-6	1	2.06134e+07	1.84461e+07	2.5115e+07	2.16205e+07	2.31822e+07	2.42939e+07	2.09764e+07	2.28764e+07	2.22022e+07	1.54145e+07	2.43361e+07	2.35189e+07	2.08423e+07	2.06536e+07	2.4284e+07	-	-
HJN090	433.115	271.06	434.121	C21H22O10	[M-H]-	Butin-7-O-glucoside	紫铆素-7-O-葡萄糖苷	Flavonoids	黄酮	Flavanones	二氢黄酮	-	1	1.35792e+06	807074	699396	1.4349e+06	1.03351e+06	1.27841e+06	1.42786e+06	1.26268e+06	1.12715e+06	1.54386e+06	1.05239e+06	1.11463e+06	1.07062e+06	1.19101e+06	1.29125e+06	-	-
Lmdp003286	465.102	303.061	464.095	C21H20O12	[M+H]+	Isohyperoside*	异金丝桃苷*	Flavonoids	黄酮	Flavonols	黄酮醇	35589-21-0	1	1.54403e+07	1.18742e+07	1.67342e+07	1.42343e+07	1.82858e+07	1.41093e+07	1.46024e+07	1.71596e+07	1.92802e+07	1.13102e+07	1.86088e+07	1.98987e+07	1.57376e+07	1.50899e+07	1.80036e+07	-	-
HJAP064	565.118	317.076	564.088	C25H24O15	[M+H]+	Isorhamnetin-3-O-(6''-malonyl)glucoside	异鼠李素-3-O-(6''-丙二酰)葡萄糖苷	Flavonoids	黄酮	Flavonols	黄酮醇	-	1	4.85588e+06	4.16579e+06	1.15676e+06	4.23003e+06	3.8921e+06	4.59318e+06	5.71172e+06	4.21155e+06	3.79301e+06	5.00144e+06	4.15967e+06	3.6882e+06	3.66099e+06	4.36425e+06	4.29653e+06	-	-
Lmfn004093	435.13	315.088	436.137	C21H24O10	[M-H]-	Phloretin-4'-O-glucoside (Trilobatin)	根皮素-4'-O-葡萄糖苷	Flavonoids	黄酮	Chalcones	查耳酮	4192-90-9	1	1.17625e+06	537467	364966	1.10303e+06	752749	244262	493150	156264	679967	521805	877739	1.08039e+06	606493	697107	730725	-	-
pmp001311	627.156	303.1	626.148	C27H30O17	[M+H]+	6-Hydroxykaempferol-7,6-O-Diglucoside	6-羟基山柰酚-7,6-O-二葡萄糖苷	Flavonoids	黄酮	Flavonols	黄酮醇	-	1	1.37266e+06	342440	796120	1.20461e+06	746302	1.42295e+06	1.5713e+06	645282	1.16717e+06	1.19763e+06	1.11867e+06	1.29843e+06	1.05549e+06	1.14164e+06	1.27407e+06	-	-
HJN055	435.13	273.077	436.136	C21H24O10	[M-H]-	Dihydrocharcone-4'-O-glucoside	二氢查耳酮-4'-O-葡萄糖苷	Flavonoids	黄酮	Chalcones	查耳酮	-	1	1.39917e+07	1.19829e+07	1.19066e+07	1.31662e+07	1.27827e+07	1.4831e+07	1.37672e+07	1.30518e+07	1.31087e+07	1.32998e+07	1.12864e+07	1.3245e+07	1.21839e+07	1.22551e+07	1.43522e+07	-	-
pmc1990	299.1	223.1	300.1	C17H16O5	[M-H]-	4'-Hydroxy-5,7-dimethoxyflavanone	4'-羟基-5,7-二甲氧基黄烷酮	Flavonoids	黄酮	Flavanones	二氢黄酮	-	3	2.0753e+06	2.42616e+06	2.0263e+06	2.46393e+06	1.97332e+06	2.34354e+06	1.93248e+06	1.90028e+06	2.25416e+06	1.8124e+06	1.94562e+06	2.12465e+06	1.39251e+06	1.42409e+06	1.65526e+06	-	-
pmb0580	417.1	255.1	416.111	C21H20O9	[M+H]+	Chrysin-5-O-glucoside (Toringin)*	白杨素-5-O-葡萄糖苷*	Flavonoids	黄酮	Flavones	黄酮	1329-10-8	2	244891	251910	264077	376647	292429	175872	275352	285023	345429	400268	369212	296670	238204	279736	286405	-	-
Hmcp001578	641.172	479.11	640.163	C28H32O17	[M+H]+	Isorhamnetin-3,7-O-diglucoside	异鼠李素-3,7-O-二葡萄糖苷	Flavonoids	黄酮	Flavonols	黄酮醇	6758-51-6	1	1.09112e+06	323408	420061	955067	728823	701668	981031	785823	697387	1.01333e+06	412067	769783	729421	630683	609606	-	-
Lmmn004625	449.109	287.056	450.116	C21H22O11	[M-H]-	Dihydrokaempferol-7-O-glucoside	二氢山柰酚-7-O-葡萄糖苷	Flavonoids	黄酮	Flavanonols	二氢黄酮醇	-	3	278853	368320	348750	434080	428353	375879	381603	448170	782824	2.12862e+06	787270	1.40679e+06	598293	708068	717557	-	-
mws1000	287.056	149	288.063	C15H12O6	[M-H]-	Fustin	黄颜木素	Flavonoids	黄酮	Flavanonols	二氢黄酮醇	20725-03-5	3	26134.3	22944.2	23956	30043.8	30199.1	32113.7	19532.2	23177.2	32729.8	47821.1	24747	20905.4	35531.7	29466.2	31051	C01378	ko00941
MWSHY0056	581.186	273.076	580.179	C27H32O14	[M+H]+	Naringenin-7-O-Rutinoside(Narirutin)	柚皮素-7-O-芸香糖苷(芸香柚皮苷)	Flavonoids	黄酮	Flavanones	二氢黄酮	14259-46-2	3	3649.65	5554.74	7322.45	4231.53	5177.17	6412.78	9341.58	4761.06	5828.56	9663.96	4027.26	4702.72	12517.9	10921.3	10313.5	C09793	-
Zmcp003989	595.163	287.054	594.159	C27H30O15	[M+H]+	Kaempferol-3-O-rhamnosyl(1→2)glucoside	山柰酚-3-O-鼠李糖基(1→2)葡萄糖苷	Flavonoids	黄酮	Flavonols	黄酮醇	-	3	3.6405e+06	2.38895e+06	2.90645e+06	1.36097e+07	8.09874e+06	5.63037e+06	1.48616e+07	1.48414e+07	1.22197e+07	2.37296e+06	1.30325e+06	2.11054e+06	5.89958e+06	5.5325e+06	6.73215e+06	-	-
MWSHY0050	595.166	287.053	594.159	C27H30O15	[M+H]+	Kaempferol-3-O-rutinoside(Nicotiflorin)*	山柰酚-3-O-芸香糖苷(烟花苷)*	Flavonoids	黄酮	Flavonols	黄酮醇	17650-84-9	1	42632.9	9	68193.8	44161.1	13888.6	101756	61645.6	49461.8	62050.6	41370.9	35252.1	26052.4	42818.8	52107	45664.6	C21833	ko00944,ko01110
Hmgp002036	479.12	317.06	478.112	C22H22O12	[M+H]+	Nepetin-7-O-glucoside(Nepitrin)*	泽兰黄酮-7-O-葡萄糖苷(假荆芥属苷)*	Flavonoids	黄酮	Flavones	黄酮	569-90-4	1	2.11382e+07	2.40844e+07	1.99156e+07	2.40756e+07	2.17793e+07	2.04775e+07	2.13393e+07	2.30803e+07	2.04052e+07	2.52042e+07	2.03001e+07	2.30923e+07	1.92972e+07	1.97483e+07	2.31482e+07	-	-
Lmdp003808	317.067	302.043	316.058	C16H12O7	[M+H]+	Azaleatin (5-O-Methylquercetin)	杜鹃黄素	Flavonoids	黄酮	Flavonols	黄酮醇	529-51-1	1	313038	319953	336921	313548	1.21095e+06	272828	224325	332161	250267	243145	303368	287079	312049	253485	284857	C10022	-
mws1661	609.181	301	608.174	C28H32O15	[M+H]+	Diosmetin-7-O-rutinoside (Diosmin)	香叶木苷	Flavonoids	黄酮	Flavones	黄酮	520-27-4	3	4219.32	8144.07	443194	7040.63	2286.56	2907.63	9	6700.7	45613	5.28201e+06	1.59908e+06	5087.81	680171	551810	608885	C10039	-
mws1422	275.091	107	274.084	C15H14O5	[M+H]+	Epiafzelechin	表阿夫儿茶精	Flavonoids	黄酮	Flavanols	黄烷醇类	24808-04-6	1	1.57036e+06	1.34513e+06	1.83827e+06	1.36696e+06	1.70186e+06	1.45674e+06	1.76052e+06	1.66352e+06	1.41789e+06	1.22122e+06	1.08483e+06	2.02259e+06	1.37132e+06	1.12718e+06	1.3489e+06	C12128	ko00941,ko01110
Lmbp003668	419.097	287.054	418.09	C20H18O10	[M+H]+	Kaempferol-3-O-arabinoside	山柰酚-3-O-阿拉伯糖苷	Flavonoids	黄酮	Flavonols	黄酮醇	-	1	1.50303e+07	8.71112e+06	2.10674e+07	1.41503e+07	1.43651e+07	1.27773e+07	9.58269e+06	1.28067e+07	4.83693e+07	7.48674e+06	1.18776e+07	9.35188e+06	1.59039e+07	1.8743e+07	1.5429e+07	-	-
pmn001716	447.093	285.041	448.101	C21H20O11	[M-H]-	Carthamone	醌式红花苷	Flavonoids	黄酮	Chalcones	查耳酮	86579-00-2	1	597884	240509	500014	522120	299673	302871	328936	406448	1.27238e+06	188332	304319	281413	556581	476204	451932	C08598	-
Lmsn005788	587.141	273.077	588.148	C28H28O14	[M-H]-	Phloretin-4'-O-(6''-Galloyl)glucoside*	根皮素-4'-O-(6''-没食子酰)葡萄糖苷*	Flavonoids	黄酮	Chalcones	查耳酮	-	2	95378	89882	50858.6	55571.1	70597.9	60396.7	54536.2	52587.2	73069.4	40271.5	41426.1	53259.7	52811.1	53209.2	64161.4	-	-
Lmmp003783	479.09	303.05	478.075	C21H18O13	[M+H]+	Quercetin-3-O-glucuronide	槲皮素-3-O-葡萄糖醛酸苷	Flavonoids	黄酮	Flavonols	黄酮醇	22688-79-5	3	39829	22818.6	51779.1	44460.5	39559.7	59282.6	48463.3	50815.4	49476.5	25858.3	61412.6	59290.3	36857.8	46337.9	41021.2	-	-
HJAP120	625.166	317.066	624.168	C28H32O16	[M+H]+	Rhamnetin-3-O-Rutinoside*	鼠李素-3-O-芸香糖苷*	Flavonoids	黄酮	Flavonols	黄酮醇	-	3	205529	211281	302874	311505	352212	331768	307833	238131	183006	232780	360915	9	317036	272511	253864	-	-
MWSHY0167	291.086	139.04	290.079	C15H14O6	[M+H]+	Catechin*	儿茶素*	Flavonoids	黄酮	Flavanols	黄烷醇类	154-23-4	1	687962	346575	369745	667058	444690	608236	372676	547030	568523	781439	399411	498446	452605	528106	573700	C06562	ko00941,ko01110
Lmfp005436	587.103	303.09	586.096	C27H22O15	[M+H]+	Quercetin-3-O-(2''-O-galloyl)Arabinoside	槲皮素-3-O-(2''-O-没食子酰)阿拉伯糖苷	Flavonoids	黄酮	Flavonols	黄酮醇	-	3	14152.6	6137.67	10940.3	14982.4	11233.9	9200.36	6940.17	12658.5	10826.8	4874.66	13329.4	10804.6	12453.1	10266.5	10112.8	-	-
pmb3023	449.109	287	450.116	C21H22O11	[M-H]-	Eriodictyol-8-C-glucoside	圣草酚-8-C-葡萄糖苷	Flavonoids	黄酮	Flavanones	二氢黄酮	1023271-51-3	3	187204	136309	172681	269512	233812	205572	140217	168597	482009	167189	132932	201952	186936	234179	197381	-	-
Hmcp001658	727.171	479.11	726.164	C31H34O20	[M+H]+	Isorhamnetin-3-O-(6''-malonyl)glucoside-7-O-glucoside	异鼠李素-3-O-(6''-丙二酰)葡萄糖苷-7-O-葡萄糖苷	Flavonoids	黄酮	Flavonols	黄酮醇	-	1	886516	376385	392857	833280	562806	569348	821952	512524	706842	734394	428579	474970	528497	539045	655097	-	-
Lmtn002916	507.078	331.046	508.085	C22H20O14	[M-H]-	Mearnsetin-3-O-glucuronide	3,5,7,3',5'-五羟基-4'-甲氧基黄酮-3-O-葡萄糖醛酸苷	Flavonoids	黄酮	Flavones	黄酮	-	2	90176.9	101154	93226.2	107824	100921	80667.9	90824.2	89594.2	162813	90753.6	87037.1	79865.4	84270.5	96981.7	108607	-	-
Lmsn006093	587.141	273.077	588.148	C28H28O14	[M-H]-	Phloretin-2'-O-(2''-Galloyl)glucoside*	根皮素-2'-O-(2''-没食子酰)葡萄糖苷*	Flavonoids	黄酮	Chalcones	查耳酮	-	2	101641	50447.3	90155.9	47169.5	68393.7	70178.5	36357.2	65342.5	56309.9	34995.1	42569.9	41094.5	71294.8	69859	55974.5	-	-
Lmmp003306	567.13	303.05	566.127	C25H26O15	[M+H]+	Quercetin-3-O-xylosyl(1→2)arabinoside	槲皮素-3-O-木糖基(1→2)阿拉伯糖苷	Flavonoids	黄酮	Flavonols	黄酮醇	-	3	1.20808e+06	860626	1.49376e+06	1.2682e+06	1.76554e+06	1.27506e+06	1.15535e+06	1.28697e+06	1.25786e+06	564499	1.38418e+06	1.51857e+06	1.54674e+06	1.53081e+06	1.21884e+06	-	-
Zmcp002666	627.144	303.05	626.148	C27H30O17	[M+H]+	Quercetin-3,7-Di-O-glucoside	槲皮素-3,7-二-O-葡萄糖苷	Flavonoids	黄酮	Flavonols	黄酮醇	-	1	1.32688e+06	656198	1.10634e+06	1.24897e+06	982406	944460	1.43428e+06	1.06687e+06	1.24092e+06	1.17729e+06	2.50127e+06	1.62336e+06	1.29995e+06	1.32654e+06	1.63016e+06	-	-
Cmxp003531	613.175	289.072	612.169	C27H32O16	[M+H]+	Okanin-4'-O-gentiobioside	奥卡宁-4'-O-龙胆双糖苷	Flavonoids	黄酮	Chalcones	查耳酮	-	2	302705	318121	359919	283413	458414	398015	351402	333671	409629	326774	347606	342964	333889	389663	433632	-	-
pmp000579	463.123	301.07	462.116	C22H22O11	[M+H]+	Diosmetin-7-O-galactoside*	香叶木素-7-O-半乳糖苷*	Flavonoids	黄酮	Flavones	黄酮	-	2	158969	129464	122255	150066	146774	144125	130107	126891	211465	185182	111461	132215	130814	146519	169395	-	-
pmb0678	771.213	177.1	770.206	C37H38O18	[M+H]+	Vitexin-7-O-(6''-feruloyl)glucoside	牡荆素-7-O-(6''-阿魏酰)葡萄糖苷	Flavonoids	黄酮	Flavones	黄酮	-	3	11658.2	20011.5	20424.9	76980.8	21829.3	42428.5	60351.1	58302.6	57354.4	12680.1	9118.65	9982.72	30792.4	24255.6	30672.8	-	-
Lmgp004784	275.091	139.04	274.084	C15H14O5	[M+H]+	Apiferol	4,4',5,7-四羟基黄烷	Flavonoids	黄酮	Flavones	黄酮	55167-29-8	3	202678	242650	226839	255099	218531	234705	178001	219839	254515	203618	204629	224378	211039	263826	212542	-	-
Zmjp003179	581.15	449.107	580.142	C26H28O15	[M+H]+	Orientin-2''-O-xyloside	荭草素-2''-O-木糖苷	Flavonoids	黄酮	Flavones	黄酮	-	3	88196.7	75456.7	100787	129992	89530.2	53320.7	90894.9	95346.1	154287	83385.7	40339.4	51292.3	83464.1	71543.9	93271.5	-	-
Lmsp003252	641.171	317.066	640.164	C28H32O17	[M+H]+	Isorhamnetin-3-O-sophoroside	异鼠李素-3-O-槐糖苷	Flavonoids	黄酮	Flavonols	黄酮醇	-	1	3.10201e+06	1.21787e+06	1.38084e+06	2.59148e+06	2.15996e+06	1.38477e+06	3.00896e+06	2.02919e+06	2.54969e+06	1.13406e+06	1.51161e+06	2.1154e+06	2.34553e+06	1.91192e+06	2.48332e+06	-	-
MWS20145	451.123	289.074	450.116	C21H22O11	[M+H]+	Eriodictyol-7-O-glucoside	圣草酚-7-O-葡萄糖苷	Flavonoids	黄酮	Flavanones	二氢黄酮	38965-51-4	3	616620	382710	632708	838282	460937	775699	721049	613525	2.10472e+06	776535	606347	767447	751628	883005	994605	-	-
Lmdp004668	787.209	339.106	786.201	C37H38O19	[M+H]+	Kaempferol-3-O-(6''-Feruloyl)glucosyl-(1→4)-galactoside	山柰酚-3-O-(6''-阿魏酰)葡萄糖基-(1→4)-半乳糖苷	Flavonoids	黄酮	Flavonols	黄酮醇	-	3	8509.76	9985.61	24121.3	13343.8	15179.4	12304.3	12647.3	8980.3	23648.3	5358.19	19713.4	9201.93	10352.2	11140.1	13477.9	-	-
Lmpp005784	465.103	333.072	464.096	C21H20O12	[M+H]+	6-Methoxyquercetin-3-O-Xyloside	6-甲氧基槲皮素-3-O-木糖苷	Flavonoids	黄酮	Flavonols	黄酮醇	-	3	27800.7	42467.8	51080.1	23839.8	38855.7	35285.7	40368.2	46628	82837.2	54997.9	44555.8	36153.3	36839	46882	37313.8	-	-
Zmhp003514	301.072	286.054	300.063	C16H12O6	[M+H]+	6,7,8-Tetrahydroxy-5-methoxyflavone*	6,7,8-三羟基-5-甲氧基黄酮*	Flavonoids	黄酮	Flavones	黄酮	-	2	7069.68	5979.15	13628	4139.11	7858.06	4898.72	3050.26	4771.76	4139.68	37749.5	24066.8	6655.99	12078	10462.4	9068.88	-	-
Lmtp004044	597.145	303.043	596.138	C26H28O16	[M+H]+	Quercetin-3-O-apiosyl(1→2)galactoside*	槲皮素-3-O-芹糖基(1→2)半乳糖苷*	Flavonoids	黄酮	Flavonols	黄酮醇	-	3	502181	340626	921140	409793	603076	500287	688553	663184	900543	346791	788750	565657	609971	505876	675026	-	-
Hmcp002207	479.118	317.06	478.111	C22H22O12	[M+H]+	Isorhamnetin-7-O-glucoside (Brassicin)*	异鼠李素-7-O-葡萄糖苷 (蔓菁苷)*	Flavonoids	黄酮	Flavonols	黄酮醇	6743-96-0	1	2.27865e+07	2.34582e+07	2.08673e+07	2.10173e+07	2.43498e+07	2.02065e+07	2.25388e+07	2.46433e+07	2.3963e+07	2.68066e+07	2.07692e+07	2.52109e+07	1.86594e+07	2.22407e+07	2.49492e+07	-	-
pmn001697	445.078	269.051	446.085	C21H18O11	[M-H]-	Apigenin-7-O-glucuronide	芹菜素-7-O-葡萄糖醛酸苷	Flavonoids	黄酮	Flavones	黄酮	29741-09-1	3	8630.23	30493.2	24966.3	27962.4	34457.7	33522.7	19505.4	20974.6	26985.9	14755.1	20596.7	14128.7	41119.9	32246.3	32376.2	-	-
HJAP026	625.176	463.13	624.17	C28H32O16	[M+H]+	Chrysoeriol-6-C-glucoside-4'-O-glucoside	金圣草黄素-6-C-葡萄糖苷-4'-O-葡萄糖苷	Flavonoids	黄酮	Flavones	黄酮	-	3	34271.3	68690.1	102808	68129.3	68540.6	63958.6	129762	267351	87650.3	194781	124492	162057	144589	191853	184584	-	-
Hmmp002447	725.201	433.11	724.193	C33H40O18	[M+H]+	Apigenin-7-O-rutinoside-4'-O-rhamnoside	芹菜素-7-O-芸香糖苷-4'-O-鼠李糖苷	Flavonoids	黄酮	Flavones	黄酮	-	3	22226.5	23752.1	30506.2	14566.5	29122	23778	24441.5	33958.7	16858.1	22219.4	13118.1	15327.7	17627.2	21461.1	23752.1	-	-
Hmjp003008	609.145	287.061	608.138	C27H28O16	[M+H]+	Luteolin-7-O-glucuronide-5-O-rhamnoside	木犀草素-7-O-葡萄糖醛酸苷-5-O-鼠李糖苷	Flavonoids	黄酮	Flavones	黄酮	-	3	73415.3	21958	61109.9	46946.1	38278.3	35584.3	49968.8	64336.6	22284.5	28518.2	17418.6	31182.5	34842.5	46954.2	40889.4	-	-
mws0044	303.051	125.024	304.058	C15H12O7	[M-H]-	Taxifolin(Dihydroquercetin)	花旗松素(二氢槲皮素)	Flavonoids	黄酮	Flavanonols	二氢黄酮醇	480-18-2	3	7968.1	7822.37	2457.41	11818.1	11117.2	13344.7	19923.6	6273.99	12751.1	58152.1	25406.8	39047	16623.3	21907.4	17750.2	C01617	ko00941,ko01100,ko01110
MWSHY0106	319.045	273.039	318.038	C15H10O8	[M+H]+	Myricetin	杨梅素	Flavonoids	黄酮	Flavonols	黄酮醇	529-44-2	3	47848.8	33507.3	23716.1	43354.5	27534.5	46623.7	26416.9	16630.4	29846.6	23896.5	15711.9	38975.4	26542.6	35843.5	32071.1	C10107	ko00941,ko00944,ko01110
Hmcp001858	565.152	287.05	564.147	C26H28O14	[M+H]+	Kaempferol-3-O-arabinoside-7-O-rhamnoside	山柰酚-3-O-阿拉伯糖苷-7-O-鼠李糖苷	Flavonoids	黄酮	Flavonols	黄酮醇	-	3	65384.2	46487.7	138608	189796	96143.9	77199.2	204715	197754	149663	74788.7	34398.8	48843.2	97656.3	123670	95276	-	-
Lmsp004851	291.086	123.044	290.079	C15H14O6	[M+H]+	3-Hydroxyphloretin	3-羟基根皮素	Flavonoids	黄酮	Chalcones	查耳酮	57765-66-9	1	4.99105e+06	5.29766e+06	2.85974e+06	9.93815e+06	7.9004e+06	1.91768e+07	1.52424e+07	8.21084e+06	6.26836e+06	2.31451e+07	1.65311e+07	2.07638e+07	1.06401e+07	1.15122e+07	1.41139e+07	-	-
mws0059	609.146	301.037	610.153	C27H30O16	[M-H]-	Quercetin-3-O-rutinoside (Rutin)	槲皮素-3-O-芸香糖苷 (芦丁)	Flavonoids	黄酮	Flavonols	黄酮醇	153-18-4	2	124327	48551	96582.5	211172	47801.1	107545	12699.9	123424	37323.5	209124	68859.4	46803.8	96921.3	93010.1	121988	C05625	ko00944,ko01100,ko01110
pme0460	291.086	139.036	290.079	C15H14O6	[M+H]+	Epicatechin*	表儿茶素*	Flavonoids	黄酮	Flavanols	黄烷醇类	490-46-0	1	3.48248e+06	3.11445e+06	1.93184e+06	3.05307e+06	3.50724e+06	2.64801e+06	3.13326e+06	2.59051e+06	4.91139e+06	5.05892e+06	2.49454e+06	2.87772e+06	4.33159e+06	3.18502e+06	3.87072e+06	C09727	ko00941,ko01100,ko01110
MWSHY0162	627.156	303.058	626.148	C27H30O17	[M+H]+	Quercetin-3-O-sophoroside (Baimaside)	槲皮素-3-O-槐糖苷(白麻苷)	Flavonoids	黄酮	Flavonols	黄酮醇	18609-17-1	1	618901	583965	505373	1.03311e+06	903762	593458	740114	598623	1.05779e+06	552037	1.42045e+06	801968	985910	726354	902200	C12667	ko00944
MWSHY0121	463.087	287.061	462.08	C21H18O12	[M+H]+	Luteolin-7-O-glucuronide	木犀草素-7-O-葡萄糖醛酸苷	Flavonoids	黄酮	Flavones	黄酮	29741-10-4	2	140016	132164	309145	105602	114967	109812	160316	155406	287494	179904	201160	110337	171147	231924	219350	C03515	ko00944
Zmgp003335	613.175	289.071	612.169	C27H32O16	[M+H]+	Okanin-3',4'-di-O-glucoside	奥卡宁-3',4'-二-O-葡萄糖苷	Flavonoids	黄酮	Chalcones	查耳酮	-	2	322061	298769	628493	400339	456864	427439	343663	390963	439054	357749	486959	369284	339313	425299	466154	-	-
Hmln002321	549.091	300	550.096	C24H22O15	[M-H]-	Quercetin-3-O-(6''-O-malonyl)glucoside	槲皮素-3-O-(6''-O-丙二酰)葡萄糖苷	Flavonoids	黄酮	Flavonols	黄酮醇	-	3	142739	82990.3	165518	153035	133961	186422	194586	165421	132326	84443.1	202880	158099	129768	178246	163925	C12638	ko00944
Lmzn001894	461.074	285.041	462.08	C21H18O12	[M-H]-	Kaempferol-3-O-glucuronide	山柰酚-3-O-葡萄糖醛酸苷	Flavonoids	黄酮	Flavonols	黄酮醇	22688-78-4	3	83947	72215.1	89689.7	75160.5	72235.4	84613.3	62408.2	129388	68549.5	70314.9	113233	109196	109515	79895.1	103130	-	-
Lmzp002365	465.139	303.09	464.131	C22H24O11	[M+H]+	Hesperetin-7-O-glucoside	橙皮素-7-O-葡萄糖苷	Flavonoids	黄酮	Flavanones	二氢黄酮	31712-49-9	2	919363	491628	628992	609428	1.53149e+06	906560	779829	1.11005e+06	1.29717e+06	424808	985854	1.38821e+06	776030	987732	737517	C16422	ko00941
Lmsn007319	733.177	273.077	734.185	C37H34O16	[M-H]-	Phloretin-4'-O-(6''-Galloyl)glucoside+p-Coumaroyl	根皮素-4'-O-(6''-没食子酰)葡萄糖苷+对香豆酰	Flavonoids	黄酮	Chalcones	查耳酮	-	2	134187	63962.2	158086	95418.9	73696.3	60317.6	59560.4	77673.7	110343	44073.9	128256	83663.7	93023.9	108356	78185	-	-
Lmyp005841	417.118	255.059	416.111	C21H20O9	[M+H]+	Chrysin-7-O-glucoside*	白杨素-7-O-葡萄糖苷*	Flavonoids	黄酮	Flavones	黄酮	31025-53-3	2	126077	165436	188494	193404	174783	145001	154010	158634	189892	180104	140953	150720	167631	190167	136584	-	-
pmb0706	713.156	465.1	712.149	C30H32O20	[M+H]+	Quercetin-3-O-(6''-O-malonyl)glucosyl-5-O-glucoside	槲皮素-3-O-(6''-O-丙二酰)葡萄糖苷-5-O-葡萄糖苷	Flavonoids	黄酮	Flavonols	黄酮醇	-	2	139950	67013.1	134086	128126	77520.8	148739	256192	96953.4	145799	139916	141573	132847	119927	103022	143406	-	-
HJN041	451.124	289.072	452.131	C21H24O11	[M-H]-	Epicatechin glucoside	表儿茶素苷	Flavonoids	黄酮	Flavanols	黄烷醇类	-	2	79596.9	54518.1	64951.6	59711.3	60525.4	44324.6	68680.8	96809.4	86321.8	101627	89951.1	118432	59843.6	73899.7	83885.1	-	-
pmp001312	789.208	303.1	788.201	C33H40O22	[M+H]+	6-Hydroxykaempferol-3,7,6-O-triglycoside	6-羟基山柰酚-3,7,6-O-三葡萄糖苷	Flavonoids	黄酮	Flavonols	黄酮醇	-	1	82541.1	79891.1	68584.3	120947	87634.5	54895.7	112206	93713.9	139108	89135.3	131968	85666	81643.1	69000.5	96543.2	-	-
MWSslk254	595.166	287.06	594.159	C27H30O15	[M+H]+	Kaempferol-3-O-glucorhamnoside*	山柰酚-3-O-葡萄糖鼠李糖苷*	Flavonoids	黄酮	Flavonols	黄酮醇	40437-72-7	1	41109.9	9136.57	73430.9	39595.4	25119.8	59364.8	69697	36017.5	55924.1	50230.6	26640.3	18266.8	45211.5	51339.3	62820.4	-	-
MWSHY0029	303.05	229.05	302.043	C15H10O7	[M+H]+	Quercetin	槲皮素	Flavonoids	黄酮	Flavonols	黄酮醇	117-39-5	2	88894.5	50953.1	34125.4	44361.4	82183.3	10074	53513.1	21448.9	48964.9	60285.9	90474.3	134594	78628.3	56300.7	63530	C00389	ko00941,ko00944,ko01100,ko01110
Lmmp004257	463.12	317.06	462.116	C22H22O11	[M+H]+	6-C-Methylquercetin-3-O-rhamnoside	6-C-甲基槲皮素-3-O-鼠李糖苷	Flavonoids	黄酮	Flavonols	黄酮醇	-	2	23976.3	12556.4	37420.7	19099	29257	19986	23080.1	40017.2	20893.3	13075.8	35909.8	32602.5	21447.9	27018.4	19493.4	-	-
pma0724	435.129	285.1	434.121	C21H22O10	[M+H]+	Naringenin-6-C-Glucoside	柚皮素-6-C-葡萄糖苷	Flavonoids	黄酮	Flavanones	二氢黄酮	3682-03-9	3	65597	107762	95419.5	82794.6	99680.1	63243.4	39238.8	82756.9	107688	24858.8	71079.6	34969.7	80432.1	99782.4	71077.2	-	-
Hmcp002316	449.106	317.06	448.1	C21H20O11	[M+H]+	Isorhamnetin-3-O-arabinoside	异鼠李素-3-O-阿拉伯糖苷	Flavonoids	黄酮	Flavonols	黄酮醇	-	3	3.64244e+06	3.29901e+06	3.8756e+06	3.86627e+06	3.16016e+06	3.55905e+06	3.16619e+06	4.22039e+06	3.39495e+06	3.23846e+06	4.23347e+06	3.97225e+06	2.95551e+06	3.53561e+06	4.21643e+06	-	-
HJAP006	509.129	347.076	508.122	C23H24O13	[M+H]+	Syringetin-7-O-glucoside	丁香亭-7-O-葡萄糖苷	Flavonoids	黄酮	Flavonols	黄酮醇	-	3	42699.4	41861	53857.4	26175	28137	52762.3	32142	44182	25460.4	71383.9	35882	47675.1	22776	31481	31681.1	-	-
Zmgp004436	509.125	347.076	508.122	C23H24O13	[M+H]+	Okanin-4'-(6''-O-acetyl)glucoside	奥卡宁-4'-(6''-O-乙酰基)葡萄糖苷	Flavonoids	黄酮	Chalcones	查耳酮	-	3	42699.4	41861	53857.4	26175	28137	52762.3	32142	44182	25460.4	71383.9	35882	47675.1	22776	31481	31681.1	-	-
pmb0660	757.197	147.1	756.19	C36H36O18	[M+H]+	Isoorientin-7-O-(6''-p-coumaroyl)glucoside	异荭草素-7-O-(6''-对香豆酰)葡萄糖苷	Flavonoids	黄酮	Flavones	黄酮	-	2	15657.8	10068.2	7773.89	35839.8	9	33113.6	30328.6	18787	28047.7	23336.7	23314.7	30307.7	17048.9	22562.4	16443	-	-
pmp000013	507.15	345.09	506.142	C24H26O12	[M+H]+	Eupatilin-7-O-glucoside	异泽兰黄素-7-O-葡萄糖苷	Flavonoids	黄酮	Flavones	黄酮	-	3	16330	28679.1	26159	16548.7	28464.2	10212	39332.3	31603.8	29155.7	47452.1	31996.2	32051.5	26343	35705.9	26506.8	-	-
pmp000589	551.103	303.051	550.096	C24H22O15	[M+H]+	Quercetin-7-O-(6''-malonyl)glucoside	槲皮素-7-O-(6''-丙二酰)葡萄糖苷	Flavonoids	黄酮	Flavonols	黄酮醇	-	1	4.09036e+06	3.68414e+06	5.13924e+06	5.22156e+06	4.33463e+06	5.45358e+06	6.7551e+06	5.08743e+06	3.43725e+06	4.16235e+06	6.80986e+06	4.67371e+06	4.0107e+06	4.83736e+06	5.8127e+06	-	-
MWSHY0071	255.064	153.018	254.058	C15H10O4	[M+H]+	Chrysin	白杨素	Flavonoids	黄酮	Flavones	黄酮	480-40-0	2	25208.5	21789	25445.5	17735.3	19511.7	9194.85	11352.8	11264.8	18191.2	17239.9	14316.2	21321.1	13550.3	18540.9	19640.3	C10028	ko00941
Lssp210081	579.149	127.039	578.142	C30H26O12	[M+H]+	Procyanidin B5	Procyanidin B5	Flavonoids	黄酮	Other Flavonoids	其它类黄酮	12798-57-1	3	87029.6	74462.3	93537.7	89416.2	80786	55119.4	67038.4	56860.8	107372	126900	138767	97250.4	69204.3	71850.4	96365	-	-
Hmcp001598	611.16	317.06	610.153	C27H30O16	[M+H]+	Isorhamnetin-3-O-(2''-O-xylosyl)glucoside	异鼠李素-3-O-(2''-O-木糖基)葡萄糖苷	Flavonoids	黄酮	Flavonols	黄酮醇	-	3	86752.8	105666	62227.3	103235	118894	90180.1	110323	30775.6	84805.1	97741.2	95022.8	65934.9	80082	107337	77038.2	-	-
Lmtn002997	493.099	331.046	494.106	C22H22O13	[M-H]-	Mearnsetin-3-O-glucoside	3,5,7,3',5'-五羟基-4'-甲氧基黄酮-3-O-葡萄糖苷	Flavonoids	黄酮	Flavones	黄酮	-	2	230565	93757.2	179470	295850	119885	135679	169838	108527	317395	137455	187474	136874	123633	164801	181602	-	-
Lmsp004301	451.123	289.071	450.116	C21H22O11	[M+H]+	3',5,5',7-Tetrahydroxyflavanone-7-O-glucoside	3',5,5',7-四羟基黄烷酮-7-O-β-D-葡萄糖苷	Flavonoids	黄酮	Flavanones	二氢黄酮	-	2	65451.3	88786.3	124499	79909.6	93788.2	64717.1	111252	61221	143897	318456	99301.8	92847.3	113253	89080.6	78423.4	-	-
pmb0711	611.161	303.1	610.153	C27H30O16	[M+H]+	Quercetin-7-O-rutinoside*	槲皮素-7-O-芸香糖苷*	Flavonoids	黄酮	Flavonols	黄酮醇	147714-62-3	3	903192	313473	827835	1.48521e+06	317587	701823	148086	1.38546e+06	245750	1.46014e+06	384028	312559	636090	719850	917986	-	-
pme2493	579.171	287.05	578.164	C27H30O14	[M+H]+	Kaempferol-3,7-O-dirhamnoside (Kaempferitrin)	山柰酚-3,7-O-二鼠李糖苷 (山柰苷)	Flavonoids	黄酮	Flavonols	黄酮醇	482-38-2	3	73404.6	46300.8	54204	51553	76919.2	40005.7	47084.7	43142.3	61246.2	54169.7	39838	60935.7	68721.9	49212.4	51030.5	C16981	-
Lmsp004137	289.071	163.039	288.063	C15H12O6	[M+H]+	3,4,2',4',6'-Pentahydroxychalcone	3,4,2',4',6'-五羟基查耳酮	Flavonoids	黄酮	Chalcones	查耳酮	73692-51-0	2	366705	337414	259181	298013	364755	397716	312826	286232	492315	508739	258548	476918	397248	299232	441245	C15525	ko00941,ko01100
mws0791	593.188	285	594.195	C28H34O14	[M-H]-	Poncirin (Isosakuranetin-7-O-neohesperidoside)*	枸橘苷*	Flavonoids	黄酮	Flavanones	二氢黄酮	14941-08-3	3	159832	170007	587636	148800	99323	396504	340052	271776	196792	231842	228037	174544	225302	309869	222996	C09830	-
Li512111	519.114	315.051	520.122	C24H24O13	[M-H]-	Isorhamnetin-3-O-(6''-acetylglucoside)	异鼠李素-3-O-(6''-乙酰)葡萄糖苷	Flavonoids	黄酮	Flavonols	黄酮醇	-	2	50828.4	88169.9	54024	101110	72700	49967.8	126882	104140	87298.7	110599	179832	117446	100151	95205.5	68024.6	-	-
Lmmp000897	611.143	287.054	610.132	C30H26O14	[M+H]+	Gallocatechin-(4α→8)-gallocatechin	没食子儿茶素-(4α→8)-没食子儿茶素	Flavonoids	黄酮	Flavanols	黄烷醇类	-	3	339448	57484.7	208514	267859	88909.3	115163	170655	124468	289632	50811.5	105021	128045	119317	141218	176554	-	-
Zmjp003031	611.161	449.107	610.153	C27H30O16	[M+H]+	Orientin-2''-O-galactoside	荭草素-2''-O-半乳糖苷	Flavonoids	黄酮	Flavones	黄酮	-	3	121638	9	53364.6	72787.5	15078	36208.2	41177.2	21958.1	91403.7	32005.8	49279.5	37985.8	51335.1	34374.6	46529.8	-	-
Lmbp002336	611.161	303.048	610.153	C27H30O16	[M+H]+	Quercetin-3-O-(2''-O-rhamnosyl)galactoside	槲皮素-3-O-(2''-O-鼠李糖基)半乳糖苷	Flavonoids	黄酮	Flavonols	黄酮醇	-	3	124393	77752.7	150231	138838	115810	141581	169393	156030	84748.2	141763	507159	203746	137585	152338	199595	-	-
pmb3042	491.12	329.1	492.127	C23H24O12	[M-H]-	Tricin-5-O-Glucoside	苜蓿素-5-O-葡萄糖苷	Flavonoids	黄酮	Flavones	黄酮	32769-00-9	3	14500.5	20106.9	17012.8	13248.2	20710.7	18604	15188.1	20072	21315.6	15986.6	14203.5	16569.6	14604.7	18024.2	12092.5	-	-
MWSHY0009	301.071	286.048	300.063	C16H12O6	[M+H]+	Diosmetin (5,7,3'-Trihydroxy-4'-methoxyflavone)*	香叶木素*	Flavonoids	黄酮	Flavones	黄酮	520-34-3	2	7366.25	3022.67	13327	8357.42	6507.95	5497.42	2673.43	4898.24	2967.63	35845.2	18394.9	7614.96	12338.2	8169.34	10743	C10038	-
Lmmn003398	489.107	285.04	490.111	C23H22O12	[M-H]-	Kaempferol-3-O-(6''-O-acetyl)glucoside	山柰酚-3-O-(6''-O-乙酰)葡萄糖苷	Flavonoids	黄酮	Flavonols	黄酮醇	-	2	51340.5	21219.4	70423.3	49875.9	33976.9	50669.1	58673.9	60969.6	52080.2	34192.7	78767.2	30948.6	43130.4	44859.9	61506.5	-	-
HJAP127	757.218	303.051	756.212	C33H40O20	[M+H]+	Quercetin-3-O-(2''-O-Rhamnosyl)rutinoside	槲皮素-3-O-(2''-O-鼠李糖基)芸香糖苷	Flavonoids	黄酮	Flavonols	黄酮醇	55696-57-6	3	6660.65	13511	9879.69	10512.9	5260.59	9	9	29523.3	12661.9	20714.1	4460.46	2214.42	14399	9849.33	14393.6	-	-
pmb3012	461.109	299.2	462.116	C22H22O11	[M-H]-	Chrysoeriol-7-O-glucoside	金圣草黄素-7-O-葡萄糖苷	Flavonoids	黄酮	Flavones	黄酮	19993-32-9	3	3432240	4.8186e+06	6.08842e+06	7.22957e+06	5.02325e+06	3.92806e+06	3.23753e+06	8.25674e+06	3.82556e+06	4.51877e+06	4.48891e+06	6.93129e+06	5.23401e+06	6.00928e+06	7.77608e+06	-	-
Lmqp006281	475.123	287.056	474.116	C23H22O11	[M+H]+	Kaempferol-3-O-(4''-O-acetyl)rhamnoside	山柰酚-3-O-(4''-O-乙酰)鼠李糖苷	Flavonoids	黄酮	Flavonols	黄酮醇	-	2	55808.5	35071	53035.9	51639	31459.5	27964.6	20293.3	26449.5	31808.7	59228.5	123776	77868.3	45599.9	62531.5	70137	-	-
Lmyn005006	595.146	287.055	596.153	C30H28O13	[M-H]-	Eriodictyol-7-O-(6''-O-p-coumaroyl)glucoside	圣草酚-7-O-(6''-O-对香豆酰)葡萄糖苷	Flavonoids	黄酮	Flavanones	二氢黄酮	-	2	54787.3	32158.9	54149	32886.8	63753.9	37006.9	45499	42836.8	106870	40544.6	36001.3	40787	49258.6	40781	31870.2	-	-
Lmdp002969	481.097	319.057	480.09	C21H20O13	[M+H]+	Myricetin-3-O-galactoside*	杨梅素-3-O-半乳糖苷*	Flavonoids	黄酮	Flavonols	黄酮醇	15648-86-9	3	123290	43902.4	98626.4	81674.6	171088	9	117126	76441.6	93122.6	92562.4	215317	129963	118327	106260	76399.6	-	-
Lmbp002592	611.161	287.054	610.153	C27H30O16	[M+H]+	Kaempferol-3,7-O-diglucoside	山柰酚-3,7-O-双葡萄糖苷	Flavonoids	黄酮	Flavonols	黄酮醇	25615-14-9	3	113532	18931.4	51260.6	42016.2	26182.3	49653.2	43146.1	46553.7	165054	16209.6	13888.6	20443.6	55550.9	39736.4	37865.9	-	-
pmp001310	627.156	303.1	626.148	C27H30O17	[M+H]+	6-Hydroxykaempferol-3,6-O-Diglucoside	6-羟基山柰酚-3,6-O-二葡萄糖苷	Flavonoids	黄酮	Flavonols	黄酮醇	-	1	635228	627387	705015	776070	992972	543813	605638	600179	868445	674102	926060	762411	576389	654244	874980	-	-
Lmdp004574	803.203	339.108	802.196	C37H38O20	[M+H]+	Quercetin-3-O-(2'''-O-feruloyl)sophoroside	槲皮素-3-O-(2'''-O-阿魏酰)槐糖苷	Flavonoids	黄酮	Flavonols	黄酮醇	-	3	9445.97	12646.9	13901.2	16703.1	7991.08	5951.87	18878.9	11234.4	16703.1	15170.5	11556.4	7440.95	11614.3	10169.1	7263.63	-	-
MWSslk030	611.197	303.091	612.205	C28H36O15	[M-H]-	Neohesperidin Dihydrochalcone (Nhdc)	新橙皮苷二氢查耳酮	Flavonoids	黄酮	Chalcones	查耳酮	20702-77-6	3	82410.5	41311.9	100009	100159	83003.3	59179.3	140912	54904.4	105821	86304.5	111173	92389.9	62996.4	99359.2	96250.7	-	-
MWSHY0080	595.166	287.058	594.159	C27H30O15	[M+H]+	Luteolin-7-O-neohesperidoside (Lonicerin)*	木犀草素-7-O-新橘皮糖苷 (忍冬苷)*	Flavonoids	黄酮	Flavones	黄酮	25694-72-8	3	41379.9	14560.1	61944.9	28173.1	17743.8	64420.9	46244.6	55170.9	60520.1	43668.9	31418.2	19022.8	36015.2	23915.2	38307.7	C12630	ko00944
pmn001642	503.083	459.1	504.09	C23H20O13	[M-H]-	Kaempferol-3-O-(2''-O-acetyl)glucuronide	山柰酚-3-O-(2''-O-乙酰)葡萄糖醛酸苷	Flavonoids	黄酮	Flavonols	黄酮醇	-	3	19387.6	16597.6	22446.1	32809.2	13718.4	11277.8	11567.9	12015.8	142533	9	9	9	25148.7	27822.2	39032.8	-	-
MWSHY0061	595.164	287.055	594.159	C27H30O15	[M+H]+	Kaempferol-3-O-neohesperidoside*	山柰酚-3-O-新橙皮糖苷*	Flavonoids	黄酮	Flavonols	黄酮醇	32602-81-6	1	46744.6	11419.6	81827	31980.6	11419.6	58604.6	52084.3	41289.2	47947.6	64997.9	39846.8	14462.8	42913	29683.6	50562.9	-	-
Lmnp102682	595.17	463.13	594.159	C27H30O15	[M+H]+	Hispidulin-8-C-(2''-O-xylosyl)glucoside	高车前素-8-C-(2''-O-木糖基)葡萄糖苷	Flavonoids	黄酮	Flavones	黄酮	-	3	113544	91244.2	90449.1	78771.7	62157.7	22690.7	40878.3	47209.4	30676.4	100129	162665	89174	68606.4	117472	95411.8	-	-
Hmln002199	505.101	300.033	506.107	C23H22O13	[M-H]-	Quercetin-3-O-(6''-O-acetyl)galactoside	槲皮素-3-O-(6''-O-乙酰)半乳糖苷	Flavonoids	黄酮	Flavonols	黄酮醇	-	1	1.05994e+06	733673	1.18102e+06	793115	667404	792063	1.06198e+06	1.13651e+06	722792	677062	1.28783e+06	1.40108e+06	791683	945355	1.31278e+06	-	-
Lmtp003948	481.134	319.046	480.127	C22H24O12	[M+H]+	3',5',5,7-Tetrahydroxy-4'-methoxyflavanone-3'-O-glucoside	3',5',5,7-四羟基-4'-甲氧基黄烷酮-3'-O-葡萄糖苷	Flavonoids	黄酮	Flavones	黄酮	-	3	179340	68512.6	73820.4	43970.6	139214	9	87847.1	33171.2	61180.9	73987.4	153033	52841.4	77475.2	124862	133354	-	-
Hmcp002187	509.128	347.07	508.121	C23H24O13	[M+H]+	Limocitrin-3-O-galactoside	柠檬素-3-O-半乳糖苷	Flavonoids	黄酮	Flavonols	黄酮醇	-	3	28801	37875	24544.5	30871.4	38739.9	39526.9	32532.1	54075.4	28810.2	48246	20354.1	26123	37178.3	28795.9	49434	-	-
pmb3045	505.099	329.1	506.106	C23H22O13	[M-H]-	Tricin-7-O-Glucuronide	苜蓿素-7-O-葡萄糖醛酸苷	Flavonoids	黄酮	Flavones	黄酮	-	3	23317.8	12714.1	14143.7	15384.4	19301.1	27847.8	19163.5	9135.11	11923.3	13488.4	9172.69	11035.2	19690.7	11737.4	13890.1	-	-
Lmpp005842	479.108	333.07	478.101	C22H22O12	[M+H]+	6-Methoxyquercetin-3-O-rhamnoside	6-甲氧基槲皮素-3-O-鼠李糖苷	Flavonoids	黄酮	Flavonols	黄酮醇	-	3	19599.8	20382.6	19891.6	17385.9	28277.8	21934.6	20594.7	17272.6	43845.7	91453.8	27702.9	33538.4	21828	24326.6	35888	-	-
Lmgp005868	639.171	301.07	638.164	C32H30O14	[M+H]+	Chrysoeriol-7-O-(6''-feruloyl)glucoside	金圣草黄素-7-O-(6''-阿魏酰)葡萄糖苷	Flavonoids	黄酮	Flavones	黄酮	-	3	29098.2	28591.5	29003.5	37247.5	30992.3	24556.7	26756.6	24255.9	38052.5	20447.2	26162.8	29947.3	23462.8	26774.2	38983.8	-	-
Zmxp003107	611.161	287.057	610.153	C27H30O16	[M+H]+	Luteolin-7,3'-di-O-glucoside	木犀草素-7,3'-O-二葡萄糖苷	Flavonoids	黄酮	Flavones	黄酮	52187-80-1	3	65772.1	11824.6	35457.1	59702.7	16597.1	35409.4	18027.3	30786.1	159476	69783.1	48049.6	44104.8	33075.1	33756.5	52851.7	-	-
pmb3114	561.14	289.2	562.148	C30H26O11	[M-H]-	Epicatechin-epiafzelechin	表儿茶素表阿夫儿茶精	Flavonoids	黄酮	Flavanols	黄烷醇类	-	1	69218.3	61575.5	62022.5	50799.9	60177.9	41256.9	32881.4	39606.3	211926	61382.1	48511.3	51600.2	89113.1	63855	50783.7	-	-
Lmnp002413	595.166	449.11	594.159	C27H30O15	[M+H]+	Luteolin-6-C-glucoside-7-O-rhamnoside	木犀草素-6-C-葡萄糖苷-7-O-鼠李糖苷	Flavonoids	黄酮	Flavones	黄酮	-	3	16619	6372.49	29702.7	34887.8	15674.3	17682.1	19936.6	29901.9	36855	12844.3	21363.2	13046.7	32754.3	17805.8	26405.2	-	-
Lmpp003930	579.15	271.061	578.142	C30H26O12	[M+H]+	Apigenin-7-O-(6''-p-Coumaryl)glucoside	芹菜素-7-O-(6''-对香豆酰)葡萄糖苷	Flavonoids	黄酮	Flavones	黄酮	-	3	31239.6	21089.5	11163.6	25780	15702.2	14841.3	33582.1	20305.1	52668.3	34364.5	15782.2	28911.8	22652	12502.2	21876.6	-	-
Lmsp004670	595.166	287.057	594.159	C27H30O15	[M+H]+	Kaempferol-3-O-glucoside-7-O-rhamnoside*	山柰酚-3-O-葡萄糖苷-7-O-鼠李糖苷*	Flavonoids	黄酮	Flavonols	黄酮醇	-	1	59635.8	19037.5	101136	35788	10657	58576.7	66632.1	57054.6	74308.1	43381.6	33489.3	18260.6	58237.1	44902	31204	-	-
pmp000593	595.166	287.05	594.159	C27H30O15	[M+H]+	Luteolin-7-O-rutinoside*	木犀草素-7-O-芸香糖苷*	Flavonoids	黄酮	Flavones	黄酮	3563-98-2	3	103746	63123.4	44900.5	140936	64277.4	45691.1	147066	92907	147035	57306.1	15432.1	51580.8	74375	39342.6	63503.9	-	-
pmb3041	521.094	329.2	522.101	C23H22O14	[M-H]-	Tricin-7-O-saccharic acid	苜蓿素-7-O-葡萄糖二酸苷	Flavonoids	黄酮	Flavones	黄酮	-	3	276065	175222	203268	176588	231651	222354	183402	203081	182289	243438	169161	160055	269688	161503	166910	-	-
Lmjp003655	463.123	301.078	462.116	C22H22O11	[M+H]+	6-C-MethylKaempferol-3-glucoside	6-甲基山柰酚-3-O-葡萄糖苷	Flavonoids	黄酮	Flavones	黄酮	-	2	175701	166610	125992	177399	170451	97741.8	140560	125237	190825	161199	122272	119941	132644	208050	121391	-	-
Hmpp003270	449.108	287.05	448.101	C21H20O11	[M+H]+	Luteolin-4'-O-glucoside*	木犀草素-4'-O-葡萄糖苷*	Flavonoids	黄酮	Flavones	黄酮	6920-38-3	3	1.79448e+07	5.66177e+06	1.93152e+07	1.20794e+07	9.74571e+06	1.26398e+07	1.1982e+07	1.00379e+07	7.01822e+07	8.00477e+06	1.15434e+07	8.27409e+06	1.27638e+07	1.94677e+07	1.10387e+07	-	-
Lmyp003588	769.125	303.049	768.118	C35H28O20	[M+H]+	Quercetin-3-O-(2'',6''-O-digalloyl)-glucoside	槲皮素-3-O-(2'',6''-O-二没食子酰)葡萄糖苷	Flavonoids	黄酮	Flavonols	黄酮醇	-	3	7847.92	10825	6349.84	13730.9	5923.42	5295.3	5883.92	5231.24	11775.9	13806.4	10822.1	13813.4	16263.5	11919.9	8500.93	-	-
pmn001702	461.073	285.048	462.08	C21H18O12	[M-H]-	Tetahydroxyflavone-7-O-glucuronide	四羟基黄酮-7-O-葡萄糖醛酸苷	Flavonoids	黄酮	Flavones	黄酮	-	3	82805.4	74390.9	68903.8	64088.9	74726.9	108411	89815.8	61386.7	57925.7	98114.3	111114	97869.4	57174.2	86845.5	112520	-	-
pmp000238	581.15	383.07	580.143	C26H28O15	[M+H]+	Luteolin-6-C-arabinoside-7-O-glucoside	木犀草素-6-C-阿拉伯糖苷-7-O-葡萄糖苷	Flavonoids	黄酮	Flavones	黄酮	-	3	16660.2	20824.2	25693.8	27763.5	21955.3	5554.19	21946.7	26579.6	19589	18751.2	10861.8	15566.3	13289.8	26573.2	22212.9	-	-
Cmxn004016	451.128	289.078	452.132	C21H24O11	[M-H]-	Dihydromarein	二氢马里苷	Flavonoids	黄酮	Chalcones	查耳酮	-	1	53185.7	77160	33247.4	53878.7	77618.4	56954.5	49426.2	49302.7	62667.7	26825.3	68334.3	78850.4	69001.7	50486.9	32308.8	-	-
Lmsp004004	963.277	287.056	962.269	C44H50O24	[M+H]+	Kaempferol-3-O-(6''-O-sinnapoyl)sophoroside-7-O-rhamnoside	山柰酚-3-O-(6''-O-芥子酰)槐糖苷-7-O-鼠李糖苷	Flavonoids	黄酮	Flavonols	黄酮醇	-	3	7695.73	8430.73	12522.5	8237.56	6250.16	2116.22	6943.47	6998.93	9795.56	1391.44	2087.17	9264.88	11892.8	11192.3	5571.79	-	-
pmb0709	713.156	465.2	712.149	C30H32O20	[M+H]+	Quercetin-7-O-(6''-malonyl)glucosyl-5-O-glucoside	槲皮素-7-O-(6''-丙二酰)葡萄糖苷-5-O-葡萄糖苷	Flavonoids	黄酮	Flavonols	黄酮醇	-	3	13372.7	4725.43	10313	11149.6	6266.81	8781.19	13367.5	14239.4	15041.7	11799.6	18367.3	13370.3	15832.5	10354.4	22042.4	-	-
Zmsp004363	507.117	303.052	506.106	C23H22O13	[M+H]+	Quercetin-3-O-(6''-O-acetyl)glucoside	槲皮素-3-O-(6''-O-乙酰)葡萄糖苷	Flavonoids	黄酮	Flavonols	黄酮醇	-	3	30954.3	70562.8	35495.5	68165.6	33447.7	24631.3	50761.1	14867.7	14241.3	10533	38401.1	29128.7	32817.6	68703.6	70079.4	-	-
pme0368	579.171	271.01	578.164	C27H30O14	[M+H]+	Apigenin-7-O-rutinoside (Isorhoifolin)	芹菜素-7-O-芸香糖苷 (异野漆树苷)	Flavonoids	黄酮	Flavones	黄酮	552-57-8	3	17184.6	23432	13628.3	17188.2	36111	21085	20309.5	15618.8	24372.3	28117	24999.8	19535.4	11719.5	27396.5	24999.8	-	-
pmb0665	611.161	465.1	610.153	C27H30O16	[M+H]+	Orientin-7-O-glucoside	荭草素-7-O-葡萄糖苷	Flavonoids	黄酮	Flavones	黄酮	-	3	60228.2	25082.2	30843.1	65807.1	26077.1	30040.6	18000	48219	28382.8	61889.6	38506.9	43914.2	33985.9	19820.6	46357.1	-	-
pmn001417	451.103	341.06	452.111	C24H20O9	[M-H]-	Cinchonain Ic	金鸡纳素 Ic	Flavonoids	黄酮	Flavanols	黄烷醇类	85081-22-7	3	21923.3	15720.8	18716.7	18737.6	16992.4	4704.56	19813.7	9219.46	203516	29514	15302.4	19454.7	15472.2	23208.8	37438.9	-	-
Hmmp002266	887.255	725.209	886.247	C39H50O23	[M+H]+	Apigenin-7-O-rutinoside-4'-O-rutinoside	芹菜素-7-O-芸香糖苷-4'-O-芸香糖苷	Flavonoids	黄酮	Flavones	黄酮	-	3	29182.5	115348	80090.3	49984.8	77759.8	24607.6	29357.3	97413.2	48562.4	39229.2	53492.3	75047.3	34117.3	56608.7	87197	-	-
Zmhp002730	627.156	303.051	626.148	C27H30O17	[M+H]+	6-Hydroxykaempferol-6,7-O-Diglucoside	6-羟基山柰酚-6,7-O-β-D-葡萄糖苷	Flavonoids	黄酮	Flavonols	黄酮醇	142674-16-6	2	195134	117870	179263	175330	191625	166568	263611	134018	319598	469048	303373	203324	377347	134814	316034	-	-
MWSHY0135	625.176	317.075	624.169	C28H32O16	[M+H]+	Isorhamnetin-3-O-rutinoside (Narcissin)*	异鼠李素-3-O-芸香糖苷 (水仙苷)*	Flavonoids	黄酮	Flavonols	黄酮醇	604-80-8	3	213476	210712	367093	221452	337136	220221	229373	222930	147066	258895	335888	327723	121850	325939	205457	-	-
Zmdn002400	451.125	289.073	452.132	C21H24O11	[M-H]-	Epicatechin-3'-O-β-D-glucopyranoside*	表儿茶素-3'-O-β-D-葡萄糖苷*	Flavonoids	黄酮	Flavanols	黄烷醇类	-	2	22644.3	34688.3	17873.4	20847.5	8530.34	39670.4	15065.9	32256.9	9	46134.6	47900.4	47302.1	31907.3	15942.1	47057.1	-	-
Zmdn002353	451.126	289.073	452.132	C21H24O11	[M-H]-	Epicatechin-6-C-β-D-glucopyranoside*	表儿茶素-6-C-β-D-葡萄糖苷*	Flavonoids	黄酮	Flavanols	黄烷醇类	-	2	22644.3	34688.3	17873.4	20847.5	8530.34	39670.4	15065.9	32256.9	9	46134.6	47900.4	47302.1	31907.3	15942.1	47057.1	-	-
pme1109	152.057	135	151.049	C5H5N5O	[M+H]+	Guanine	鸟嘌呤	Nucleotides and derivatives	核苷酸及其衍生物	Nucleotides and derivatives	核苷酸及其衍生物	73-40-5	1	172366	140928	32100.1	93629.1	89975.2	35086.9	88938.1	23786.7	79089.8	111715	126481	242326	121154	123225	123952	C00242	ko00230,ko01100
mws0675	335.064	123	334.057	C11H15N2O8P	[M+H]+	β-Nicotinamide mononucleotide	β-烟酰胺单核苷酸	Nucleotides and derivatives	核苷酸及其衍生物	Nucleotides and derivatives	核苷酸及其衍生物	1094-61-7	1	771504	318700	315700	802969	648636	263443	591628	410247	644560	972731	636473	757809	639376	621031	631432	C00455	ko00760,ko01100
pme0183	152.057	135	151.049	C5H5N5O	[M+H]+	Isoguanine	异鸟嘌呤	Nucleotides and derivatives	核苷酸及其衍生物	Nucleotides and derivatives	核苷酸及其衍生物	3373-53-3	3	156838	73910.9	44670.5	89853.6	99181.2	110184	120892	69438.9	80215.4	217384	182074	244657	127231	124754	129145	-	-
pmb2922	565.048	323.029	566.055	C15H24N2O17P2	[M-H]-	Uridine 5'-diphospho-D-glucose	尿苷 5'-二磷酸-D-葡萄糖	Nucleotides and derivatives	核苷酸及其衍生物	Nucleotides and derivatives	核苷酸及其衍生物	133-89-1	1	168309	180780	134543	225216	160398	144219	167715	154233	141722	145303	144917	130636	159853	154998	163439	C00029	ko00040,ko00052,ko00053,ko00240,ko00500,ko00520,ko00524,ko00561,ko00908,ko01100,ko01110,ko01240
pme1119	269.088	137	268.081	C10H12N4O5	[M+H]+	Inosine	肌苷	Nucleotides and derivatives	核苷酸及其衍生物	Nucleotides and derivatives	核苷酸及其衍生物	58-63-9	3	205521	123678	166790	271035	198849	293716	289679	223267	243342	375105	300056	361294	348574	337185	358943	C00294	ko00230,ko01100,ko02010
pmb0981	348.07	136	347.063	C10H14N5O7P	[M+H]+	Adenosine 5'-monophosphate	腺苷-5'-单磷酸	Nucleotides and derivatives	核苷酸及其衍生物	Nucleotides and derivatives	核苷酸及其衍生物	61-19-8	3	4.31004e+06	2.67983e+06	2.15656e+06	2.99448e+06	2.7557e+06	1.08847e+06	2.73968e+06	2.08606e+06	2.4722e+06	2.53709e+06	1.57333e+06	1.85044e+06	2.10482e+06	2.28741e+06	2.16448e+06	C00020	ko00230,ko00908,ko01100,ko01110,ko01240
ML10180524	244.095	112.054	243.085	C9H13N3O5	[M+H]+	Cytarabine	胞嘧啶阿拉伯糖苷	Nucleotides and derivatives	核苷酸及其衍生物	Nucleotides and derivatives	核苷酸及其衍生物	147-94-4	1	147368	152371	110573	160396	125325	267419	226033	186201	139127	462406	455836	524353	246040	257862	235617	C02961	-
Lmqp000329	296.067	104.108	295.056	C8H14N3O7P	[M+H]+	5-Aminoimidazole ribonucleotide	5-氨基咪唑核糖核苷酸	Nucleotides and derivatives	核苷酸及其衍生物	Nucleotides and derivatives	核苷酸及其衍生物	25635-88-5	1	224001	152500	163949	187118	250280	165686	165368	157636	135408	281753	142663	149227	177993	166262	181860	-	-
MWS5173	112.05	70.0284	111.043	C4H5N3O	[M+H]+	Isocytosine	异胞嘧啶	Nucleotides and derivatives	核苷酸及其衍生物	Nucleotides and derivatives	核苷酸及其衍生物	108-53-2	3	311656	259523	388870	306603	404706	359846	254841	300845	292138	371934	350375	367462	377460	404141	418459	-	-
MWS2027	129.03	68.9967	128.022	C4H4N2O3	[M+H]+	Barbituric acid;Malonylurea;2,4,6-Pyrimidinetrione	巴比妥酸;丙二酰脲;2,4,6-嘧啶三酮	Nucleotides and derivatives	核苷酸及其衍生物	Nucleotides and derivatives	核苷酸及其衍生物	67-52-7	2	867635	558769	598532	462051	621282	506487	544751	526764	679069	507750	528770	490146	648716	724518	727783	C00813	ko00240,ko01100
pmb0964	366.2	204.1	365.17	C16H23N5O5	[M+H]+	Isopentenyladenine-7-N-glucoside	异戊烯基腺苷-7-N-葡萄糖苷	Nucleotides and derivatives	核苷酸及其衍生物	Nucleotides and derivatives	核苷酸及其衍生物	-	3	287139	177978	195392	196087	255228	252506	379394	213918	239812	310107	264994	260137	277631	292003	255327	-	-
MWS2984	153.052	136.026	152.045	C4H4N6O	[M+H]+	8-Azaguanine	8-氮鸟嘌呤	Nucleotides and derivatives	核苷酸及其衍生物	Nucleotides and derivatives	核苷酸及其衍生物	134-58-7	3	26322.7	18957.6	9363.35	14080.4	17134.8	20043.6	20181.1	9	13031.4	24630.6	24565.7	34829.9	15699.8	13660.5	14749.8	-	-
pmc0281	400.146	136.11	399.139	C15H21N5O8	[M+H]+	Ribosyladenosine	核糖腺苷	Nucleotides and derivatives	核苷酸及其衍生物	Nucleotides and derivatives	核苷酸及其衍生物	-	3	292282	310626	279866	236786	186364	187762	319512	231980	232010	232141	194278	231883	232030	205528	234445	-	-
pmb0374	136.062	118.9	135.054	C5H5N5	[M+H]+	2-Aminopurine	2-氨基嘌呤	Nucleotides and derivatives	核苷酸及其衍生物	Nucleotides and derivatives	核苷酸及其衍生物	452-06-2	1	1.60666e+06	1.99354e+06	1.64707e+06	2.32582e+06	1.95066e+06	2.32092e+06	2.38177e+06	2.04581e+06	2.02756e+06	3.73161e+06	4.05797e+06	4.38e+06	2.55435e+06	2.58907e+06	2.93524e+06	-	-
mws1060	267.074	135	268.081	C10H12N4O5	[M-H]-	9-(Arabinosyl)hypoxanthine	9-(阿拉伯糖基)次黄嘌呤	Nucleotides and derivatives	核苷酸及其衍生物	Nucleotides and derivatives	核苷酸及其衍生物	7013-16-3	2	11679	17142.1	10155	38973.2	26834.2	43022.4	56788.6	43689.9	47743	8959.3	11068.3	30113.5	28880.3	28213	24854.2	-	-
Lmcp002302	312.13	180.088	311.123	C12H17N5O5	[M+H]+	N6-(2-Hydroxyethyl)adenosine	N6-(2-羟乙基)腺苷	Nucleotides and derivatives	核苷酸及其衍生物	Nucleotides and derivatives	核苷酸及其衍生物	4338-48-1	3	66975.3	52328.5	43602.1	54183.7	48675.2	78963.3	74475.8	37198.5	37583.7	159478	104603	217137	87741.8	101172	89370.2	-	-
pmc0066	333.052	137.05	332.052	C10H13N4O7P	[M+H]+	2'-Deoxyinosine-5'-monophosphate	2'-脱氧肌苷-5'-单磷酸	Nucleotides and derivatives	核苷酸及其衍生物	Nucleotides and derivatives	核苷酸及其衍生物	3393-18-8	3	205625	116073	240392	223102	108232	299901	78410	90105	116702	151949	135182	68239.5	152556	162412	180507	C06196	ko00230
pme3732	244.093	112	243.085	C9H13N3O5	[M+H]+	Cytidine	胞苷	Nucleotides and derivatives	核苷酸及其衍生物	Nucleotides and derivatives	核苷酸及其衍生物	65-46-3	1	281482	203354	200974	297037	222449	352466	260294	228566	298469	912868	563370	788519	412533	458694	490684	C00475	ko00240,ko01100,ko02010
pmb0532	349.054	137.3	348.047	C10H13N4O8P	[M+H]+	Inosine 5'-monophosphate	5'-肌苷酸	Nucleotides and derivatives	核苷酸及其衍生物	Nucleotides and derivatives	核苷酸及其衍生物	131-99-7	3	233199	164014	76260.3	163481	190095	64945.8	130380	152642	128049	146580	92226.2	96664.6	122573	118090	103285	C00130	ko00230,ko01100,ko01110,ko01240
MWSmce295	245.072	113.032	244.07	C9H12N2O6	[M+H]+	1-beta-D-Arabinofuranosyluracil	1-β-D-阿糖呋喃脲嘧啶	Nucleotides and derivatives	核苷酸及其衍生物	Nucleotides and derivatives	核苷酸及其衍生物	3083-77-0	1	153789	90860.1	63549.9	141244	135183	213191	135335	99840.5	112826	343585	230524	332453	192780	184054	218394	C16908	-
pme2746	784.15	437	785.157	C27H33N9O15P2	[M-H]-	Riboflavin 5'-Adenosine Diphosphate	核黄素-5'-腺嘌呤二磷酸	Nucleotides and derivatives	核苷酸及其衍生物	Nucleotides and derivatives	核苷酸及其衍生物	146-14-5	1	1.21333e+06	1.29057e+06	1.16132e+06	1.10875e+06	956413	844666	1.14523e+06	1.26752e+06	1.03255e+06	1.16203e+06	1.69881e+06	1.39875e+06	903146	1.04047e+06	1.10664e+06	C00016	ko00740,ko01100,ko01110,ko01240
pme1184	268.104	152	267.097	C10H13N5O4	[M+H]+	2'-Deoxyguanosine	2'-脱氧鸟苷	Nucleotides and derivatives	核苷酸及其衍生物	Nucleotides and derivatives	核苷酸及其衍生物	961-07-9	3	38950.7	34662	15054.8	16545.3	22682.9	21233.1	24981.3	10389.2	16698.6	56553.1	62208.4	66297.6	34771.4	28561.8	30000.5	C00330	ko00230,ko01100,ko02010
pme2776	253.093	137	252.086	C10H12N4O4	[M+H]+	2'-Deoxyinosine	2-脱氧肌苷	Nucleotides and derivatives	核苷酸及其衍生物	Nucleotides and derivatives	核苷酸及其衍生物	890-38-0	3	23655.5	18560.5	7343.64	17479	20640.4	8964.65	20123.7	9753.23	18806.6	25699.7	22632.6	22998.6	21096.7	26018.6	24203.7	C05512	ko00230,ko01100,ko02010
pmb0998	364.065	152.1	363.058	C10H14N5O8P	[M+H]+	Guanosine 5'-monophosphate	鸟苷 5'-单磷酸	Nucleotides and derivatives	核苷酸及其衍生物	Nucleotides and derivatives	核苷酸及其衍生物	85-32-5	3	91710.8	63352.4	47594.4	75676.4	83976.5	30596.5	57566.9	52542.2	51492.1	73302.2	48532.6	36852.3	53788.6	44224.6	46150.6	C00144	ko00230,ko01100
pmc0274	167.1	121.1	166.031	C6H6N4S	[M+H]+	6-Methylmercaptopurine	6-甲基巯嘌呤	Nucleotides and derivatives	核苷酸及其衍生物	Nucleotides and derivatives	核苷酸及其衍生物	50-66-8	3	5.78491e+06	7.40313e+06	1.0139e+07	8.55909e+06	1.21434e+07	6.65557e+06	1.24996e+07	1.40544e+07	1.39409e+07	7.1562e+06	8.19124e+06	7.54423e+06	1.0054e+07	9.30165e+06	1.15557e+07	C16614	-
Zmjp000966	268.106	136.062	267.097	C10H13N5O4	[M+H]+	Vidarabine*	阿糖腺苷*	Nucleotides and derivatives	核苷酸及其衍生物	Nucleotides and derivatives	核苷酸及其衍生物	5536-17-4	1	1.57227e+06	1.51187e+06	1.14737e+06	2.15477e+06	1.97036e+06	3.96007e+06	3.02258e+06	2.15242e+06	1.94941e+06	3.52574e+06	4.18006e+06	3.5178e+06	2.33101e+06	2.40811e+06	2.85754e+06	-	-
pme0040	136.062	119	135.054	C5H5N5	[M+H]+	Adenine	腺嘌呤	Nucleotides and derivatives	核苷酸及其衍生物	Nucleotides and derivatives	核苷酸及其衍生物	73-24-5	1	1.12883e+06	1.0298e+06	646154	1.00537e+06	763916	1.4533e+06	990406	1.04188e+06	918811	1.53621e+06	1.68315e+06	2.23911e+06	1.21813e+06	972436	1.08096e+06	C00147	ko00230,ko00908,ko01100
pme3337	384.115	252	383.108	C14H17N5O8	[M+H]+	Succinyladenosine	琥珀酰腺苷	Nucleotides and derivatives	核苷酸及其衍生物	Nucleotides and derivatives	核苷酸及其衍生物	4542-23-8	1	814651	937593	838409	1.5229e+06	1.35922e+06	981731	1.1618e+06	2.00244e+06	2.03408e+06	1.06617e+06	1.0187e+06	1.72083e+06	1.05529e+06	1.28864e+06	1.30166e+06	-	-
MWS4354	282.12	150.079	281.112	C11H15N5O4	[M+H]+	N6-methyladenosine	N6-甲基腺苷	Nucleotides and derivatives	核苷酸及其衍生物	Nucleotides and derivatives	核苷酸及其衍生物	1867-73-8	3	66566.7	86037.9	46925.5	38033.3	50734.3	41752	60163.5	21024.2	37423.5	78507.5	118888	111348	53337	62238.3	68177.2	-	-
pmb0530	664.116	136.2	663.109	C21H27N7O14P2	[M+H]+	Nicotinic acid adenine dinucleotide	烟酸腺嘌呤二核苷酸	Nucleotides and derivatives	核苷酸及其衍生物	Nucleotides and derivatives	核苷酸及其衍生物	53-84-9	1	139640	190320	144057	124574	105476	120018	157091	147578	92357.8	94853.8	119886	113705	99489	105164	126572	C00003	ko00190,ko00730,ko00760,ko01100,ko01240
pme0230	268.104	136.062	267.097	C10H13N5O4	[M+H]+	Adenosine*	腺苷*	Nucleotides and derivatives	核苷酸及其衍生物	Nucleotides and derivatives	核苷酸及其衍生物	58-61-7	1	1.86152e+06	1.77808e+06	1.20196e+06	2.5368e+06	1.8569e+06	2.86055e+06	2.75511e+06	2.38292e+06	2.17542e+06	3.95235e+06	4.08559e+06	3.6743e+06	2.46071e+06	2.49304e+06	3.10509e+06	C00212	ko00230,ko01100,ko02010
MWS5083	455.097	96.9685	456.105	C17H21N4O9P	[M-H]-	Flavin Single Nucleotide(FMN)	黄素单核苷酸(FMN)	Nucleotides and derivatives	核苷酸及其衍生物	Nucleotides and derivatives	核苷酸及其衍生物	6184-17-4	1	300511	300577	317558	278804	300408	198559	402179	349248	365417	401879	455983	401566	260372	333344	340665	C00061	ko00190,ko00740,ko01100,ko01110,ko01240
pme1178	284.099	152	283.092	C10H13N5O5	[M+H]+	Guanosine	鸟苷	Nucleotides and derivatives	核苷酸及其衍生物	Nucleotides and derivatives	核苷酸及其衍生物	118-00-3	1	1.41841e+06	1.55331e+06	923584	1.87461e+06	1.7558e+06	2.17561e+06	308876	1.86123e+06	1.97559e+06	5.63318e+06	3.91965e+06	6.17137e+06	2.42727e+06	2.97683e+06	2.2611e+06	C00387	ko00230,ko01100,ko02010
mws0255	112.05	95	111.043	C4H5N3O	[M+H]+	Cytosine	胞嘧啶	Nucleotides and derivatives	核苷酸及其衍生物	Nucleotides and derivatives	核苷酸及其衍生物	71-30-7	3	93795.9	84632.5	79400.9	125085	121758	130717	111621	120249	138321	298287	237927	251474	158311	153391	199635	C00380	ko00240,ko01100
Hmhp001812	282.12	136.06	281.112	C11H15N5O4	[M+H]+	2'-O-Methyladenosine	2-甲氧基腺苷	Nucleotides and derivatives	核苷酸及其衍生物	Nucleotides and derivatives	核苷酸及其衍生物	2140-79-6	1	85742.7	103510	80529	73506.7	128572	79323.5	94248.8	101958	104134	198407	128714	635912	132558	177474	147653	-	-
mws0884	328.045	134.2	329.053	C10H12N5O6P	[M-H]-	Cyclic 3',5'-Adenylic acid	环-3',5'-腺嘌呤核苷酸	Nucleotides and derivatives	核苷酸及其衍生物	Nucleotides and derivatives	核苷酸及其衍生物	60-92-4	2	11165.3	17178.8	6424.24	15487.3	13511.9	17526.3	17686.9	12149.6	11847	27482.3	26486.7	24703.4	20498.5	19169.9	15171.7	C00575	ko00230,ko01100
pme2651	742.1	620.1	743.076	C21H28N7O17P3	[M-H]-	NADP (Nicotinamide adenine dinucleotide phosphate)	烟酰胺腺嘌呤二核苷酸磷酸	Nucleotides and derivatives	核苷酸及其衍生物	Nucleotides and derivatives	核苷酸及其衍生物	53-59-8	3	35489.8	46403.3	75088.4	36316.5	26067.5	26066.6	38915.1	42075.5	38028.3	34005.1	70091.6	47150.9	37044.1	44611	32954.8	C00006	ko00195,ko00480,ko00760,ko01100,ko01240
mws0668	283.068	151	284.076	C10H12N4O6	[M-H]-	Xanthosine	黄苷	Nucleotides and derivatives	核苷酸及其衍生物	Nucleotides and derivatives	核苷酸及其衍生物	146-80-5	3	5779.48	5313.49	6959.34	10009.2	4988.83	7218.99	38761.5	23420.4	20659.5	22031	22158.5	36548.1	18390	14135	19638.9	C01762	ko00230,ko00232,ko01100,ko01110,ko02010
mws0847	150.077	133	149.07	C6H7N5	[M+H]+	1-Methyladenine	1-甲基腺嘌呤	Nucleotides and derivatives	核苷酸及其衍生物	Nucleotides and derivatives	核苷酸及其衍生物	5142-22-3	2	11529.1	7953.62	7484.49	9022.01	11927.5	1446.33	12626.9	13021.6	9	15464.2	9618.14	11118.6	7484.49	10025.5	10520.2	C02216	-
pme3961	252.109	136	251.102	C10H13N5O3	[M+H]+	2'-Deoxyadenosine	2'-脱氧腺苷	Nucleotides and derivatives	核苷酸及其衍生物	Nucleotides and derivatives	核苷酸及其衍生物	958-09-8	1	299415	241556	116639	239207	204699	176029	248663	151393	171785	317069	320012	298011	266042	243393	338412	C00559	ko00230,ko01100,ko02010
pme1474	298.097	136	297.09	C11H15N5O3S	[M+H]+	5'-Deoxy-5'-(methylthio)adenosine	5-脱氧-5-甲硫腺苷	Nucleotides and derivatives	核苷酸及其衍生物	Nucleotides and derivatives	核苷酸及其衍生物	2457-80-9	1	8.18572e+06	6.07971e+06	6.07302e+06	6.83911e+06	6.52041e+06	5.21514e+06	6.81468e+06	7.00565e+06	6.80293e+06	9.0471e+06	9.59178e+06	1.02646e+07	6.60649e+06	6.92162e+06	9.13476e+06	C00170	ko00270,ko00908,ko01100
Zmfn000481	535.037	323.026	536.044	C14H22N2O16P2	[M-H]-	Uridine-5'-Diphosphate-D-Xylose	尿苷-5'-二磷酸-D-木糖	Nucleotides and derivatives	核苷酸及其衍生物	Nucleotides and derivatives	核苷酸及其衍生物	3616-06-6	1	41874.4	46663.6	35069.7	33558.9	37726	18724.2	16330	30247.9	17372	23259.5	33275.3	31170	23862.1	34895.1	27988.3	C00190	ko00520,ko00908,ko01100
pmf0289	336.167	148	335.159	C15H21N5O4	[M+H]+	Riboprine	利波腺苷	Nucleotides and derivatives	核苷酸及其衍生物	Nucleotides and derivatives	核苷酸及其衍生物	7724-76-7	3	7790.89	9345.81	5224.18	6145.09	5526.88	14301.3	9461.56	10827	6927.33	8656.61	15726.3	24340.7	9440.29	7873.15	11721.3	C16427	ko00908,ko01110
pme3967	312.13	180	311.123	C12H17N5O5	[M+H]+	2-(Dimethylamino)guanosine	2-(二甲基氨基)鸟苷	Nucleotides and derivatives	核苷酸及其衍生物	Nucleotides and derivatives	核苷酸及其衍生物	2140-67-2	3	43324.4	32693	30685.5	60960.8	50218.6	59841.8	39763	32454.5	34329.9	126575	78590.6	198590	62489.8	48296.7	73052.5	-	-
pme3184	332.075	136	331.068	C10H14N5O6P	[M+H]+	2'-Deoxyadenosine-5'-monophosphate	2'-脱氧腺苷-5'-单磷酸	Nucleotides and derivatives	核苷酸及其衍生物	Nucleotides and derivatives	核苷酸及其衍生物	653-63-4	2	467789	404156	742627	382888	304068	276198	419588	391956	426057	428683	524568	443727	533424	418291	358284	C00360	ko00230,ko01100
mws0248	243.062	110	244.07	C9H12N2O6	[M-H]-	Uridine	尿嘧啶核苷	Nucleotides and derivatives	核苷酸及其衍生物	Nucleotides and derivatives	核苷酸及其衍生物	58-96-8	1	14155.9	36302.4	10682.2	31090.1	30658.8	47617.1	28988.9	20470	29162.6	106707	72632.2	68290.5	43786.3	51523.9	33486.1	C00299	ko00240,ko01100,ko02010
pme3968	166.072	149.05	165.065	C6H7N5O	[M+H]+	7-Methylguanine	7-甲基鸟嘌呤	Nucleotides and derivatives	核苷酸及其衍生物	Nucleotides and derivatives	核苷酸及其衍生物	578-76-7	3	10962.9	5482.2	1643.87	6100.08	9520.25	4394.5	14148.9	1084.2	4555.29	12688.7	10093.8	10157.9	11474.8	12018.5	7841.18	C02242	-
pmb2507	213.1	97	214.024	C5H11O7P	[M-H]-	2-Deoxyribose-1-phosphate	2-脱氧核糖-1-磷酸	Nucleotides and derivatives	核苷酸及其衍生物	Nucleotides and derivatives	核苷酸及其衍生物	17210-42-3	3	123092	100328	59413.6	160715	124397	112866	112732	131288	99252.3	104729	87366.3	123139	138113	159364	96992.9	C00672	ko00030,ko00240,ko01100
MWS4525	166.072	124.05	165.065	C6H7N5O	[M+H]+	6-O-methylguanine	6-O-甲基鸟嘌呤	Nucleotides and derivatives	核苷酸及其衍生物	Nucleotides and derivatives	核苷酸及其衍生物	20535-83-5	3	64617.4	90913.4	74016.6	68581	92979.7	57455.5	59314.4	95381.8	84090.5	42536	44137.2	60431.6	95661.1	74430.8	57626.4	-	-
Zmyp000878	284.099	152.057	283.092	C10H13N5O5	[M+H]+	Crotonoside; 2-Hydroxyadenosine	巴豆苷; 2-羟基腺苷	Nucleotides and derivatives	核苷酸及其衍生物	Nucleotides and derivatives	核苷酸及其衍生物	1818-71-9	1	2.64773e+06	3.42834e+06	2.07503e+06	760955	2.72862e+06	5.05925e+06	6.00074e+06	3.25157e+06	2.59534e+06	8.60819e+06	1.04616e+07	1.00337e+07	6.13648e+06	3.7517e+06	4.37931e+06	C08432	-
Lmqn000780	606.076	384.985	607.082	C17H27N3O17P2	[M-H]-	Uridine 5'-diphospho-N-acetylglucosamine	尿苷二磷酸乙酰葡萄糖胺	Nucleotides and derivatives	核苷酸及其衍生物	Nucleotides and derivatives	核苷酸及其衍生物	528-04-1	1	7472.24	9995.82	4462.74	4346.62	6757.32	5977.36	6146.48	5427.62	5397.89	13989.9	10885.8	9669.83	6589.97	11665.1	8740.89	C00043	ko00520,ko00524,ko01100
mws0609	344.04	150	345.047	C10H12N5O7P	[M-H]-	Guanosine 3',5'-cyclic monophosphate	鸟苷 3',5'-环单磷酸	Nucleotides and derivatives	核苷酸及其衍生物	Nucleotides and derivatives	核苷酸及其衍生物	7665-99-8	2	13744.4	11953.9	6801.43	8355.41	8093.23	11314.4	7755.52	2162.73	3112.08	24952.6	17886.7	13552.9	15185.4	12798	7946.63	C00942	ko00230,ko01100
pme0257	111.02	67	112.027	C4H4N2O2	[M-H]-	Uracil	尿嘧啶	Nucleotides and derivatives	核苷酸及其衍生物	Nucleotides and derivatives	核苷酸及其衍生物	66-22-8	3	21479.7	6590.78	9	9	24572.2	19680.7	23069.4	20160.6	24502	12440.1	23573	30612.2	12762.7	29791.5	21469.1	C00106	ko00240,ko00410,ko00770,ko01100
Lmsn004323	507.114	169.014	508.122	C23H24O13	[M-H]-	1-O-Galloyl-2-O-Feruloyl-β-D-glucose	1-O-没食子酰-2-O-阿魏酰-β-D-葡萄糖	Phenolic acids	酚酸类	Phenolic acids	酚酸类	-	1	77006.9	58718.5	79857.9	77282.4	54103.2	48139.3	33296.4	45055.6	92593.1	55190.5	46005.5	51523.7	63238.1	63448.8	63520.6	-	-
Lmbn001981	137.024	93.0346	138.032	C7H6O3	[M-H]-	2,5-Dihydroxybenzaldehyde	2,5-二羟基苯甲醛	Phenolic acids	酚酸类	Phenolic acids	酚酸类	1194-98-5	1	1.34193e+06	1.9665e+06	1.58076e+06	724488	1.86257e+06	2.4802e+06	772949	849410	844967	1.45589e+06	3.11499e+06	2.15638e+06	1.58653e+06	1.62707e+06	1.60578e+06	C05585	ko00350,ko01100
MWS3149	151.041	107.052	152.047	C8H8O3	[M-H]-	3-Methoxybenzoic acid	3-甲氧基苯甲酸	Phenolic acids	酚酸类	Phenolic acids	酚酸类	586-38-9	2	187205	117791	81841	87324.8	101449	132048	133690	86783.7	97533.4	123151	155668	114445	133196	132507	129135	-	-
pmb0752	369.118	177.1	368.111	C17H20O9	[M+H]+	3-O-Feruloylquinic acid	3-O-阿魏酰奎宁酸	Phenolic acids	酚酸类	Phenolic acids	酚酸类	1899-29-2	1	1.04099e+06	692736	1.37306e+06	1.00492e+06	966801	853538	488961	893203	1.17384e+06	488380	722985	486431	824627	853061	835748	C02572	-
Lmhn003799	501.1	307.05	502.111	C24H22O12	[M-H]-	Feruloylferuloyltartaric acid	阿魏酰阿魏酰酒石酸	Phenolic acids	酚酸类	Phenolic acids	酚酸类	-	3	253138	176290	332211	323711	369039	238868	271761	317289	384168	211539	367944	233796	285800	284267	295388	-	-
Lmtn002565	329.11	167.03	330.095	C14H18O9	[M-H]-	1-O-Vanilloyl-D-Glucose	1-O-香草酰-D-葡萄糖	Phenolic acids	酚酸类	Phenolic acids	酚酸类	-	1	3.49505e+06	3.11411e+06	2.63055e+06	3.31687e+06	3.33135e+06	3.50882e+06	3.3718e+06	3.38574e+06	3.16882e+06	3.30456e+06	2.32199e+06	2.8081e+06	3.25992e+06	3.21733e+06	3.12152e+06	C20470	-
Lmtn002233	327.11	165.05	328.116	C15H20O8	[M-H]-	Androsin	草夹竹桃苷	Phenolic acids	酚酸类	Phenolic acids	酚酸类	531-28-2	1	530408	466608	529764	539365	532320	500636	445262	459021	527263	695014	534142	529115	509523	488272	505866	-	-
MWSmce675	271.083	108.022	272.09	C12H16O7	[M-H]-	Arbutin	熊果苷	Phenolic acids	酚酸类	Phenolic acids	酚酸类	497-76-7	1	10588.9	55387	58174.5	37969.9	95459.7	39399.8	35908	41747.1	62530.2	58283.3	47306.2	59018.3	56578.2	54081.6	55900.9	C06186	ko00010
Lmxp011770	279.159	149.023	278.152	C16H22O4	[M+H]+	Diisobutyl phthalate*	邻苯二甲酸二异丁酯*	Phenolic acids	酚酸类	Phenolic acids	酚酸类	84-69-5	1	1.12287e+07	1.08059e+07	9.45099e+06	1.14494e+07	9.52492e+06	1.12462e+07	1.02186e+07	9.912e+06	1.07586e+07	1.11096e+07	9.10837e+06	1.12575e+07	9.73697e+06	9.98518e+06	1.0237e+07	C15205	-
Lmjn002774	475.182	179.071	476.189	C21H32O12	[M-H]-	Darendoside B	Darendoside B	Phenolic acids	酚酸类	Phenolic acids	酚酸类	94410-28-3	3	502180	532812	466098	407236	411817	467641	446400	472579	456061	501874	500626	420837	491692	487721	511082	-	-
Hmbn002645	151.04	135.009	152.048	C8H8O3	[M-H]-	3,4-Dihydroxyacetophenone	3,4-二羟基苯乙酮	Phenolic acids	酚酸类	Phenolic acids	酚酸类	1197-09-7	2	304519	222088	168994	137044	165450	240899	236127	153204	174043	172085	295782	214169	205136	203107	195494	C10675	-
MWS1875	143.05	115.055	144.058	C10H8O	[M-H]-	2-Naphthol*	2-萘酚*	Phenolic acids	酚酸类	Phenolic acids	酚酸类	135-19-3	3	7932.22	7876.21	11408	7176.16	7484.13	7188.34	12434.4	4771.85	5262.34	4969.94	8342.84	8595.67	6966.09	6894.31	7241.67	C11713	-
pmb2871	315.072	153.019	316.079	C13H16O9	[M-H]-	1-O-Gentisoyl-β-D-glucoside	1-O-龙胆酰-β-D-葡萄糖	Phenolic acids	酚酸类	Phenolic acids	酚酸类	23445-11-6	2	731335	406455	924124	1.39649e+06	295784	646199	448378	264113	543376	316861	726438	628070	635617	623149	603341	-	-
mws0639	153.019	109.029	154.027	C7H6O4	[M-H]-	2,3-Dihydroxybenzoic Acid*	2,3-二羟基苯甲酸*	Phenolic acids	酚酸类	Phenolic acids	酚酸类	303-38-8	1	271361	170033	73444.8	169505	201528	92691.3	179578	92295.2	171171	182151	139095	167972	155363	156831	164071	C00196	ko01110
Zmhn001793	341.089	179.034	342.096	C15H18O9	[M-H]-	6-O-Caffeoyl-D-glucose*	6-O-咖啡酰-D-葡萄糖*	Phenolic acids	酚酸类	Phenolic acids	酚酸类	-	1	865571	1.00999e+06	1.09343e+06	1.38132e+06	1.3545e+06	840752	900231	830789	1.50883e+06	1.12535e+06	1.2368e+06	1.18907e+06	1.06613e+06	1.12936e+06	1.12256e+06	-	-
mws0467	165.056	119.05	166.063	C9H10O3	[M-H]-	3-(4-Hydroxyphenyl)-propionic acid	3-(4-羟基苯基)丙酸	Phenolic acids	酚酸类	Phenolic acids	酚酸类	501-97-3	3	44996	27975.4	34815.2	32271.4	9	32141.3	34458.3	17943.3	9	30330.6	56061.7	38799.7	46337.1	48611.5	49255.5	C01744	-
mws1195	179.07	147.1	178.063	C10H10O3	[M+H]+	p-Coumaric acid methyl ester	对香豆酸甲酯	Phenolic acids	酚酸类	Phenolic acids	酚酸类	3943-97-3	3	768699	507248	793075	822315	738096	882823	670919	744382	780934	556471	479691	598042	717376	672192	696500	-	-
Smhn005081	393.11	231.06	394.126	C19H22O9	[M-H]-	Fortuneanoside A	Fortuneanoside A	Phenolic acids	酚酸类	Phenolic acids	酚酸类	-	1	26143.5	46719.6	88661.5	70822.3	83010.2	41946	83619.9	19670.1	34792.7	31130.7	63513.6	71434	65919.7	65939.5	69716.5	-	-
Zmhn001703	331.068	169.016	332.074	C13H16O10	[M-H]-	5-O-Galloyl-D-hamamelose*	5-O-没食子酰-D-金缕梅糖*	Phenolic acids	酚酸类	Phenolic acids	酚酸类	-	1	216652	282767	205939	224056	251652	160717	175428	216210	321003	203795	177834	207491	193782	200724	207040	-	-
pmb3142	299.1	137.1	300.084	C13H16O8	[M-H]-	Salicylic acid-2-O-glucoside	水杨酸-2-O-葡萄糖苷	Phenolic acids	酚酸类	Phenolic acids	酚酸类	10366-91-3	3	260707	347331	319469	291760	333466	260856	247000	222898	248336	293036	285047	349124	279499	262300	266739	-	-
pmn001421	337.093	191.05	338.1	C16H18O8	[M-H]-	3-O-p-Coumaroylquinic acid*	3-O-对香豆酰奎宁酸*	Phenolic acids	酚酸类	Phenolic acids	酚酸类	87099-71-6	1	1.22549e+07	2.25561e+06	1.47106e+07	8.62053e+06	5.06345e+06	8.30384e+06	3.9618e+06	6.60672e+06	9.21887e+06	8.19769e+06	7.06288e+06	1.20082e+07	7.62442e+06	7.95994e+06	8.14774e+06	-	-
Lmfn000604	331.067	169.014	332.074	C13H16O10	[M-H]-	6-O-Galloyl-β-D-glucose*	6-O-没食子酰-β-D-葡萄糖*	Phenolic acids	酚酸类	Phenolic acids	酚酸类	13186-19-1	1	281281	265942	221177	259689	267142	197933	206285	222238	358840	226163	190686	208955	213248	214948	227190	-	-
pmb3072	481.135	319.3	482.142	C22H26O12	[M-H]-	3-O-p-Coumaroylshikimic acid-O-glucoside	3-O-对香豆酰莽草酸-O-葡萄糖苷	Phenolic acids	酚酸类	Phenolic acids	酚酸类	-	1	487330	370853	498386	535288	545045	894644	370659	418827	544042	283894	300802	384075	502649	487961	524018	-	-
mws0749	137.024	93	138.032	C7H6O3	[M-H]-	4-Hydroxybenzoic acid	4-羟基苯甲酸	Phenolic acids	酚酸类	Phenolic acids	酚酸类	99-96-7	1	1.90817e+06	2.7983e+06	2.17459e+06	953743	2.87119e+06	3.54812e+06	1.08089e+06	1.10647e+06	1.26462e+06	2.22439e+06	5.02992e+06	3.12823e+06	2.29838e+06	2.45147e+06	2.31008e+06	C00156	ko00130,ko00790,ko01100,ko01110,ko01240
Hmhn003067	325.093	119.05	326.1	C15H18O8	[M-H]-	Phenylpropionic acid-O-β-D-glucopyranoside	苯基丙酸-O-β-D-吡喃葡萄糖苷	Phenolic acids	酚酸类	Phenolic acids	酚酸类	-	1	2.58692e+06	1.81424e+06	2.71786e+06	2.35202e+06	2.46444e+06	2.8037e+06	2.23587e+06	2.11792e+06	2.34821e+06	2.2765e+06	2.81963e+06	2.1629e+06	2.31896e+06	2.48392e+06	2.45454e+06	-	-
Lmln010063	205.158	189.129	206.167	C14H22O	[M-H]-	2,6-Di-tert-butylphenol*	2,6-二叔丁基苯酚*	Phenolic acids	酚酸类	Phenolic acids	酚酸类	128-39-2	1	79558.4	68135.6	40514.7	70075.2	59122.8	49494.3	62701.1	46078.4	61715.5	59119.3	42724.3	59465.1	51151	53225.2	49496	-	-
pmn001420	341.088	179.036	342.095	C15H18O9	[M-H]-	1-O-Caffeoyl-β-D-glucose*	1-O-咖啡酰-β-D-葡萄糖*	Phenolic acids	酚酸类	Phenolic acids	酚酸类	14364-08-0	1	1.11364e+06	1.17644e+06	1.34624e+06	1.70857e+06	1.51386e+06	1.04689e+06	1.1263e+06	981800	1.73445e+06	1.45461e+06	1.47516e+06	1.4615e+06	1.44852e+06	1.38416e+06	1.49087e+06	C10433	-
Smhn005465	421.11	259.05	422.121	C20H22O10	[M-H]-	Fortuneanoside I	Fortuneanoside I	Phenolic acids	酚酸类	Phenolic acids	酚酸类	-	3	7043.87	9809.35	29572.1	13111.2	9556.68	9318.33	15883.9	9320.26	19964	17000.8	21418	25458	19436.5	19560.2	20783.4	-	-
mws0180	153.019	109.029	154.027	C7H6O4	[M-H]-	2,5-Dihydroxybenzoic acid; Gentisic Acid*	2,5-二羟基苯甲酸; 龙胆酸*	Phenolic acids	酚酸类	Phenolic acids	酚酸类	490-79-9	1	134598	122092	56310.9	89692.6	119917	63520.7	101087	38559.3	86020	76832.6	83253.4	254821	79789.7	75043.3	80424.4	C00628	ko00350,ko01100
pmn001695	371.098	249.063	372.106	C16H20O10	[M-H]-	Trihydroxycinnamoylquinic acid	三羟基肉桂酰奎宁酸	Phenolic acids	酚酸类	Phenolic acids	酚酸类	-	1	4.01477e+06	3.78105e+06	4.19274e+06	5.31872e+06	3.50092e+06	3.33829e+06	2.67289e+06	1.97227e+06	3.63899e+06	3.22954e+06	3.74743e+06	4.69508e+06	3.48889e+06	3.72484e+06	3.72977e+06	-	-
Zmtn001661	315.106	153.019	316.116	C14H20O8	[M-H]-	Vanilloloside	香草醇苷	Phenolic acids	酚酸类	Phenolic acids	酚酸类	74950-96-2	1	946638	542620	1.09118e+06	1.76409e+06	461407	863438	561214	48644.6	772535	122629	903072	873069	798095	761055	741032	-	-
Jmwn002117	331.103	153.02	332.111	C14H20O9	[M-H]-	2-(3,4-dihydroxyphenyl)ethanediol 1-O-β-D-glucopyranoside	2-(3,4-二羟苯基)乙二醇-1-O-β-D-吡喃葡萄糖苷	Phenolic acids	酚酸类	Phenolic acids	酚酸类	-	1	73342.5	68630.4	70446.1	60016.2	72212.7	64477.1	53852.5	74285.7	75243.5	89967.9	77211.5	79406.7	65592.9	69892.1	65169.4	-	-
Cmzn005251	433.113	271.062	434.121	C21H22O10	[M-H]-	6-O-Caffeoylarbutin	6-O-咖啡酰熊果苷	Phenolic acids	酚酸类	Phenolic acids	酚酸类	136172-60-6	1	3.97438e+06	3.98153e+06	3.57075e+06	4.42639e+06	4.45469e+06	3.92589e+06	2.56219e+06	4.00508e+06	5.37782e+06	3.06196e+06	3.25061e+06	3.47236e+06	3.91901e+06	3.88879e+06	3.64653e+06	-	-
pme3083	164.04	120	165.043	C8H7NO3	[M-H]-	2-(Formylamino)benzoic acid	2-(甲酰氨基)苯甲酸	Phenolic acids	酚酸类	Phenolic acids	酚酸类	3342-77-6	3	300276	103884	99743.5	200859	169591	237668	188435	86200.7	145326	389593	285206	291824	184897	181324	171225	C05653	ko00380,ko01100
Hmln003529	401.146	269.11	402.152	C18H26O10	[M-H]-	Benzyl β-primeveroside	苯甲酰樱草糖苷	Phenolic acids	酚酸类	Phenolic acids	酚酸类	130622-31-0	1	105897	98499.9	131733	107735	95656.1	111547	139361	64814.2	114657	98723.6	136664	104618	102280	103841	96205.9	-	-
mws0179	367.103	190.9	368.111	C17H20O9	[M-H]-	Chlorogenic acid methyl ester	绿原酸甲酯	Phenolic acids	酚酸类	Phenolic acids	酚酸类	29708-87-0	1	847723	408602	899653	671301	482441	672097	436119	547726	830251	537258	422544	353425	513567	496454	539038	-	-
pmn001367	315.072	153.017	316.079	C13H16O9	[M-H]-	Protocatechuic acid-4-O-glucoside	原儿茶酸-4-O-葡萄糖苷	Phenolic acids	酚酸类	Phenolic acids	酚酸类	-	1	779756	419421	857274	1.36651e+06	330311	705063	417820	559982	591170	290431	654504	680535	591765	641029	603654	-	-
Lmyn000160	237.062	87.0085	238.069	C8H14O8	[M-H]-	Mucic acid Dimethyl Ester	粘酸二甲酯	Phenolic acids	酚酸类	Phenolic acids	酚酸类	-	1	110943	83010.6	101256	112667	94496.6	98217	78712.5	85612	104242	115846	69949	85881.3	105726	109872	115004	-	-
pmn001553	315.108	153.057	316.116	C14H20O8	[M-H]-	Cimidahurinine*	北升麻宁*	Phenolic acids	酚酸类	Phenolic acids	酚酸类	142542-89-0	1	1.31489e+06	1.67507e+06	1.7291e+06	1.43409e+06	1.24978e+06	1.22154e+06	1.36921e+06	1.71254e+06	1.1992e+06	1.1715e+06	1.72616e+06	1.82114e+06	1.70436e+06	1.56839e+06	1.616e+06	-	-
Lmlp012720	279.158	149.023	278.152	C16H22O4	[M+H]+	Dibutyl phthalate*	邻苯二甲酸二丁酯*	Phenolic acids	酚酸类	Phenolic acids	酚酸类	84-74-2	1	1.12802e+07	1.08311e+07	9.80523e+06	1.1374e+07	9.55894e+06	1.13963e+07	1.00372e+07	9.77468e+06	1.06087e+07	1.00054e+07	9.0808e+06	1.00717e+07	9.78911e+06	9.40553e+06	1.02406e+07	C14214	-
Zmhn002301	325.093	163.039	326.1	C15H18O8	[M-H]-	p-Coumaric acid-4-O-glucoside	对香豆酸-4-O-葡萄糖苷	Phenolic acids	酚酸类	Phenolic acids	酚酸类	117405-48-8	1	2.33054e+06	1.50148e+06	2.16462e+06	1.90026e+06	2.17057e+06	2.59246e+06	1.95846e+06	1.75033e+06	1.97614e+06	2.02524e+06	2.40358e+06	1.73807e+06	2.01617e+06	1.9203e+06	2.09314e+06	C06739	-
mws0906	341.124	179	342.132	C16H22O8	[M-H]-	Coniferin	松柏苷	Phenolic acids	酚酸类	Phenolic acids	酚酸类	531-29-3	1	1.40494e+06	1.58119e+06	1.81843e+06	1.93685e+06	2.03231e+06	1.42419e+06	1304559	1.23981e+06	2.19063e+06	1.61521e+06	1.89299e+06	1.80875e+06	1.60624e+06	1.64751e+06	1.74602e+06	C00761	ko00940
pmn001690	327.145	165.093	328.152	C16H24O7	[M-H]-	3-Hydroxy-4-isopropylbenzylalcohol-3-O-glucoside	3-羟基-4-异丙基苯甲醇-3-O-葡萄糖苷	Phenolic acids	酚酸类	Phenolic acids	酚酸类	-	3	624065	449285	639215	598258	538412	556982	512622	538527	566156	572054	567748	497667	538668	523228	571025	-	-
mws1198	179.071	73.1	180.079	C10H12O3	[M-H]-	Methyl 3-(4-hydroxyphenyl)propionate	对羟基苯丙酸甲酯	Phenolic acids	酚酸类	Phenolic acids	酚酸类	5597-50-2	3	246392	248025	314217	288155	268137	259612	199993	244041	248759	202107	208410	204246	256525	254313	276665	-	-
pme1292	167.1	123.04	168.042	C8H8O4	[M-H]-	Homogentisic acid	高龙胆酸	Phenolic acids	酚酸类	Phenolic acids	酚酸类	451-13-8	3	132955	68703.7	67599.6	114589	34310	62646.6	77710.8	41609.4	41044.4	58491.5	84979.9	65855.8	80690.6	74872.9	81794	C00544	ko00130,ko00350,ko01100,ko01240
pmf0440	163.075	91.1	162.068	C10H10O2	[M+H]+	4-MethoxycinnaMaldehyde	4-甲氧基肉桂醛	Phenolic acids	酚酸类	Phenolic acids	酚酸类	1963-36-6	3	49988.8	50871.1	62525.9	82761.3	40394.1	43717.8	57534.7	45372.2	60333.3	52593.8	49622.3	79537.6	41990.6	45219.6	41495.5	C10475	-
Zmxn002705	151.04	109.027	152.047	C8H8O3	[M-H]-	2,5-dihydroxyphenylethanone*	2,5-二羟基苯基乙酮*	Phenolic acids	酚酸类	Phenolic acids	酚酸类	-	1	544707	427651	295983	264375	308876	462690	377008	302782	310647	393247	535159	398120	360366	334748	367165	-	-
pmb2795	177	145	178.063	C10H10O3	[M-H]-	4-Methoxycinnamic acid	4-甲氧基肉桂酸	Phenolic acids	酚酸类	Phenolic acids	酚酸类	830-09-1	3	270196	107312	271826	266050	170362	367701	261777	222608	172745	219103	182079	204605	222500	244862	237796	-	-
Lmsp003655	521.202	131.049	520.194	C26H32O11	[M+H]+	Dehydrodiconiferyl alcohol-gamma'-O-glucoside	脱氢二松柏醇-γ'-O-葡萄糖苷	Phenolic acids	酚酸类	Phenolic acids	酚酸类	-	1	359692	223420	416335	281744	240762	346949	231914	216524	295882	216469	269770	186275	263888	267620	289105	-	-
Lmsn003111	325.093	145.03	326.1	C15H18O8	[M-H]-	1-O-p-Coumaroyl-β-D-glucose	1-O-对香豆酰-β-D-葡萄糖	Phenolic acids	酚酸类	Phenolic acids	酚酸类	7139-64-2	1	6.3132e+06	2.12292e+06	2.50547e+06	8.08693e+06	5.7808e+06	6.22711e+06	9.28977e+06	6.16437e+06	4.67126e+06	9.48866e+06	5.04196e+06	7.2142e+06	6.64412e+06	6.01322e+06	6.29375e+06	C16827	-
Li512115	515.12	353.088	516.127	C25H24O12	[M-H]-	Isochlorogenic acid B*	异绿原酸 B*	Phenolic acids	酚酸类	Phenolic acids	酚酸类	14534-61-3	1	55925.2	8536	79537.9	55061	47711.7	32905.6	53110.3	32107.5	247459	153654	59004	28635.8	79020.6	71340	74999.9	C10468	-
MWSslk149	169.049	95.0494	168.042	C8H8O4	[M+H]+	5-Methoxysalicylic acid	5-甲氧基水杨酸	Phenolic acids	酚酸类	Phenolic acids	酚酸类	2612-02-4	1	662259	688472	693913	757838	758179	732692	585760	609220	655008	709929	615344	646972	755372	769265	697269	-	-
NK10253223	168.065	94.0645	167.058	C8H9NO3	[M+H]+	2-Amino-3-methoxybenzoic acid	2-氨基-3-甲氧基苯甲酸	Phenolic acids	酚酸类	Phenolic acids	酚酸类	3177-80-8	3	70035.6	57362.7	51580.3	57587.4	54176.6	43570.7	64565.1	55495.3	51369.8	102880	55528.2	52299.6	46009.3	44295.3	41476.3	C05831	ko00380
Zmhn002422	355.103	193.052	356.11	C16H20O9	[M-H]-	1-O-Feruloyl-β-D-glucose	1-O-阿魏酰-β-D-葡萄糖	Phenolic acids	酚酸类	Phenolic acids	酚酸类	7196-71-6	1	527987	573930	651357	552652	532742	491537	498969	538690	697704	606170	602508	598414	585751	590982	644614	C17759	-
Lmbn005172	165.056	119.05	166.063	C9H10O3	[M-H]-	2,6-Dimethoxybenzaldehyde	2,6-二甲氧基苯甲醛	Phenolic acids	酚酸类	Phenolic acids	酚酸类	3392-97-0	3	26853.6	14529.4	8037.09	19794.4	12540.6	45488	36997.5	32610.6	34412.6	16614.6	9	7798.3	19318	21000.2	21488.5	-	-
mws0178	353.088	191.055	354.095	C16H18O9	[M-H]-	Chlorogenic acid (3-O-Caffeoylquinic acid)*	绿原酸 (3-O-咖啡酰奎宁酸)*	Phenolic acids	酚酸类	Phenolic acids	酚酸类	327-97-9	1	1.67081e+07	7.49837e+06	1.42538e+07	1.56696e+07	1.65964e+07	1.06624e+07	8.16646e+06	1.03517e+07	5.79737e+07	1.5467e+07	1.98193e+07	2.1848e+07	1.78438e+07	1.94166e+07	1.7522e+07	C00852	ko00940,ko00941,ko00945,ko01110
Lmjp003822	531.15	177.055	530.142	C26H26O12	[M+H]+	3,5-O-Dicaffeoylquinic Acid Methyl Ester*	3,5-O-双咖啡酰奎宁酸甲酯*	Phenolic acids	酚酸类	Phenolic acids	酚酸类	159934-13-1	2	348548	361153	466697	385124	371930	256158	316584	308678	444549	269395	314597	280441	336400	332081	367519	-	-
Lmjp003731	531.15	177.055	530.142	C26H26O12	[M+H]+	3,4-O-Dicaffeoylquinic Acid Methyl Ester*	3,4-O-双咖啡酰奎宁酸甲酯*	Phenolic acids	酚酸类	Phenolic acids	酚酸类	-	2	348548	361153	466697	385124	371930	256158	316584	308678	444549	269395	314597	280441	336400	332081	367519	-	-
Lmbn013410	205.16	189.127	206.167	C14H22O	[M-H]-	2,4-Di-Tert-Butylphenol*	2,4-二叔丁基苯酚*	Phenolic acids	酚酸类	Phenolic acids	酚酸类	96-76-4	1	63452.7	59691	38239.1	57400.5	54226.6	42175.7	56218.9	37561.7	50901.7	51983.1	36762.1	50390.6	44903.3	40113.9	41886.4	-	-
Lmhn003074	309.06	193.05	310.069	C14H14O8	[M-H]-	Feruloylmalic acid	阿魏酰苹果酸	Phenolic acids	酚酸类	Phenolic acids	酚酸类	-	2	148309	205063	208935	184099	186772	139306	162892	188136	210073	154630	185138	167482	176315	158471	161246	-	-
MWSmce284	155.066	95.0471	154.063	C8H10O3	[M+H]+	3,4-Dimethoxyphenol	3,4-二甲氧基苯酚	Phenolic acids	酚酸类	Phenolic acids	酚酸类	2033-89-8	3	36704.6	28117	9	25782.4	23794.8	20983.7	14912.6	9	36162.3	18644.7	14775.6	30524.5	26821	25125.5	28264.7	-	-
Lmhn002926	279.05	163.04	280.058	C13H12O7	[M-H]-	p-Coumaroylmalic acid	对香豆酰苹果酸	Phenolic acids	酚酸类	Phenolic acids	酚酸类	-	1	360094	338897	381767	324745	374844	330684	317101	457722	441463	297611	428778	337749	342273	383099	353152	-	-
pma6460	337.09	163.04	338.1	C16H18O8	[M-H]-	4-O-p-Coumaroylquinic acid	4-O-对香豆酰奎宁酸	Phenolic acids	酚酸类	Phenolic acids	酚酸类	32451-86-8	3	526003	222159	555951	388046	311805	436815	301208	338014	467169	371678	365164	389340	357617	358267	397670	C10441	-
Hmgn002038	637.179	475.14	638.184	C29H34O16	[M-H]-	β-Oxoacteoside	β-氧化毛蕊花糖苷	Phenolic acids	酚酸类	Phenolic acids	酚酸类	-	3	60843.9	50129.6	45862.9	66602.7	65566.7	49223.2	44343.7	48663.6	70392.7	71158.2	48448.5	47650.5	46916.8	52188.4	46664.3	-	-
mws0628	121.029	92	122.037	C7H6O2	[M-H]-	4-Hydroxybenzaldehyde	4-羟基苯甲醛	Phenolic acids	酚酸类	Phenolic acids	酚酸类	123-08-0	1	539617	497908	391656	508006	365218	436062	480461	421595	399097	497604	474586	462177	408238	445231	464137	C00633	ko01100
pmb0751	321.1	147.3	320.09	C16H16O7	[M+H]+	Trans-5-O-(p-Coumaroyl)shikimate	反式-5-O-对香豆酰莽草酸	Phenolic acids	酚酸类	Phenolic acids	酚酸类	-	3	238789	43082.1	119832	109052	86905.5	111855	116579	133852	117337	133947	69828.3	88524.5	111023	125213	123605	C02947	ko00940,ko00941,ko00945,ko01100,ko01110
Lmbn002648	163.04	119.05	164.047	C9H8O3	[M-H]-	α-Hydroxycinnamic Acid*	α-羟基肉桂酸*	Phenolic acids	酚酸类	Phenolic acids	酚酸类	5801-57-0	2	192277	141231	9	9	308854	762762	182490	59299.5	107155	251462	227204	156293	225089	199983	203462	C02763	ko00360,ko01100
Lmzn001582	387.166	207.102	388.174	C18H28O9	[M-H]-	5'-Glucosyloxyjasmanic acid	5'-葡萄糖基氧代茉莉酸	Phenolic acids	酚酸类	Phenolic acids	酚酸类	-	3	594736	478420	673802	521022	525549	493482	388215	540436	705310	468108	399493	466710	452695	486675	516107	-	-
pmb3066	481.135	319.2	482.142	C22H26O12	[M-H]-	5-O-p-Coumaroylshikimic acid O-glucoside	5-O-对香豆酰莽草酸-O-葡萄糖苷	Phenolic acids	酚酸类	Phenolic acids	酚酸类	-	2	50531.7	76616.8	84967.8	119267	121077	4.32123e+06	300017	210192	103373	45004.2	148417	277739	165013	181192	187675	-	-
MWSmce294	209.113	153.052	208.11	C12H16O3	[M+H]+	Elemicin	榄香素	Phenolic acids	酚酸类	Phenolic acids	酚酸类	487-11-6	3	7969.84	10929.3	9425.8	7858.6	5547.58	6758.2	7266.67	8332.08	7988.68	6766.19	7425.65	6233.9	7854.7	8941.67	8644.01	C10451	-
Lmsn002247	299.077	137.024	300.084	C13H16O8	[M-H]-	1-O-Salicyloyl-β-D-glucose	1-O-水杨酰-β-D-葡萄糖	Phenolic acids	酚酸类	Phenolic acids	酚酸类	60517-74-0	1	683424	630085	815787	639663	472132	668297	639392	655492	612151	607744	818866	854519	754266	660979	724547	-	-
MWSmce364	197.08	151.074	196.074	C10H12O4	[M+H]+	Xanthoxylin	花椒油素;秦椒素	Phenolic acids	酚酸类	Phenolic acids	酚酸类	90-24-4	3	22127.4	24147.5	22978.1	22240.3	24967	30496	23637.7	13939.4	25110.1	17197.2	18428	21510.6	23009.7	25864.7	23041.4	C10726	-
mws2212	179.035	135.046	180.042	C9H8O4	[M-H]-	Caffeic acid	咖啡酸	Phenolic acids	酚酸类	Phenolic acids	酚酸类	331-39-5	1	337725	222512	185256	196204	289893	212119	323854	108614	298817	454970	629289	465341	330809	306186	351304	C01197	ko00940,ko01100,ko01110
Zmhn002227	385.114	223.06	386.121	C17H22O10	[M-H]-	4-O-Glucosyl-sinapate	4-O-葡萄糖基芥子酸	Phenolic acids	酚酸类	Phenolic acids	酚酸类	-	2	243637	312975	411220	301459	348479	276490	218875	271652	354074	1.1116e+06	541965	973227	387691	429866	378519	C02919	-
Lmsn001014	331.067	169.014	332.074	C13H16O10	[M-H]-	1-O-Galloyl-β-D-glucose*	1-O-没食子酰-β-D-葡萄糖*	Phenolic acids	酚酸类	Phenolic acids	酚酸类	58511-73-2	1	243777	285922	211938	266347	271817	184283	197907	198953	343611	204677	186543	209779	203307	216153	233491	C01158	-
Zmhn001883	329.088	209.042	330.095	C14H18O9	[M-H]-	Vanillic acid-4-O-glucoside	香草酸-4-O-葡萄糖苷	Phenolic acids	酚酸类	Phenolic acids	酚酸类	32142-31-7	2	56958.7	45786.9	57917	58992.6	47478.7	65521.5	43806.3	62295.1	56421.1	50465.9	42454.6	49929.4	54017.9	46868.9	50611	-	-
MWSmce467	149.062	108.022	150.068	C9H10O2	[M-H]-	4-Allylcatechol	4-烯丙基儿茶酚	Phenolic acids	酚酸类	Phenolic acids	酚酸类	1126-61-0	3	11956.1	20346.9	7371.11	6904.3	16157.6	21009.1	9196.74	3613.25	7221.62	8240.22	10458.5	5869.34	10537.1	9312.17	10579.7	-	-
MWS5185	151.04	109.029	152.047	C8H8O3	[M-H]-	2',4'-Dihydroxyacetophenone*	2',4'-二羟基苯乙酮*	Phenolic acids	酚酸类	Phenolic acids	酚酸类	89-84-9	1	517236	417521	275205	249289	269319	442910	370233	289084	298031	323114	472096	411728	398757	348141	360489	C03663	-
Cmzn005970	433.113	271.062	434.121	C21H22O10	[M-H]-	Dunalianoside A	樟叶越桔苷 A	Phenolic acids	酚酸类	Phenolic acids	酚酸类	-	1	909832	623879	632003	916469	1.0435e+06	933298	846498	793823	2.22149e+06	723599	474782	628342	901848	803006	927302	-	-
mws0748	353.088	191.055	354.095	C16H18O9	[M-H]-	1-Caffeoylquinic acid	1-咖啡酰奎宁酸	Phenolic acids	酚酸类	Phenolic acids	酚酸类	1241-87-8	1	671039	528338	733827	747859	752592	552283	561369	484272	2.03351e+06	591757	666817	671720	584018	550680	639622	-	-
Lmhn002321	461.07	167.04	462.08	C21H18O12	[M-H]-	Vnilloylcaffeoyltartaric acid	香草酰咖啡酰酒石酸	Phenolic acids	酚酸类	Phenolic acids	酚酸类	-	3	31947.5	55102.2	26191.8	36021.1	59959.1	39272.3	53681.7	84998.2	44460.8	65694.3	36710.6	49345	54759.5	47006.3	49595.2	-	-
Lmgn003073	735.221	367.107	368.111	C17H20O9	[2M-H]-	5-O-Feruloylquinic acid	5-O-阿魏酰奎尼酸	Phenolic acids	酚酸类	Phenolic acids	酚酸类	-	2	252814	55504.2	358442	189972	119797	144169	96698.6	128309	250283	124954	128059	140953	148822	134116	127797	-	-
Hmbn002692	517.158	175.04	518.164	C22H30O14	[M-H]-	6'-O-Feruloyl-D-sucrose	6'-O-阿魏酰-D-蔗糖	Phenolic acids	酚酸类	Phenolic acids	酚酸类	118230-77-6	3	85178	61113.6	126865	100476	65523.8	89657.2	54616	63900.6	86295.2	66177.1	100130	61411.8	76029.7	89420.9	83800.3	-	-
Hmln000659	331.069	169.01	332.075	C13H16O10	[M-H]-	3-O-Galloyl-D-glucose*	3-O-没食子酰-D-葡萄糖*	Phenolic acids	酚酸类	Phenolic acids	酚酸类	-	1	305649	373995	265995	314819	323515	221300	220985	257310	444318	278120	203300	228978	251654	250457	288149	-	-
Zmhn002334	355.104	193.049	356.111	C16H20O9	[M-H]-	6-O-Feruloyl-β-D-glucose	6-O-阿魏酰-D-葡萄糖	Phenolic acids	酚酸类	Phenolic acids	酚酸类	137887-25-3	1	225275	211621	321043	445121	348472	349856	225653	226520	300636	216703	241475	260589	267440	245474	288977	-	-
HJAP104	107.049	77.0446	106.041	C7H6O	[M+H]+	Benzaldehyde	苯甲醛	Phenolic acids	酚酸类	Phenolic acids	酚酸类	100-52-7	1	1.57596e+07	1.65885e+07	1.61919e+07	1.71418e+07	1.67175e+07	1.46205e+07	1.38302e+07	1.3344e+07	1.54601e+07	1.49892e+07	1.2447e+07	1.5376e+07	1.52708e+07	1.51915e+07	1.31551e+07	C00261	ko01100
pmn001681	165.092	149.061	166.099	C10H14O2	[M-H]-	1-(4-Methoxyphenyl)-1-propanol	1-(4-甲氧苯基)-1-丙醇	Phenolic acids	酚酸类	Phenolic acids	酚酸类	5349-60-0	3	64660.2	86599.4	47679.9	75498	70201.7	79460.9	61231.7	71584.6	69848.7	69254.8	71036.8	56025.4	53021.2	53587.4	61317.6	-	-
mws0027	197.046	123	198.053	C9H10O5	[M-H]-	Syringic acid	丁香酸	Phenolic acids	酚酸类	Phenolic acids	酚酸类	530-57-4	3	10371	18085	5675.99	3577.58	17609.5	23724.1	8228.53	7287.54	12996.5	15033.4	15441.2	17969	14991.5	12886.4	14964.1	C10833	-
Lmmn003663	329.088	167.036	330.095	C14H18O9	[M-H]-	5-Glucosyloxy-2-Hydroxybenzoic acid methyl ester	5-葡萄糖氧基-2-羟基苯甲酸甲酯	Phenolic acids	酚酸类	Phenolic acids	酚酸类	-	1	3.01254e+06	2.83041e+06	2.40022e+06	2.98074e+06	3.21769e+06	2.95587e+06	3.14005e+06	2.94019e+06	2.93046e+06	3.23017e+06	2.2549e+06	2.43195e+06	3.33804e+06	2.90736e+06	2.8542e+06	-	-
pme0422	193.058	134	194.058	C10H10O4	[M-H]-	Isoferulic Acid*	异阿魏酸*	Phenolic acids	酚酸类	Phenolic acids	酚酸类	25522-33-2	3	198371	156873	162358	193541	222965	260178	131293	78284.2	115779	476977	378763	385808	210829	244118	248909	C10470	-
pmb2654	460.1	117.9	461.153	C19H27NO12	[M-H]-	Anthranilate-1-O-Sophoroside	邻氨基苯甲酸-1-O-槐糖苷	Phenolic acids	酚酸类	Phenolic acids	酚酸类	-	3	29393.2	16806.6	39179.2	21942.4	21925.7	68607.4	33121.3	23811.2	26590.8	24260.1	26594.9	24728.5	27058.1	27526.9	31723.7	-	-
Lmgn001670	137.027	108.023	138.032	C7H6O3	[M-H]-	Salicylic acid	水杨酸	Phenolic acids	酚酸类	Phenolic acids	酚酸类	69-72-7	1	136665	170796	65189	102059	107375	55136.2	123209	39319.7	124344	105519	72539.6	88604.7	95935.7	88449.5	79714.9	C00805	ko00360,ko01100,ko01110,ko04075
MWSmce466	135.046	92.0293	136.052	C8H8O2	[M-H]-	4-Hydroxyacetophenone	4-羟基苯乙酮	Phenolic acids	酚酸类	Phenolic acids	酚酸类	99-93-4	3	88107	76017.9	62426.1	42829.6	139179	167397	88896.5	57594	49042.2	104235	108201	67741.5	78708.5	82153.7	68349.2	C10700	ko01100
pme2828	140	99	139.027	C6H5NO3	[M+H]+	4-Nitrophenol	4-硝基苯酚	Phenolic acids	酚酸类	Phenolic acids	酚酸类	100-02-7	3	2.6882e+07	2.92273e+07	3.65884e+07	3.22866e+07	2.93778e+07	2.13724e+07	3.11818e+07	2.70972e+07	2.33346e+07	1.84416e+07	2.58377e+07	2.40934e+07	3.46258e+07	2.91099e+07	3.42992e+07	C00870	-
mws2108	353.088	191.05	354.095	C16H18O9	[M-H]-	Cryptochlorogenic acid (4-O-Caffeoylquinic acid)*	隐绿原酸 (4-O-咖啡酰奎宁酸)*	Phenolic acids	酚酸类	Phenolic acids	酚酸类	905-99-7	1	1.03052e+07	4.97859e+06	7.96168e+06	9.19568e+06	8.20207e+06	6.14487e+06	4.701e+06	5.23455e+06	3.55633e+07	1.04941e+07	1.10717e+07	1.38287e+07	9.48873e+06	1.10025e+07	1.14195e+07	-	-
MWS2066	143.051	115.055	144.058	C10H8O	[M-H]-	1-Naphthol*	1-萘酚*	Phenolic acids	酚酸类	Phenolic acids	酚酸类	90-15-3	3	4761.6	10451.5	9624.87	6361.85	6857.25	8142	13804.5	3689.87	6700.71	5372.1	4537.35	5188.99	6663.7	7608.89	6313.03	C11714	-
Hmln002806	335.077	179.03	336.085	C16H16O8	[M-H]-	5-O-Caffeoylshikimic acid	5-O-咖啡酰莽草酸	Phenolic acids	酚酸类	Phenolic acids	酚酸类	180981-12-8	1	37652.5	16986.2	29542	75311.4	50353.7	72646.5	40559.3	31962.2	30617.4	109383	222678	124094	63135.4	55489.7	67549.2	C10434	ko00940,ko00941,ko00945,ko01100,ko01110
HJN025	123.043	122.037	124.052	C7H8O2	[M-H]-	4-Hydroxybenzyl Alcohol	4-羟基苄醇	Phenolic acids	酚酸类	Phenolic acids	酚酸类	623-05-2	3	10189.9	12704.8	560.112	5944.97	6939.35	573.72	10311.9	9	2685.36	9646.82	6425.62	5870.16	5860.99	5414.33	6583.91	C17467	-
MWS1848	135.045	92.0274	136.052	C8H8O2	[M-H]-	Phenyl acetate	乙酸苯酯	Phenolic acids	酚酸类	Phenolic acids	酚酸类	122-79-2	3	73040.7	78254.8	54699.9	55165.6	117450	178472	84828.3	56154.1	48225.3	106021	119433	83642.7	68138.3	60217.5	73650	C00548	-
pmb0069	122	105	121.053	C7H7NO	[M+H]+	Benzamide	苯甲酰胺	Phenolic acids	酚酸类	Phenolic acids	酚酸类	55-21-0	3	42546.5	51749.7	29789.1	2863.94	20383.4	2058.67	23485.9	16142	28957.9	20255.2	26976.8	28432.5	26916.2	27303.2	32106.9	C09815	-
Hmtn001302	299.078	137.024	300.085	C13H16O8	[M-H]-	Glucosyloxybenzoic acid	葡萄糖氧基苯甲酸	Phenolic acids	酚酸类	Phenolic acids	酚酸类	-	1	186727	95097.1	190906	605307	69052	215498	126451	80433.4	156036	61739.9	189048	220342	200717	174007	163585	-	-
Cmyp005062	407.134	245.083	406.126	C20H22O9	[M+H]+	Salireposide	柳匍匐苷	Phenolic acids	酚酸类	Phenolic acids	酚酸类	16955-55-8	3	93500.6	210263	117941	174479	171055	97888.2	65944.7	112964	217131	332130	106905	287308	150848	185373	159543	-	-
MWS1830	167.07	121.028	166.063	C9H10O3	[M+H]+	Ethylsalicylate	水杨酸乙酯	Phenolic acids	酚酸类	Phenolic acids	酚酸类	118-61-6	2	22184.8	49132	9	23588.2	9	28827.7	9	9	9	22901.3	9	28831	25451.9	28075.8	31737.2	-	-
mws1212	209.081	177.3	208.074	C11H12O4	[M+H]+	Ferulic acid methyl ester	阿魏酸甲酯	Phenolic acids	酚酸类	Phenolic acids	酚酸类	2309-07-1	3	223232	154542	310548	325839	216259	247164	223538	256295	253113	259688	222889	240984	233674	224332	275896	-	-
Lmgn002253	695.202	353.088	696.19	C31H36O18	[M-H]-	Syringoylcaffeoylquinic acid-D-glucose	丁香酰咖啡酰奎宁酸葡萄糖	Phenolic acids	酚酸类	Phenolic acids	酚酸类	-	1	426038	248675	381190	551906	487642	313084	325791	226755	1.49532e+06	546780	521264	697360	444116	507880	558237	-	-
MWSmce248	163.045	119.054	164.047	C9H8O3	[M-H]-	3-Hydroxycinnamic Acid*	3-羟基肉桂酸*	Phenolic acids	酚酸类	Phenolic acids	酚酸类	14755-02-3	2	164644	118962	9	105411	295246	710952	183065	46509	97683.6	215370	221287	126660	194003	190099	156584	C12621	ko00360,ko01100
Cmjn004337	401.144	269.104	402.153	C18H26O10	[M-H]-	Benzyl-(2''-O-xylosyl)glucoside	苄基-(2''-O-木糖基)葡萄糖苷	Phenolic acids	酚酸类	Phenolic acids	酚酸类	-	1	49637.3	32223	71591.8	54523.4	22893.1	65818.5	47124.5	47589.6	24803.1	30013.4	42913.1	46549.7	48597.6	39827	40360.5	-	-
HJN003	385.113	223.062	386.122	C17H22O10	[M-H]-	1-O-Sinapoyl-β-D-glucose	1-O-芥子酰-D-葡萄糖	Phenolic acids	酚酸类	Phenolic acids	酚酸类	-	1	90840.4	60777.6	160037	84135	99971.5	114654	87506.1	58512.3	99864.1	247873	208102	308200	114211	135494	109117	C01175	ko00940
MWSmce363	151.041	108.023	152.047	C8H8O3	[M-H]-	2,5-Dihydroxyacetophenone	2,5-二羟基苯乙酮	Phenolic acids	酚酸类	Phenolic acids	酚酸类	490-78-8	2	506765	462391	263384	257541	269208	405714	371082	313134	339253	414965	669087	452066	335730	339031	411339	-	-
Zmhn002909	445.115	323.075	446.122	C22H22O10	[M-H]-	6-O-Glucosyl-caffeoylbenzoic acid	6-O-葡萄糖基-咖啡酰苯甲酸	Phenolic acids	酚酸类	Phenolic acids	酚酸类	-	3	21134.2	5379.24	12233.8	13986.8	13336.4	17880.4	6400.2	10071.1	20295.2	5897.69	5086.77	8268.23	7838.13	8732.97	9987.82	-	-
Lmlp002765	229.123	201.128	228.115	C15H16O2	[M+H]+	Stilbostemin B	2-甲基-5-(2-苯基乙基)-1,3-苯二酚	Phenolic acids	酚酸类	Phenolic acids	酚酸类	162411-67-8	1	15582.5	12263.2	15606.5	9	9	9	29478.7	8082.07	8456.4	16725.9	11151.7	21032.3	11317.6	13489.4	14529.9	-	-
Lmsn002288	503.141	341.088	504.148	C21H28O14	[M-H]-	1-O-Caffeoyl-(6-O-glucosyl)-β-D-glucose	1-O-咖啡酰-6-O-葡萄糖基-β-D-葡萄糖	Phenolic acids	酚酸类	Phenolic acids	酚酸类	-	1	77513.3	64058.5	77222.4	94618.1	85170	49126.2	80999.7	55145.8	130629	165235	193790	191339	95574.9	108366	123053	-	-
Zmhn001358	299.077	137.025	300.084	C13H16O8	[M-H]-	4-O-Glucosyl-4-hydroxybenzoic acid	4-O-葡萄糖基-4-羟基苯甲酸	Phenolic acids	酚酸类	Phenolic acids	酚酸类	-	1	490140	531527	730924	552691	511707	555241	541493	538344	512645	458206	701515	774925	641560	498789	598117	-	-
Lmmn000774	343.103	181.051	344.111	C15H20O9	[M-H]-	Dihydrocaffeoylglucose	二氢咖啡酰葡萄糖	Phenolic acids	酚酸类	Phenolic acids	酚酸类	-	3	60844.2	45790.3	37536.3	61060.3	57911.1	61500.9	51792.4	39488.3	44658.5	62949.3	37838.6	42469.4	42426.2	53286	43544.2	-	-
Jmwn002620	341.086	161.02	342.095	C15H18O9	[M-H]-	Vanillic Acid-4-O-Glucuronide	香草酸-4-O-葡萄糖醛酸苷	Phenolic acids	酚酸类	Phenolic acids	酚酸类	-	1	1.1461e+06	533626	573791	1.33866e+06	941353	1.06347e+06	1.28701e+06	901045	1.19597e+06	2.20425e+06	1.57202e+06	1.63305e+06	1.00939e+06	1.13246e+06	1.30395e+06	-	-
Jmwn002494	325.092	119.05	326.1	C15H18O8	[M-H]-	(2E)-3-[4-(β-D-glucopyranoside)-phenylacrylic]-acid	(2E)-3-[4-(β-D-吡喃葡萄糖苷)-苯丙烯酸]酸	Phenolic acids	酚酸类	Phenolic acids	酚酸类	-	1	22981.6	18944.9	23120.6	31624	55156	26261.3	26671.8	10170.4	43482.4	52124	44278.1	42387	31934.8	27797.7	24657.7	-	-
Lmhn002574	431.06	137.03	432.069	C20H16O11	[M-H]-	Caffeoyl(p-Hydroxybenzoyl)tartaric acid	咖啡酰对羟基苯甲酰酒石酸	Phenolic acids	酚酸类	Phenolic acids	酚酸类	-	2	108885	28657.4	61768.2	201165	19125.9	84288.4	28106.9	14599.4	74689.1	10280.4	35388.4	33785.2	55728	65103	72523.9	-	-
pmb1587	207.138	165.2	206.131	C13H18O2	[M+H]+	4-Hydroxy-3,5-diisopropylbenzaldehyde	4-羟基-3,5-二异丙基苯甲醛	Phenolic acids	酚酸类	Phenolic acids	酚酸类	10537-86-7	3	8059.32	8126.22	7887.04	9526.27	5551.07	3738.48	12324.9	8674.95	8979.87	11606.8	8059.34	11878.4	7625.92	8805	9927.65	-	-
MWS20159	271.118	91.0537	270.11	C13H18O6	[M+H]+	Phenyl-β-D-glucopyranoside	苄基 β-D-吡喃葡萄糖苷	Phenolic acids	酚酸类	Phenolic acids	酚酸类	-	2	9936.91	10104.9	13214.4	13169.1	9	9	9	16264.5	14718.5	12473.1	11659.7	9	13177.1	11674.7	10104.9	-	-
Lmmn001643	163.04	119.046	164.047	C9H8O3	[M-H]-	2-Hydroxycinnamic acid*	2-羟基肉桂酸*	Phenolic acids	酚酸类	Phenolic acids	酚酸类	583-17-5	2	274021	157636	81924.5	179715	449079	952732	311439	80227.5	145636	302936	356779	202191	278050	244746	213001	C01772	ko00360,ko00940,ko01100,ko01110
Lmbp002309	371.102	209.048	370.126	C17H22O9	[M+H]+	Sinapaldehyde-4-O-Glucoside	芥子醛-4-O-葡萄糖苷	Phenolic acids	酚酸类	Phenolic acids	酚酸类	154461-65-1	2	95095.2	114313	126672	92255.6	133824	100818	110156	131190	99675.9	91776.9	127834	119981	113207	89714.6	91692	-	-
pmb3074	337.093	191.05	338.1	C16H18O8	[M-H]-	5-O-p-Coumaroylquinic acid*	5-O-对香豆酰奎宁酸*	Phenolic acids	酚酸类	Phenolic acids	酚酸类	1899-30-5	1	1.18988e+07	2.35403e+06	1.62933e+07	9.33357e+06	6.04498e+06	8.70393e+06	4.48026e+06	7.52112e+06	9.98157e+06	8.12227e+06	8.43677e+06	1.36294e+07	8.19837e+06	8.2002e+06	1.02554e+07	C12208	ko00940,ko00941,ko00945,ko01110
Lmjn002534	431.156	149.046	432.163	C19H28O11	[M-H]-	Darendoside A	Darendoside A	Phenolic acids	酚酸类	Phenolic acids	酚酸类	149596-95-2	3	21940.4	23822.7	26110.4	26140.7	28281.8	20126.5	28761.5	33373.4	24700	26130.2	16348.1	23587.5	31656.8	25757.3	33526.5	-	-
Lmhn002895	487.09	193.06	488.096	C23H20O12	[M-H]-	Feruloylcaffeoyltartaric acid	阿魏酰咖啡酰酒石酸	Phenolic acids	酚酸类	Phenolic acids	酚酸类	-	2	8991.03	12429.2	14147.8	19029.2	14373.2	18631.2	16584.1	10732	25211.4	18596.1	13212.6	9	11626	14553.3	11633.3	-	-
pmb3068	337.093	173.1	338.1	C16H18O8	[M-H]-	1-O-p-Coumaroylquinic acid	1-O-对香豆酰奎宁酸	Phenolic acids	酚酸类	Phenolic acids	酚酸类	-	1	272472	96422	214652	227318	213864	204755	129815	189341	119225	148153	214026	170435	221172	168070	200956	-	-
Lmmn001294	331.103	153.02	332.111	C14H20O9	[M-H]-	Koaburaside	3,5-二甲氧基-4-羟基苯酚-1-O-葡萄糖苷	Phenolic acids	酚酸类	Phenolic acids	酚酸类	41653-73-0	1	62453.7	64282.6	85127.6	65556	45732.1	44899.1	54039.8	73015.1	58611.6	81751.4	72038.9	73785.9	75323.2	58677.8	61259	-	-
Lmyp003951	227.091	181.086	226.084	C11H14O5	[M+H]+	3-Hydroxy-1-(4-hydroxy-3,5-dimethoxyphenyl)propan-1-one	3-羟基-1-(4-羟基-3,5-二甲氧基苯基)丙-1-酮	Phenolic acids	酚酸类	Phenolic acids	酚酸类	-	3	77746.3	77126.7	59605.7	30979.5	72017.6	73146.5	9092.35	26327.9	43370.4	55441.9	68906.3	37799.2	50361.1	66629.1	61605.7	-	-
MWSslk097	195.065	163.04	194.058	C10H10O4	[M+H]+	Dimethyl phthalate	邻苯二甲酸二甲酯	Phenolic acids	酚酸类	Phenolic acids	酚酸类	131-11-3	3	105447	59452	99416.1	166696	85875.2	94365.4	82844.4	130174	225506	130654	121156	151683	89152.5	118380	108320	C11233	-
Cmsp002787	227.092	181.049	226.084	C11H14O5	[M+H]+	3,4'-Dihydroxy-3',5'-dimethoxypropiophenone	3,4'-二羟基-3',5'-二甲氧基苯乙酮	Phenolic acids	酚酸类	Phenolic acids	酚酸类	136196-47-9	1	810307	369162	807391	621727	690967	447172	407856	688208	733779	518503	582231	723409	615236	583417	756106	-	-
pmb2497	197	153	198.053	C9H10O5	[M-H]-	4-Hydroxy-3-methoxymandelate	4-羟基-3-甲氧基扁桃酸	Phenolic acids	酚酸类	Phenolic acids	酚酸类	55-10-7	3	78458.9	70054.8	63629.6	84487.8	43365.3	21560	59376.2	47211	48946.5	70658.5	49351.5	63296.8	52469.5	69624.4	60199.9	C05584	ko00350,ko01100
Lmbp000728	121.065	77.0388	120.058	C8H8O	[M+H]+	(S)-2-Phenyloxirane	(S)-2-苯基环氧乙烷	Phenolic acids	酚酸类	Phenolic acids	酚酸类	20780-54-5	3	50992.8	45357.1	64203.6	40276.9	74431.2	52381.9	49788.3	73841.2	65536.6	40469.1	44583.4	24561.9	59745.8	48337.5	45729.3	C20782	ko01100
Zmhn004909	477.058	169.015	478.075	C21H18O13	[M-H]-	3,4-Digalloylshikimic acid	3,4-二没食子酰莽草酸	Phenolic acids	酚酸类	Phenolic acids	酚酸类	-	1	63842.8	36104.2	61145.8	54385.4	57868.8	20059	25968.5	37052.3	78856	69156.2	34794.9	42136.6	58831.3	48837.1	43883.7	-	-
Hmtn001120	315.109	153.056	316.116	C14H20O8	[M-H]-	5-(2-Hydroxyethyl)-2-O-glucosylphenol*	5-(2-羟乙基)-2-O-葡萄糖基苯酚*	Phenolic acids	酚酸类	Phenolic acids	酚酸类	-	1	716018	1.08542e+06	1.02413e+06	829579	763822	758062	806748	1.00753e+06	864420	701461	1.08955e+06	1.03747e+06	1.09089e+06	802773	960981	-	-
HJAP052	197.082	138.07	196.074	C10H12O4	[M+H]+	2,4,5-Trimethoxybenzaldehyde	2,4,5-三甲氧基苯甲醛	Phenolic acids	酚酸类	Phenolic acids	酚酸类	4460-86-0	3	6254.05	8793.52	6502.44	7134.37	9066.98	4182.14	7482.63	4412.59	2889.99	8085.75	15376.4	7440.69	8340.3	6179.55	8058.47	-	-
Hmsn002598	301.092	139.04	302.1	C13H18O8	[M-H]-	Salirepin	柳匍匐次苷	Phenolic acids	酚酸类	Phenolic acids	酚酸类	26652-12-0	3	20781	21121.4	24320.7	17914.5	17830.7	31671.1	19803	20685.2	22889.3	11016.4	14635.5	14222.3	19741.6	17516	14385.7	-	-
mws0014	193.051	134.01	194.058	C10H10O4	[M-H]-	Ferulic acid*	阿魏酸*	Phenolic acids	酚酸类	Phenolic acids	酚酸类	537-98-4	3	168298	126735	75054.8	105472	134134	163854	113946	52353.5	82372	363771	294574	267418	200259	146005	170551	C01494	ko00940,ko01100,ko01110
mws0028	167.035	108.021	168.042	C8H8O4	[M-H]-	Vanillic acid	香草酸	Phenolic acids	酚酸类	Phenolic acids	酚酸类	121-34-6	3	15518.9	48439.6	17571.1	16116.8	54815.9	34679.6	7885.13	19078.3	19139.9	28166.7	39744	26275.3	38030.8	28063.9	30217.6	C06672	-
Hmqn000843	301.093	123.008	302.1	C13H18O8	[M-H]-	Tachioside	它乔糖苷	Phenolic acids	酚酸类	Phenolic acids	酚酸类	109194-60-7	2	26975.1	33400	29140.3	26955.4	27263.6	22591.6	30323	24343.2	22533.2	37801.7	24171.3	17602.4	21748.6	28324.3	21295.6	-	-
pmn001382	515.12	353.088	516.127	C25H24O12	[M-H]-	Isochlorogenic acid A*	异绿原酸 A*	Phenolic acids	酚酸类	Phenolic acids	酚酸类	2450-53-5	1	48900.1	38188.8	89581.7	17223.6	46636.9	16537	41802.9	23810.2	61060.6	141212	48252.5	19770	65241.1	78751.4	56357.5	-	-
Zmln000899	343.11	181.052	344.111	C15H20O9	[M-H]-	Syringaldehyde-4-O-glucoside	丁香醛-4-O-葡萄糖苷	Phenolic acids	酚酸类	Phenolic acids	酚酸类	-	1	52366.5	51548.5	72980.9	50591.5	46281.9	44333.9	43227.5	65112.1	53310.6	58631.5	59846.5	65121.1	59427.2	42528.9	57480.2	-	-
mws0093	179.071	146	180.079	C10H12O3	[M-H]-	Coniferyl alcohol	松柏醇	Phenolic acids	酚酸类	Phenolic acids	酚酸类	458-35-5	3	7767.94	7209.06	610.176	1210.69	5451.63	9	10339.2	3683.68	2415.49	1851.7	8590.96	9203.68	4847.76	6747.29	6606.99	C00590	ko00940,ko00998,ko01100,ko01110
MWSmce632	195.065	93.0339	194.058	C10H10O4	[M+H]+	Vanillin acetate	香兰素乙酸酯	Phenolic acids	酚酸类	Phenolic acids	酚酸类	881-68-5	3	11625	13055.3	14303.7	18443	16292.7	16380.2	67589	136890	22336.3	20824.6	7115.52	21360.7	22720.1	32089.3	25865.7	-	-
pmb0108	375.2	137.1	374.1	C19H18O8	[M+H]+	Feruloyl syringic acid	阿魏酰丁香酸	Phenolic acids	酚酸类	Phenolic acids	酚酸类	-	3	890494	593927	852150	747453	642223	727103	530542	436642	784687	597838	530328	451509	665915	609659	857027	-	-
pmn001612	753.225	529.2	754.232	C34H42O19	[M-H]-	(3-Mustard acyl)-fructosyl-α-D-(6-mustard acyl)glucoside	(3-芥子酰基)果糖基-α-D-(6-芥子酰基)葡萄糖苷	Phenolic acids	酚酸类	Phenolic acids	酚酸类	-	3	29440.7	16599.8	37687	28111.9	36540.2	13468	10477	10480.3	42600.4	14115.1	11552.6	18318.5	19440	17808.9	25037.6	-	-
pmb3107	359.098	182.1	360.106	C15H20O10	[M-H]-	Glucosyringic Acid	葡萄糖基丁香酸	Phenolic acids	酚酸类	Phenolic acids	酚酸类	-	3	59212.9	62640.8	53622.9	55915.2	72585.7	47262.7	74886.1	59117.2	54626.9	83595.4	61685	92385.7	62029.5	52129.1	75103.9	-	-
mws0458	151.04	136	152.047	C8H8O3	[M-H]-	Vanillin; 4-Hydroxy-3-Methoxybenzaldehyde	香草醛; 4-羟基-3-甲氧基苯甲醛	Phenolic acids	酚酸类	Phenolic acids	酚酸类	121-33-5	3	73129	72666.9	58018.4	81528.2	46697.4	94003	59771	45752.3	45957.7	92294.5	77774.5	60412	52769.5	59950.8	75214	C00755	ko00998,ko01100,ko01110
Lmhn003801	531.12	337.06	532.122	C25H24O13	[M-H]-	Feruloylsinapoyltartaric acid	阿魏酰芥子酰酒石酸	Phenolic acids	酚酸类	Phenolic acids	酚酸类	-	2	67866.9	73711.4	116353	86766	48858.2	61159.9	57751.1	28116.5	116219	58486.3	65412.8	28529.5	83321.2	68318.1	57858	-	-
Jmwn002172	315.11	135.04	316.116	C14H20O8	[M-H]-	3,4-dihydroxyphenylethanol-β-D-glucopyranoside	3,4-二羟基苯乙醇-β-D-吡喃葡萄糖苷	Phenolic acids	酚酸类	Phenolic acids	酚酸类	-	3	23851.1	11876.2	26450.8	48456.2	4093.85	17554.1	16797.2	7047.94	13614.1	5241.81	20769.9	16437.9	22723.3	18925.5	15629.5	-	-
mws1078	138.055	92.1	137.048	C7H7NO2	[M+H]+	Anthranilic Acid	邻氨基苯甲酸	Phenolic acids	酚酸类	Phenolic acids	酚酸类	118-92-3	3	73670	54249	55204.3	43621.7	93783.4	71676.9	36159	29596.3	48896.4	101175	57612.4	46884	61780.6	51569	75026.7	C00108	ko00380,ko00400,ko00998,ko01058,ko01100,ko01110,ko01230
Zmhn002508	471.151	309.098	472.158	C21H28O12	[M-H]-	4-p-Cumaroyl-rhamnosyl-(1→6)-D-glucose	4-对香豆酰鼠李糖基-(1→6)-D-葡萄糖	Phenolic acids	酚酸类	Phenolic acids	酚酸类	-	2	39217.3	17974.5	38026.7	23339.5	12880.6	21782.8	27609.7	18576.9	79633.6	25284.5	17860.1	36159.5	22189.4	32102	31443	-	-
Jmwp002208	155.069	91.05	154.063	C8H10O3	[M+H]+	3,4-dihydroxy phenylethanol	3,4-二羟基苯乙醇	Phenolic acids	酚酸类	Phenolic acids	酚酸类	-	3	34069.9	77979.4	41792.2	51623.9	26525.4	28558.8	32456	38678.1	33357	41201.9	58470.4	61532.2	35358.1	47933.5	53050.1	-	-
pme2598	167.035	123.04	168.042	C8H8O4	[M-H]-	3,4-Dihydroxybenzeneacetic acid	3,4-二羟基苯乙酸	Phenolic acids	酚酸类	Phenolic acids	酚酸类	102-32-9	3	71267	23906.2	55563	56539.3	27723.9	31291.6	54698.6	23938.7	57115.3	44828.6	55862.8	46301.3	61330.4	40323.7	51699	C01161	ko00350,ko01100
MWSmce697	139.075	65.0388	138.068	C8H10O2	[M+H]+	4-Ethoxyphenol	4-乙氧基苯酚	Phenolic acids	酚酸类	Phenolic acids	酚酸类	622-62-8	3	42399.2	24540.7	17277.9	55308.2	31338.2	36059.4	13963.4	35370.5	40466.8	23035.9	22005.5	21102.7	23092.9	29523.4	35195.7	-	-
Lmtn002324	431.15	269.1	432.163	C19H28O11	[M-H]-	Benzyl-(2''-O-glucosyl)glucoside*	苄基-(2''-O-葡萄糖基)葡萄糖苷*	Phenolic acids	酚酸类	Phenolic acids	酚酸类	-	3	11185.6	21779.9	9717.24	25375	28672.9	27319.4	37343.7	27686.8	14307.1	22164.5	18058.1	18978.5	26004.8	17898.6	26664	C17564	-
Hmbp001276	169.05	65.03	168.042	C8H8O4	[M+H]+	Gallacetophenone	没食子苯乙酮	Phenolic acids	酚酸类	Phenolic acids	酚酸类	528-21-2	1	78079.1	91851.8	236977	101559	49268.9	73555.1	102670	95299.3	136874	83608.7	107965	64350	88317.4	64968.4	99216	-	-
mws1584	515.12	191.05	516.127	C25H24O12	[M-H]-	1,3-O-Dicaffeoylquinic Acid (Cynarin)	1,3-O-双咖啡酰奎宁酸(洋蓟酸)	Phenolic acids	酚酸类	Phenolic acids	酚酸类	30964-13-7	1	47460.9	16319.5	61738.8	63621.2	30897.7	23380.4	15352.8	8209.44	149675	28179.7	66433.9	31674.7	35462.2	54364.1	50842.9	C10445	-
Lmsn005754	461.109	169.014	462.116	C22H22O11	[M-H]-	1-O-Galloyl-2-O-Cinnamoyl-β-D-glucose	1-O-没食子酰-2-O-肉桂酰-β-D-葡萄糖	Phenolic acids	酚酸类	Phenolic acids	酚酸类	56994-83-3	3	8387.15	5236.55	5554.99	4068.53	5467.03	9	7012.37	4018.31	17037.2	4034.06	6643.75	10034	4059.71	6210.75	5915.63	-	-
pme1816	353.088	191	354.095	C16H18O9	[M-H]-	Neochlorogenic acid (5-O-Caffeoylquinic acid)*	新绿原酸 (5-O-咖啡酰奎宁酸)*	Phenolic acids	酚酸类	Phenolic acids	酚酸类	906-33-2	1	1.902e+06	605188	2.01958e+06	1.44442e+06	1.20443e+06	993806	935818	1.14133e+06	8.31267e+06	1.41742e+06	2.35235e+06	2.70017e+06	2.46498e+06	1.74803e+06	2.70667e+06	C17147	-
Hmln000873	331.067	169.01	332.075	C13H16O10	[M-H]-	2-O-Galloyl-D-glucose	2-O-没食子酰-D-葡萄糖	Phenolic acids	酚酸类	Phenolic acids	酚酸类	-	1	185546	137422	104508	191585	143502	143898	122322	109805	148566	131918	85623.1	144789	150153	122084	96379.1	-	-
mad2116	441.083	295.047	442.09	C22H18O10	[M-H]-	Bis(p-Coumaroyl)tartaric acid	二对香豆酰酒石酸	Phenolic acids	酚酸类	Phenolic acids	酚酸类	-	3	21979.8	15588	21115.2	19248.4	16124.8	15070.7	13397.6	17324.8	34845.4	24109.8	20235.6	17066.7	23429.6	31450.7	20850.3	-	-
mad2394	501.104	337.054	502.111	C24H22O12	[M-H]-	Sinapoyl-p-coumaroyltartaric acid	芥子酰对香豆酰酒石酸	Phenolic acids	酚酸类	Phenolic acids	酚酸类	-	3	16532.3	10548.8	29378.9	31950	10304.5	23570.6	13010.6	12242.4	29068.7	9619.34	22670.6	18092.3	14110.5	20746.1	14870.4	-	-
Smhn005674	407.13	245.08	408.142	C20H24O9	[M-H]-	Fortuneanoside C	Fortuneanoside C	Phenolic acids	酚酸类	Phenolic acids	酚酸类	-	2	13000.3	33470.5	59336.4	13859.2	32692.8	18501.4	35192.2	26404.3	111694	68470.6	36510.1	55581.5	33991	53601.6	47493.9	-	-
Lmyn002403	313.093	101.024	314.1	C14H18O8	[M-H]-	Mandelic acid-β-glucoside	扁桃酸-β-葡萄糖苷	Phenolic acids	酚酸类	Phenolic acids	酚酸类	-	2	11634.7	21423.2	17544.2	15569.7	16808.3	15688.5	8128.34	12581.3	26015.5	14305.2	12125.9	14741.1	19978.7	14432.1	23119.5	-	-
MWSmce264	153.06	123.049	154.063	C8H10O3	[M-H]-	Hydroxytyrosol	羟基酪醇	Phenolic acids	酚酸类	Phenolic acids	酚酸类	10597-60-1	3	9691.78	11892.3	14149.7	9742.16	17141.4	15087.8	11338.6	19494.6	16350.2	11290.6	13992.5	15681.7	19818.2	13140.4	20682.9	-	-
pme0241	123.044	79	122.037	C7H6O2	[M+H]+	Benzoic acid	苯甲酸	Phenolic acids	酚酸类	Phenolic acids	酚酸类	65-85-0	3	226605	327769	274051	211217	202225	210803	179510	150734	186059	273210	238995	284120	208771	298513	198831	C00180	ko00360,ko01100,ko01110
MWSCX015	165.055	91.0526	164.047	C9H8O3	[M+H]+	Caffeic aldehyde	咖啡醛	Phenolic acids	酚酸类	Phenolic acids	酚酸类	141632-15-7	3	269462	114182	100413	401142	162098	224403	224397	76070.5	105783	357834	215367	165831	121004	121764	179601	C10945	ko00940,ko01110
mws2213	147.045	77.01	148.052	C9H8O2	[M-H]-	Cinnamic acid	肉桂酸	Phenolic acids	酚酸类	Phenolic acids	酚酸类	140-10-3	3	3440.02	1634.25	1272.63	1454.93	1797.94	3618.71	2851.31	4164.16	2159.34	25835.2	32692.6	33275.4	7956.73	7514.6	11425.2	C00423	ko00130,ko00360,ko00940,ko00998,ko01100,ko01110
Lmmn002179	313.093	107.05	314.1	C14H18O8	[M-H]-	Methyl salicylate-2-O-glucoside	水杨酸甲酯-2-O-葡萄糖苷	Phenolic acids	酚酸类	Phenolic acids	酚酸类	10019-60-0	1	36060.4	56372	73171.7	44690.5	60217.2	52293.7	43973.6	75206.9	60361.4	31393.5	68931.2	48936.6	52487.3	77699.5	52013.5	-	-
pma3724	369.1	177.1	368.111	C17H20O9	[M+H]+	1-O-Feruloylquinic acid	1-O-阿魏酰奎宁酸	Phenolic acids	酚酸类	Phenolic acids	酚酸类	-	3	1.62616e+06	710186	1.68102e+06	1.63677e+06	880535	1.03216e+06	933884	1.03979e+06	1.34383e+06	946256	1.09689e+06	885013	943403	963033	1.42076e+06	-	-
pmn001384	515.12	353.088	516.127	C25H24O12	[M-H]-	Isochlorogenic acid C*	异绿原酸 C*	Phenolic acids	酚酸类	Phenolic acids	酚酸类	57378-72-0	1	35332.2	26070.2	52896	24682.9	41281.9	26794.6	42580.1	21395.8	157767	115636	44720.8	51634.6	37573.8	59362.8	61928	-	-
Lmsn004162	477.104	169.014	478.111	C22H22O12	[M-H]-	1-O-Galloyl-2-O-p-Coumaroyl-β-D-glucose	1-O-没食子酰-2-O-对香豆酰-β-D-葡萄糖	Phenolic acids	酚酸类	Phenolic acids	酚酸类	94356-18-0	3	66693.4	45634.8	49052.7	58434.3	67853.6	27781.2	46062.3	44989.5	95046	40585.1	50866.2	38496.1	50905.7	63200.7	37007.3	-	-
Lmtn000940	345.083	139.04	346.09	C14H18O10	[M-H]-	1-O-(3,4-Dihydroxy-5-methoxy-benzoyl)-glucoside	1-O-(3,4-二羟基-5-甲氧基-苯甲酰)-葡萄糖苷	Phenolic acids	酚酸类	Phenolic acids	酚酸类	-	1	9050.4	8111.43	9596.2	14528.2	15459.3	7404.8	7320.17	11651.3	52608.3	38914.2	41587.8	49855.4	34269.8	23243.2	21113.1	-	-
mad2085	457.078	295.045	458.085	C22H18O11	[M-H]-	Caffeoyl-p-coumaroyltartaric acid	咖啡酰对香豆酰酒石酸	Phenolic acids	酚酸类	Phenolic acids	酚酸类	-	3	97010	83222.1	132468	125924	107505	67727.5	84955.7	107526	296887	87453.5	99738.4	106006	84818	138161	148138	-	-
Lmsn005122	461.109	169.014	462.116	C22H22O11	[M-H]-	1-O-Galloyl-6-O-Cinnamoyl-β-D-glucose*	1-O-没食子酰-6-O-肉桂酰-β-D-葡萄糖*	Phenolic acids	酚酸类	Phenolic acids	酚酸类	115746-69-5	3	10290.9	4072.59	5938.97	9994.86	5180.49	6205.81	6264.24	1802.49	10715.5	5917.75	6656.54	14267.5	9657.14	6742.34	12234.8	-	-
Lmsn005333	461.109	169.014	462.116	C22H22O11	[M-H]-	4-O-Galloyl-1-O-Cinnamoyl-β-D-glucose*	4-O-没食子酰-1-O-肉桂酰-β-D-葡萄糖*	Phenolic acids	酚酸类	Phenolic acids	酚酸类	-	3	10290.9	4072.59	5938.97	9994.86	5180.49	6205.81	6264.24	1802.49	10715.5	5917.75	6656.54	14267.5	9657.14	6742.34	12234.8	-	-
Lman004552	417.119	145.03	418.126	C21H22O9	[M-H]-	Robustaside A;[6'-p-Coumarylarbutin]	6'-对香豆酰熊果苷	Phenolic acids	酚酸类	Phenolic acids	酚酸类	148810-39-3	3	59740.2	37657.1	9	26418	71510.9	43274.9	36620.1	36898.9	53416.8	28043.6	27330.3	44376.3	37752.8	47841.4	66845.9	-	-
mws4085	223.061	193	224.069	C11H12O5	[M-H]-	Sinapic acid	芥子酸	Phenolic acids	酚酸类	Phenolic acids	酚酸类	530-59-6	3	11246.4	13391.3	12845.3	3457.45	10561	16928.7	1755.75	9	2925.84	26285.3	20127.1	35015.3	15119.3	8171.14	11527.5	C00482	ko00940,ko01100,ko01110
pmb3075	319	145.1	320.09	C16H16O7	[M-H]-	3-O-p-Coumaroylshikimic acid	3-O-对香豆酰莽草酸	Phenolic acids	酚酸类	Phenolic acids	酚酸类	-	3	22079.4	7824.59	27229.1	16065.2	10696.8	24953.3	18764.4	16995.1	16696.7	13371.3	14889.3	17318.7	14392.2	21903.1	12713.4	-	-
Lmyn003028	431.156	269.103	432.163	C19H28O11	[M-H]-	Benzyl-β-gentiobioside*	苄基-β-龙胆二糖苷*	Phenolic acids	酚酸类	Phenolic acids	酚酸类	56775-64-5	3	19718.6	27586.5	21630.7	23284.6	25952.1	24430.8	31959.9	22067.3	9364.56	25957	20565.6	28162.5	15223.8	25770.5	28297	-	-
Lmhn002683	457.08	163.04	458.085	C22H18O11	[M-H]-	p-Coumaroylcaffeoyltartaric acid	对香豆酰咖啡酰酒石酸	Phenolic acids	酚酸类	Phenolic acids	酚酸类	-	3	30153.9	29060.2	46602	9	45616.4	40294	10791.3	30444.5	60721.8	38259.2	35857.5	27974.4	26133.9	36772.1	48719.5	-	-
pma0149	341.079	207.066	340.079	C15H16O9	[M+H]+	Sinapoyl malate	芥子酰苹果酸	Phenolic acids	酚酸类	Phenolic acids	酚酸类	92344-58-6	3	63920.7	87630.1	91832.8	66612.6	125942	49033.2	58063.2	74719.8	71461.8	57775.5	111738	121890	66792.7	73554.5	118394	C02887	ko00940
Smhn003633	475.14	167.03	476.153	C20H28O13	[M-H]-	Pyrafortunoside A	Pyrafortunoside A	Phenolic acids	酚酸类	Phenolic acids	酚酸类	-	3	18333.8	7286.14	8819.96	11984	14603.1	13580.4	16161.7	14106.3	10341.8	18615.1	17376.9	17763.5	7827.92	15141.7	16186.2	-	-
Lmhn003689	471.09	277.04	472.101	C23H20O11	[M-H]-	p-Coumaroylferuloyltartaric acid	对香豆酰阿魏酰酒石酸	Phenolic acids	酚酸类	Phenolic acids	酚酸类	-	3	2869.01	6498.69	4118.35	5943.27	924.558	9126.3	8635.52	2710.46	6235.78	7110.56	3612.62	3047.08	6226.14	6682.96	11364.8	-	-
Lmyn003835	289.035	137.024	290.043	C14H10O7	[M-H]-	4-(3,4,5-Trihydroxybenzoxy)benzoic acid	4-(3,4,5-三羟基苯甲氧基)苯甲酸	Phenolic acids	酚酸类	Phenolic acids	酚酸类	-	3	17946.9	9692.91	5620	12304.6	12343.7	21060.2	9207.07	14977.1	9229.61	17056.2	7166.91	13950.1	14880.6	19637.4	8773.17	-	-
Zmgn004894	151.04	136.017	152.047	C8H8O3	[M-H]-	Methyl 4-hydroxybenzoate	对羟基苯甲酸甲酯	Phenolic acids	酚酸类	Phenolic acids	酚酸类	99-76-3	3	8180.09	10067.1	4740.14	13488	1768.29	13934	3484.22	8856.98	8255.21	9410.04	9505.2	9391.32	6428.09	12905.8	7594.13	-	-
Lmhn003802	561.13	337.06	562.132	C26H26O14	[M-H]-	Sinapoylsinapoyltartaric acid	芥子酰芥子酰酒石酸	Phenolic acids	酚酸类	Phenolic acids	酚酸类	-	3	16835.1	18012.3	24679.6	18714.2	21754.4	14627.9	7353.68	13137.5	27352.3	15542.9	18343.7	18855.1	11401.7	10503.7	20822.2	-	-
Lmsn000363	325.129	145.066	326.137	C16H22O7	[M-H]-	Raspberryketone glucoside	覆盆子酮葡糖苷	Phenolic acids	酚酸类	Phenolic acids	酚酸类	38963-94-9	3	9	9	9	11981.7	19343.3	27431.9	13515.4	12612.5	15003.2	11195.2	10746.7	18381.7	23032.2	9337.17	19074	-	-
Smhn005676	421.11	243.03	422.121	C20H22O10	[M-H]-	Fortuneanoside G	Fortuneanoside G	Phenolic acids	酚酸类	Phenolic acids	酚酸类	1015781-29-9	3	16851.5	15202.3	86198.1	17464.4	14332.9	12405.3	23099.1	13531.5	19454.2	32536.1	29145.8	34051.8	16523.2	20541.5	36117.6	-	-
HJN037	183.03	124.02	184.037	C8H8O5	[M-H]-	4-O-Methylgallic Acid	4-O-甲基没食子酸	Phenolic acids	酚酸类	Phenolic acids	酚酸类	4319-02-2	3	518.448	6295.62	1543.62	1060.94	4693.37	15666.3	6839.35	3148.85	6750.26	2655.38	4289.08	19907.7	3732.93	8465.56	4731.37	-	-
mws2368	137.061	119.05	138.068	C8H10O2	[M-H]-	Tyrosol; 4-Hydroxyphenylethanol	酪醇; 对羟基苯乙醇	Phenolic acids	酚酸类	Phenolic acids	酚酸类	501-94-0	3	17059.2	9833.06	9264.21	10777.6	19105.4	16494.6	20490.5	6153.95	11877	13422.7	9971.29	9292.74	8206.53	10130.2	18650.2	C06044	ko00350,ko01100
mws1336	138.055	120	137.048	C7H7NO2	[M+H]+	4-Aminobenzoic acid	4-氨基苯甲酸	Phenolic acids	酚酸类	Phenolic acids	酚酸类	150-13-0	3	9	74222.4	9	40076.5	26822.9	73737.2	70076	45257.8	25443.5	66655.2	75078.6	9	47645.7	34417.7	82640.7	C00568	ko00790,ko01100,ko01240
MWSslk066	169.05	65.0388	168.042	C8H8O4	[M+H]+	3-Hydroxy-4-methoxybenzoic acid; Isovanillic Acid	3-羟基-4-甲氧基苯甲酸; 异香草酸	Phenolic acids	酚酸类	Phenolic acids	酚酸类	645-08-9	3	21379.3	36251.8	26955.4	6063.57	35512.9	14065	10511.3	7319.71	19093	30289.5	11918	13264.4	19903.4	11054.4	29777.1	-	-
Lmsn004321	493.099	169.014	494.106	C22H22O13	[M-H]-	1-O-Caffeoyl-3-O-galloyl-β-D-glucose	1-O-咖啡酰-3-O-没食子酰-β-D-葡萄糖	Phenolic acids	酚酸类	Phenolic acids	酚酸类	-	2	26877.9	20297.9	12644.6	22163.7	16614.1	12932.7	11758.7	19719	17737.1	17765.7	20102.3	14323.6	8257.69	23195.8	23388.1	-	-
Lmgp002595	167.07	121.027	166.063	C9H10O3	[M+H]+	4'-Hydroxy-3'-methoxyacetophenone (Acetovanillone)	4'-羟基-3'-甲氧基苯乙酮; 香草乙酮	Phenolic acids	酚酸类	Phenolic acids	酚酸类	498-02-2	1	47264	60354.9	91813.7	43455.8	40337.2	44012.9	74251.9	57864.9	54042.6	47734.8	64080.5	39744.6	45440	28694.3	75569.7	C11380	-
Lmhn003494	415.07	179.03	416.074	C20H16O10	[M-H]-	Caffeoylbenzoyltartaric acid	咖啡酰苯甲酰酒石酸	Phenolic acids	酚酸类	Phenolic acids	酚酸类	-	3	8250.12	7886.48	16335.9	7692.06	19108.2	10736.9	9660.83	7854.66	6041.92	23139.1	31744.3	10056.8	4777.51	14923.2	13215.7	-	-
pme0193	147.076	84	146.069	C5H10N2O3	[M+H]+	L-Glutamine	L-谷氨酰胺	Amino acids and derivatives	氨基酸及其衍生物	Amino acids and derivatives	氨基酸及其衍生物	56-85-9	1	1.29092e+06	1.6454e+06	2.38292e+06	2.63907e+06	2.58379e+06	2.21945e+06	3.11767e+06	3.00364e+06	2.41414e+06	1.09616e+06	1.66965e+06	1.16668e+06	2.13414e+06	2.09769e+06	2.18604e+06	C00064	ko00220,ko00230,ko00240,ko00250,ko00630,ko00750,ko00910,ko00970,ko01100,ko01230,ko01240,ko02010
MWS4471	173.057	58.0297	174.064	C6H10N2O4	[M-H]-	N-Alpha-Acetyl-L-Asparagine	N-α-乙酰基-L-天冬酰胺	Amino acids and derivatives	氨基酸及其衍生物	Amino acids and derivatives	氨基酸及其衍生物	4033-40-3	3	9023.28	16919.3	15571.8	11846.5	23572.1	22997.1	13387	9123.61	9	12773.1	9	12911.5	23917	24942	24543.6	-	-
MWSmce585	104.071	59.0145	103.063	C4H9NO2	[M+H]+	Methyl 3-aminopropanoate	3-氨基丙酸甲酯	Amino acids and derivatives	氨基酸及其衍生物	Amino acids and derivatives	氨基酸及其衍生物	4138-35-6	2	354128	324191	333733	350864	360132	345641	243840	261653	281425	424656	350761	271335	305407	317753	317038	-	-
Zmzp000145	189.16	84.0803	188.153	C9H20N2O2	[M+H]+	Trimethyllysine	三甲基赖氨酸	Amino acids and derivatives	氨基酸及其衍生物	Amino acids and derivatives	氨基酸及其衍生物	23284-33-5	1	891375	1.42546e+06	2.10647e+06	1.43218e+06	1.37331e+06	1.39587e+06	2.03162e+06	1.39886e+06	1.11614e+06	2.13014e+06	1.92144e+06	1.19335e+06	1.42164e+06	1.41429e+06	1.35938e+06	C03793	ko00310,ko01100
pme3388	189.135	144	188.127	C7H16N4O2	[M+H]+	Homoarginine	高精氨酸	Amino acids and derivatives	氨基酸及其衍生物	Amino acids and derivatives	氨基酸及其衍生物	156-86-5	2	692232	902051	870116	730401	875104	746447	717680	817507	735714	1.08687e+06	983758	731575	898431	904763	861555	C01924	-
pme2617	166.053	102	165.046	C5H11NO3S	[M+H]+	L-Methionine Sulfoxide	蛋氨酸亚砜	Amino acids and derivatives	氨基酸及其衍生物	Amino acids and derivatives	氨基酸及其衍生物	3226-65-1	3	1.11041e+06	1.06492e+06	1.21157e+06	941620	718255	826395	1.16028e+06	1.07658e+06	633548	865553	1.06563e+06	964168	1.14197e+06	1.09119e+06	1.0883e+06	C02989	ko00270
pme2527	133	116	132.09	C5H12N2O2	[M+H]+	L-Ornithine	L-鸟氨酸	Amino acids and derivatives	氨基酸及其衍生物	Amino acids and derivatives	氨基酸及其衍生物	70-26-8	3	159985	250898	216476	293297	300875	165919	133662	321832	108806	68564.3	81481.6	70165.1	184994	172070	179555	C00077	ko00220,ko00330,ko00472,ko00480,ko01100,ko01110,ko01210,ko01230,ko02010
Lmqp000427	146.081	82.0656	145.074	C6H11NO3	[M+H]+	N-Methyl-Trans-4-Hydroxy-L-Proline	N-甲基-反式-4-羟基-L-脯氨酸	Amino acids and derivatives	氨基酸及其衍生物	Amino acids and derivatives	氨基酸及其衍生物	4252-82-8	2	623019	143363	248202	454875	320353	485252	321206	387694	547095	634864	256840	308284	400327	421667	430576	-	-
mws0254	156.077	110	155.07	C6H9N3O2	[M+H]+	L-Histidine	L-组氨酸	Amino acids and derivatives	氨基酸及其衍生物	Amino acids and derivatives	氨基酸及其衍生物	71-00-1	1	1.01493e+06	1.88561e+06	2.63433e+06	2.02898e+06	2.20374e+06	2.37236e+06	1.97342e+06	1.97573e+06	1.50655e+06	1.8474e+06	2.18215e+06	1.30596e+06	1.95164e+06	1.86265e+06	2.01347e+06	C00135	ko00340,ko00410,ko00970,ko01100,ko01110,ko01230,ko02010
Zmdp000292	189.135	70.0652	188.127	C7H16N4O2	[M+H]+	Arginine methyl ester	精氨酸甲酯	Amino acids and derivatives	氨基酸及其衍生物	Amino acids and derivatives	氨基酸及其衍生物	-	1	2.04087e+06	2.99448e+06	3.6776e+06	2.74796e+06	3.26814e+06	2.51824e+06	2.92409e+06	2.82625e+06	2.37713e+06	4.10258e+06	3.57966e+06	2.50373e+06	2.98731e+06	3.23857e+06	3.14345e+06	-	-
pme3382	160.061	98	161.069	C6H11NO4	[M-H]-	N-Acetyl-L-threonine	N-乙酰-L-苏氨酸	Amino acids and derivatives	氨基酸及其衍生物	Amino acids and derivatives	氨基酸及其衍生物	17093-74-2	3	24160.1	34458.6	26916.7	26333.9	32542.1	33804.7	33426.3	30422.7	34160	40622.8	23196.7	38697.9	30241.4	31220.8	28749.1	-	-
mws0001	133.061	74	132.054	C4H8N2O3	[M+H]+	L-Asparagine	L-天冬酰胺	Amino acids and derivatives	氨基酸及其衍生物	Amino acids and derivatives	氨基酸及其衍生物	70-47-3	1	1.92544e+07	2.54078e+07	2.28555e+07	2.31378e+07	2.96346e+07	1.58536e+07	2.22566e+07	2.08377e+07	2.21671e+07	3.47157e+07	2.69334e+07	1.84573e+07	2.55716e+07	2.61437e+07	2.41019e+07	C00152	ko00250,ko00460,ko00970,ko01100,ko01110,ko01230
mws5041	189.123	86.1038	188.116	C8H16N2O3	[M+H]+	L-Glycyl-L-isoleucine*	L-甘氨酰-L-异亮氨酸*	Amino acids and derivatives	氨基酸及其衍生物	Amino acids and derivatives	氨基酸及其衍生物	19461-38-2	3	39851.5	32563.9	19864.2	31237.9	31600.3	84087.2	51625.6	20101.6	23653	73111.9	104595	58452.7	52776.7	57058.5	57009.9	-	-
ML10181668	130.086	84.0809	129.079	C6H11NO2	[M+H]+	Cycloleucine	环亮氨酸	Amino acids and derivatives	氨基酸及其衍生物	Amino acids and derivatives	氨基酸及其衍生物	52-52-8	1	226448	283147	419152	448719	381933	375519	496922	462980	359324	162729	336155	218101	393890	370007	359177	C03969	-
mws0216	132.065	86	131.058	C5H9NO3	[M+H]+	Trans-4-Hydroxy-L-proline	反-4-羟基-L-脯氨酸	Amino acids and derivatives	氨基酸及其衍生物	Amino acids and derivatives	氨基酸及其衍生物	51-35-4	2	9.18872e+06	5.23196e+06	8.55282e+06	1.17721e+07	4.84698e+06	9.6449e+06	1.59702e+07	1.27016e+07	1.63134e+07	8.11721e+06	6.47982e+06	5.76509e+06	1.04757e+07	1.08331e+07	1.15418e+07	C01157	ko00330,ko01100,ko02010
mws0671	120.066	74.1	119.058	C4H9NO3	[M+H]+	L-Homoserine	L-高丝氨酸	Amino acids and derivatives	氨基酸及其衍生物	Amino acids and derivatives	氨基酸及其衍生物	672-15-1	3	1.47958e+06	1.31461e+06	1.75043e+06	1.50212e+06	1.42679e+06	2.10927e+06	1.61589e+06	1.56203e+06	1.78653e+06	1.62833e+06	1.46299e+06	1.2469e+06	1.64993e+06	1.61243e+06	1.77245e+06	C00263	ko00260,ko00270,ko00300,ko00920,ko01100,ko01110,ko01230
pme2890	269.062	136	268.055	C8H16N2O4S2	[M+H]+	L-Homocystine	L-高胱氨酸	Amino acids and derivatives	氨基酸及其衍生物	Amino acids and derivatives	氨基酸及其衍生物	626-72-2	3	163714	94320.1	118335	125418	102694	185335	183903	131434	133313	315552	270105	269114	239329	226719	253278	C01817	ko00270
pme0122	189.123	126	188.116	C8H16N2O3	[M+H]+	N6-Acetyl-L-lysine	N6-乙酰-L-赖氨酸	Amino acids and derivatives	氨基酸及其衍生物	Amino acids and derivatives	氨基酸及其衍生物	692-04-6	3	557823	310707	523478	462803	404470	404171	411551	462311	501755	461786	316904	327831	446164	469152	499785	C02727	ko00310,ko01100
pmb0464	458.1	116.3	457.143	C16H27NO14	[M+H]+	L-Aspartic acid-O-diglucoside	L-天冬氨酸-O-二葡萄糖苷	Amino acids and derivatives	氨基酸及其衍生物	Amino acids and derivatives	氨基酸及其衍生物	-	3	49271.3	23096.7	39089.9	128968	73546.3	95878.3	122969	124587	133267	81311.3	83206.3	55760.7	95245.2	85504.6	87141.1	-	-
pme0021	166.086	120.081	165.071	C9H11NO2	[M+H]+	L-Phenylalanine	L-苯丙氨酸	Amino acids and derivatives	氨基酸及其衍生物	Amino acids and derivatives	氨基酸及其衍生物	63-91-2	1	2.04823e+06	2.42039e+06	4.05415e+06	3.3826e+06	4.66971e+06	2.23283e+06	4.67289e+06	5.62057e+06	5.20023e+06	3.179e+06	2.84084e+06	2.92527e+06	3.87262e+06	4.10583e+06	4.39689e+06	C00079	ko00360,ko00400,ko00460,ko00940,ko00960,ko00966,ko00970,ko00998,ko01100,ko01110,ko01210,ko01230,ko02010
mws0224	150.1	61	149.051	C5H11NO2S	[M+H]+	DL-Methionine	DL-蛋氨酸	Amino acids and derivatives	氨基酸及其衍生物	Amino acids and derivatives	氨基酸及其衍生物	59-51-8	3	478262	203433	286445	365210	324846	240043	486261	414394	497178	623319	345931	396552	378146	362148	410648	-	-
Zmzn000113	146.047	102.056	147.053	C5H9NO4	[M-H]-	L-threo-3-Methylaspartate	L-苏式-3-甲基天冬氨酸	Amino acids and derivatives	氨基酸及其衍生物	Amino acids and derivatives	氨基酸及其衍生物	6061-13-8	1	269908	207875	181736	147575	171795	142972	135642	137451	173793	320636	343318	374794	244694	276752	252196	C03618	ko00630,ko00660,ko01100,ko01200
Zmyn000155	173.105	131.083	174.1	C7H14N2O3	[M-H]-	N-α-Acetyl-L-ornithine	N-α-乙酰基-L-鸟氨酸	Amino acids and derivatives	氨基酸及其衍生物	Amino acids and derivatives	氨基酸及其衍生物	6205-08-9	1	347799	633374	518503	609997	586683	790781	311483	538322	385420	571188	459981	409556	647724	576834	648641	C00437	ko00220,ko01100,ko01110,ko01210,ko01230
mws0260	175.119	116	174.112	C6H14N4O2	[M+H]+	L-Arginine	L-精氨酸	Amino acids and derivatives	氨基酸及其衍生物	Amino acids and derivatives	氨基酸及其衍生物	74-79-3	1	2.9869e+07	5.11601e+07	4.36972e+07	3.57605e+07	4.93174e+07	3.4582e+07	3.72292e+07	44818765	3.60053e+07	4.74607e+07	4.25224e+07	3.12105e+07	4.06173e+07	3.7515e+07	4.2916e+07	C00062	ko00220,ko00261,ko00330,ko00472,ko00970,ko01100,ko01110,ko01230,ko02010
pme0006	116.071	70.1	115.063	C5H9NO2	[M+H]+	L-Proline	L-脯氨酸	Amino acids and derivatives	氨基酸及其衍生物	Amino acids and derivatives	氨基酸及其衍生物	147-85-3	1	5.64665e+06	3.99716e+06	5.27164e+06	9.86734e+06	9.01331e+06	8.49465e+06	9.92516e+06	7.69457e+06	1.05591e+07	6.92897e+06	6.36114e+06	5.50438e+06	7.27618e+06	7.96036e+06	8.35497e+06	C00148	ko00330,ko00332,ko00970,ko01100,ko01110,ko01230,ko02010
MWS1771	196.097	91.0546	195.089	C10H13NO3	[M+H]+	L-Tyrosine methyl ester	L-酪氨酸甲酯	Amino acids and derivatives	氨基酸及其衍生物	Amino acids and derivatives	氨基酸及其衍生物	1080-06-4	1	139585	112572	181955	172589	120789	100721	117980	121164	182453	102325	85301.2	126368	123648	141401	139438	C03404	-
pme1228	221.092	204	220.085	C11H12N2O3	[M+H]+	5-Hydroxy-L-tryptophan	5-羟基-L-色氨酸	Amino acids and derivatives	氨基酸及其衍生物	Amino acids and derivatives	氨基酸及其衍生物	56-69-9	3	17128.9	43411.3	22863.4	39914.7	69317	54735	41970.4	39652	38503.8	16737	65482.7	29566.3	40745.6	40239.8	45776.8	C00643	ko00380,ko01100
MWS5164	203.15	70.0653	202.143	C8H18N4O2	[M+H]+	N,N'-Dimethylarginine;SDMA*	N,N'-二甲基精氨酸*	Amino acids and derivatives	氨基酸及其衍生物	Amino acids and derivatives	氨基酸及其衍生物	30344-00-4	1	297143	387470	375013	334829	343430	335966	383399	346023	311077	418479	478089	350556	369872	413729	425912	-	-
mws4176	237.123	120.088	236.116	C12H16N2O3	[M+H]+	L-Alanyl-L-Phenylalanine	L-丙氨酰-L-苯丙氨酸	Amino acids and derivatives	氨基酸及其衍生物	Amino acids and derivatives	氨基酸及其衍生物	3061-90-3	2	33617.8	26960	40398.5	34420.4	26982.1	45941.1	35302.3	22763.5	25749.5	23709.2	24787.8	15206.7	32995.4	32529.9	37182.2	-	-
MWStz103	399.145	250.094	398.137	C15H22N6O5S	[M+H]+	S-(5'-Adenosyl)-L-methionine	S-(5'-腺苷基)-L-蛋氨酸	Amino acids and derivatives	氨基酸及其衍生物	Amino acids and derivatives	氨基酸及其衍生物	29908-03-0	2	9	9	9	194430	164317	174456	33366.2	25199.8	136572	235128	189976	225619	164731	184720	191236	C00019	ko00261,ko00270,ko00330,ko00908,ko01100,ko01110,ko01230,ko01240,ko04122
pme2914	161.046	99.0501	162.053	C6H10O5	[M-H]-	3-Hydroxy-3-methylpentane-1,5-dioic acid	3-羟基-3-甲基谷氨酸	Amino acids and derivatives	氨基酸及其衍生物	Amino acids and derivatives	氨基酸及其衍生物	503-49-1	1	3.39106e+06	1.13491e+06	1.60071e+06	2.82338e+06	1.10191e+06	2.10565e+06	1.50234e+06	1.16121e+06	1.69355e+06	2.00858e+06	1.57545e+06	1.50197e+06	1.51407e+06	1.6591e+06	1.76579e+06	C03761	-
Zmdp000972	136.042	91.0537	135.035	C4H9NO2S	[M+H]+	S-Methyl-L-cysteine	S-甲基-L-半胱氨酸	Amino acids and derivatives	氨基酸及其衍生物	Amino acids and derivatives	氨基酸及其衍生物	1187-84-4	2	3.08339e+06	4.64097e+06	4.073e+06	3.29048e+06	3.89925e+06	3.05254e+06	3.59084e+06	6.38829e+06	4.4217e+06	2.32726e+06	1.96749e+06	1.37823e+06	3.37041e+06	2.88628e+06	3.23083e+06	C22040	ko02010
mws0230	120.066	74	119.058	C4H9NO3	[M+H]+	L-Threonine	L-苏氨酸	Amino acids and derivatives	氨基酸及其衍生物	Amino acids and derivatives	氨基酸及其衍生物	72-19-5	3	1.73691e+06	1.27231e+06	1.88833e+06	1.56918e+06	1.50621e+06	2.27634e+06	1.60987e+06	1.47857e+06	1.54899e+06	1.69754e+06	1.4893e+06	978190	1.61796e+06	1.71776e+06	1.90477e+06	C00188	ko00260,ko00261,ko00290,ko00860,ko00970,ko01100,ko01110,ko01230,ko02010
Lmbp000123	164.074	56.0495	163.067	C6H13NO2S	[M+H]+	L-Homomethionine	L-高甲硫氨酸	Amino acids and derivatives	氨基酸及其衍生物	Amino acids and derivatives	氨基酸及其衍生物	25148-30-5	3	209424	147766	308959	333388	276419	188012	347327	450714	231418	213496	202597	202815	252918	252472	292285	C17213	ko00966,ko01110,ko01210
mws0736	189.123	86	188.116	C8H16N2O3	[M+H]+	N-Glycyl-L-leucine*	N-甘氨酰-L-亮氨酸*	Amino acids and derivatives	氨基酸及其衍生物	Amino acids and derivatives	氨基酸及其衍生物	869-19-2	3	69736.9	41010.5	25091.2	55946.2	36325.7	94606.7	57063.7	35857.7	42318.9	106598	183254	90064.6	65950.8	68326	77446.3	C02155	-
mws0219	132.03	88	133.037	C4H7NO4	[M-H]-	L-Aspartic Acid	L-天冬氨酸	Amino acids and derivatives	氨基酸及其衍生物	Amino acids and derivatives	氨基酸及其衍生物	56-84-8	1	630502	1.05713e+06	686336	746083	669077	621263	642729	659730	517359	689401	921837	1.16208e+06	689039	728400	815477	C00049	ko00220,ko00250,ko00260,ko00261,ko00270,ko00300,ko00340,ko00410,ko00460,ko00710,ko00760,ko00770,ko00970,ko01100,ko01110,ko01200,ko01210,ko01230,ko01240,ko02010
mws0256	118.086	72.1	117.079	C5H11NO2	[M+H]+	L-Valine	L-缬氨酸	Amino acids and derivatives	氨基酸及其衍生物	Amino acids and derivatives	氨基酸及其衍生物	72-18-4	1	1.85262e+07	1.18964e+07	1.8415e+07	2.42376e+07	1.98148e+07	2.05573e+07	3.48047e+07	2.80129e+07	3.03447e+07	1.69914e+07	1.49755e+07	1.1825e+07	2.02754e+07	2.20524e+07	2.41381e+07	C00183	ko00280,ko00290,ko00311,ko00460,ko00770,ko00966,ko00970,ko01100,ko01110,ko01210,ko01230,ko01240,ko02010
mws0282	203.083	116.051	204.09	C11H12N2O2	[M-H]-	L-Tryptophan	L-色氨酸	Amino acids and derivatives	氨基酸及其衍生物	Amino acids and derivatives	氨基酸及其衍生物	73-22-3	1	1.72233e+06	4.12724e+06	5.31713e+06	4.38375e+06	5.12956e+06	3.63451e+06	4.73968e+06	3.58808e+06	3.98129e+06	2.22437e+06	4.34672e+06	3.51539e+06	4.30746e+06	3.59717e+06	3.88342e+06	C00078	ko00260,ko00380,ko00400,ko00901,ko00966,ko00970,ko00998,ko01100,ko01110,ko01210,ko01230,ko01240
pme0010	106	60	105.043	C3H7NO3	[M+H]+	L-Serine	L-丝氨酸	Amino acids and derivatives	氨基酸及其衍生物	Amino acids and derivatives	氨基酸及其衍生物	56-45-1	3	1.44513e+06	1.42887e+06	1.39389e+06	608024	786237	937694	680799	530643	697523	1.04973e+06	1.39013e+06	958797	935025	1.0358e+06	1.12346e+06	C00065	ko00260,ko00261,ko00270,ko00460,ko00564,ko00600,ko00630,ko00920,ko00970,ko01100,ko01110,ko01200,ko01230,ko01240,ko02010
MWS0132	611.148	306.074	612.152	C20H32N6O12S2	[M-H]-	Oxiglutatione	氧化谷胱甘肽	Amino acids and derivatives	氨基酸及其衍生物	Amino acids and derivatives	氨基酸及其衍生物	27025-41-8	2	90234.9	110098	84264.2	108958	112205	117508	83095.5	111921	113517	103295	165020	124307	101447	114972	96300.2	C00127	ko00480,ko01100,ko01240
mws0250	182.081	136.1	181.074	C9H11NO3	[M+H]+	L-Tyrosine	L-酪氨酸	Amino acids and derivatives	氨基酸及其衍生物	Amino acids and derivatives	氨基酸及其衍生物	60-18-4	1	1.48308e+07	2.30896e+07	1.88441e+07	1.43366e+07	1.96669e+07	1.65727e+07	1.67479e+07	2.40991e+07	1.89204e+07	1.10129e+07	1.34372e+07	7.50697e+06	1.6273e+07	1.6066e+07	1.35619e+07	C00082	ko00130,ko00261,ko00350,ko00360,ko00400,ko00460,ko00730,ko00940,ko00950,ko00965,ko00966,ko00970,ko00998,ko01100,ko01110,ko01210,ko01230,ko01240
NK10251888	203.15	70.0653	202.143	C8H18N4O2	[M+H]+	NG,NG-Dimethyl-L-arginine*	NG,NG-二甲基-L-精氨酸*	Amino acids and derivatives	氨基酸及其衍生物	Amino acids and derivatives	氨基酸及其衍生物	30315-93-6	1	269420	323241	407516	343157	412169	352304	423556	328632	296234	415191	372865	328480	337094	413857	382751	C03626	-
Zmjp000182	189.134	70.0652	188.127	C7H16N4O2	[M+H]+	N-Monomethyl-L-arginine	N-单甲基-L-精氨酸	Amino acids and derivatives	氨基酸及其衍生物	Amino acids and derivatives	氨基酸及其衍生物	17035-90-4	1	2.09825e+06	3.15001e+06	3.02434e+06	2.84318e+06	3.42949e+06	2.59121e+06	2.96273e+06	2.69974e+06	2.56731e+06	4.40691e+06	3.49144e+06	2.50892e+06	2.8351e+06	3.35967e+06	3.51009e+06	C03884	-
pme0075	188.056	128	189.064	C7H11NO5	[M-H]-	N-Acetyl-L-glutamic acid	N-乙酰-L-谷氨酸	Amino acids and derivatives	氨基酸及其衍生物	Amino acids and derivatives	氨基酸及其衍生物	1188-37-0	1	95637	123193	94765.2	80611.4	99827.1	144036	57012.9	53398.1	71936.7	77037.9	61456.8	60742.9	77008.1	80862.4	64590.8	C00624	ko00220,ko01100,ko01110,ko01210,ko01230
Zmdp001857	311.124	165.055	310.116	C14H18N2O6	[M+H]+	γ-Glutamyltyrosine	γ-谷氨酰胺酪氨酸	Amino acids and derivatives	氨基酸及其衍生物	Amino acids and derivatives	氨基酸及其衍生物	7432-23-7	3	9405.04	21358.7	16201.3	19777.4	22018.8	19963.7	10743	25133.3	16880.2	15326	18467.8	28480.4	11881.9	14665.6	12282.5	-	-
mws1050	148.06	88	147.053	C5H9NO4	[M+H]+	O-Acetylserine	O-乙酰丝氨酸	Amino acids and derivatives	氨基酸及其衍生物	Amino acids and derivatives	氨基酸及其衍生物	5147-00-2	3	273231	278428	209191	197254	263311	200456	190095	135055	134049	560261	384184	275915	251903	318812	300858	C00979	ko00270,ko00908,ko00920,ko01100,ko01110,ko01200,ko01230,ko04122
pmb2591	245.093	203.084	246.101	C13H14N2O3	[M-H]-	N-Acetyl-L-Tryptophan	N-乙酰-L-色氨酸	Amino acids and derivatives	氨基酸及其衍生物	Amino acids and derivatives	氨基酸及其衍生物	1218-34-4	1	35384.8	44079	93583.9	104382	58083.5	49533.2	47172.1	50637.9	56597.9	34726	51196.7	63007.7	48357.2	46822	58387.6	-	-
Zmdn001564	293.115	164.072	294.122	C14H18N2O5	[M-H]-	γ-Glutamylphenylalanine	γ-谷氨酰胺苯丙氨酸	Amino acids and derivatives	氨基酸及其衍生物	Amino acids and derivatives	氨基酸及其衍生物	7432-24-8	3	9	6043.24	10248.6	4037.51	2799.73	5777.5	10501.8	9420.91	10974.3	1599.19	9524	11519.9	7321.18	5731.65	6864.54	-	-
pme0026	147.113	84	146.106	C6H14N2O2	[M+H]+	L-Lysine	L-赖氨酸	Amino acids and derivatives	氨基酸及其衍生物	Amino acids and derivatives	氨基酸及其衍生物	56-87-1	1	1.00933e+06	1.39098e+06	2.16775e+06	1.94483e+06	2.0365e+06	1.74769e+06	2.17534e+06	2.93907e+06	1.5747e+06	760442	1.37538e+06	1.00629e+06	1.61616e+06	1.8796e+06	1.47646e+06	C00047	ko00300,ko00310,ko00780,ko00960,ko00970,ko01100,ko01110,ko01210,ko01230,ko02010
pme2566	217.083	199	218.09	C8H14N2O5	[M-H]-	5-L-Glutamyl-L-amino acid	5-L-谷氨酰-L-氨基酸	Amino acids and derivatives	氨基酸及其衍生物	Amino acids and derivatives	氨基酸及其衍生物	5875-41-2	2	24931.8	13391.5	20588.9	60262.7	20660.7	77649.4	405892	1.75632e+06	2.1584e+06	147406	91208	135088	504691	435634	392745	-	-
MWSmce608	148.096	74.024	147.089	C6H13NO3	[M+H]+	4-Hydroxy-L-Isoleucine	4-羟基-L-异亮氨酸	Amino acids and derivatives	氨基酸及其衍生物	Amino acids and derivatives	氨基酸及其衍生物	781658-23-9	2	150663	112643	218079	191722	182310	203852	160371	151894	192984	172542	234421	159858	163571	206390	205795	-	-
Hmsp000364	144.098	98.09	143.095	C7H13NO2	[M+H]+	L-Cyclopentylglycine	环戊基甘氨酸	Amino acids and derivatives	氨基酸及其衍生物	Amino acids and derivatives	氨基酸及其衍生物	2521-84-8	3	190264	119007	146124	123285	152655	162168	162098	171519	156518	158599	142743	163554	142464	156012	183180	-	-
pme0008	176.103	113	175.096	C6H13N3O3	[M+H]+	L-Citrulline	L-瓜氨酸	Amino acids and derivatives	氨基酸及其衍生物	Amino acids and derivatives	氨基酸及其衍生物	372-75-8	2	1.66359e+06	1.17979e+06	1.57122e+06	1.93744e+06	1.45821e+06	2.35956e+06	1.82929e+06	1.66196e+06	1.39933e+06	1.86683e+06	1.74905e+06	1.56143e+06	1.49218e+06	1.80512e+06	1.96319e+06	C00327	ko00220,ko01100,ko01110,ko01230
pme0170	217.13	158	216.122	C8H16N4O3	[M+H]+	N-Acetyl-L-Arginine	N-乙酰-L-精氨酸	Amino acids and derivatives	氨基酸及其衍生物	Amino acids and derivatives	氨基酸及其衍生物	155-84-0	3	31714.8	67640.4	28786.3	39420.7	44704.4	32104.2	48380.2	24314.3	29406.3	50550.9	51430.6	33377.2	38902	32500.5	43298.5	-	-
mws0227	132.102	86.2	131.095	C6H13NO2	[M+H]+	L-Leucine*	L-亮氨酸*	Amino acids and derivatives	氨基酸及其衍生物	Amino acids and derivatives	氨基酸及其衍生物	61-90-5	1	963627	535340	829958	1.31662e+06	797056	872695	1.13417e+06	2.27759e+06	2.15727e+06	587366	653702	830871	1.68389e+06	1.49796e+06	1.2598e+06	C00123	ko00280,ko00290,ko00966,ko00970,ko01100,ko01110,ko01210,ko01230,ko02010
mws1587	132.102	86	131.095	C6H13NO2	[M+H]+	L-Norleucine*	L-正亮氨酸*	Amino acids and derivatives	氨基酸及其衍生物	Amino acids and derivatives	氨基酸及其衍生物	327-57-1	1	3.07587e+06	3.49682e+06	3.51804e+06	4.99779e+06	4.75284e+06	1.72624e+06	7.60676e+06	7.73527e+06	8.30573e+06	3.323e+06	3.53085e+06	3.05847e+06	5.6238e+06	4.94704e+06	4.16086e+06	C01933	-
pme0253	174.113	86	173.105	C8H15NO3	[M+H]+	N-Acetyl-L-leucine	N-乙酰-L-亮氨酸	Amino acids and derivatives	氨基酸及其衍生物	Amino acids and derivatives	氨基酸及其衍生物	1188-21-2	3	24431.9	17339.9	20992.8	65409.5	72283.5	43343.9	189750	115051	99250.7	27331.1	17874.9	20493.5	45707.9	57777.1	61494.7	C02710	-
pme1286	385.129	250	384.122	C14H20N6O5S	[M+H]+	S-(5'-Adenosy)-L-homocysteine	S-(5-腺苷)-L-高半胱氨酸	Amino acids and derivatives	氨基酸及其衍生物	Amino acids and derivatives	氨基酸及其衍生物	979-92-0	1	21973.3	18781.4	13233.3	15992.1	16527	11325.8	5211.35	14680.8	3765.12	35330.8	40572.2	40053.3	16126.4	21389.2	16679.3	C00021	ko00270,ko01100,ko01230,ko01240
pme0137	187.072	125	188.08	C7H12N2O4	[M-H]-	N-Acetyl-L-Glutamine	N-乙酰-L-谷氨酰胺	Amino acids and derivatives	氨基酸及其衍生物	Amino acids and derivatives	氨基酸及其衍生物	2490-97-3	3	43104.9	43222.3	39229.2	45813.4	53798.4	33583.8	40366.9	38719.9	56203.4	69819.2	10957.8	43012.3	37833.8	26855.9	32881.3	-	-
pme1210	150.058	61	149.051	C5H11NO2S	[M+H]+	L-Methionine	L-甲硫氨酸	Amino acids and derivatives	氨基酸及其衍生物	Amino acids and derivatives	氨基酸及其衍生物	63-68-3	1	170830	76375.7	151172	144783	137972	120863	187480	269302	217541	193262	233870	140315	150399	164130	116467	C00073	ko00270,ko00966,ko00970,ko01100,ko01110,ko01210,ko01230,ko01240
MWS4296	223.108	120.082	222.1	C11H14N2O3	[M+H]+	Glycylphenylalanine	甘氨酰苯基丙氨酸	Amino acids and derivatives	氨基酸及其衍生物	Amino acids and derivatives	氨基酸及其衍生物	3321-03-7	2	60416.8	27139.8	31314.8	28567.9	64447.2	22119.2	90783.6	73847.2	50444.4	154843	192911	119980	119366	105644	80203.7	-	-
mws0193	190.119	127	189.111	C7H15N3O3	[M+H]+	L-Homocitrulline	L-高瓜氨酸	Amino acids and derivatives	氨基酸及其衍生物	Amino acids and derivatives	氨基酸及其衍生物	1190-49-4	3	56692	39505.8	55835.5	45149.1	41820.4	49867.9	37774.1	64675	41557.4	54028.8	34622.7	33793.7	36898	39045.4	52646.3	C02427	-
Zmdp002216	261.145	86.0968	260.137	C11H20N2O5	[M+H]+	L-γ-Glutamyl-L-leucine	L-γ-谷氨酰胺-L-亮氨酸	Amino acids and derivatives	氨基酸及其衍生物	Amino acids and derivatives	氨基酸及其衍生物	2566-39-4	1	19991.8	26727.3	23362.2	32865.3	33878.9	32955.9	40567.3	29593.4	27782	30502.2	39587.7	26723.9	30002.4	25685.6	38109.5	-	-
Zmdp000441	178.053	88.04	177.046	C6H11NO3S	[M+H]+	3-(Allylsulphinyl)-L-alanine	3-(烯丙基亚砜基)-L-丙氨酸	Amino acids and derivatives	氨基酸及其衍生物	Amino acids and derivatives	氨基酸及其衍生物	17795-26-5	3	45775.2	33809.3	19955.5	21530.4	25862.2	34285.7	40237.7	30878.6	20494.4	26371.3	27628.5	31020.9	31563.7	38736.2	25832.5	-	-
mws0221	241.031	152	240.024	C6H12N2O4S2	[M+H]+	L-Cystine	L-胱氨酸	Amino acids and derivatives	氨基酸及其衍生物	Amino acids and derivatives	氨基酸及其衍生物	56-89-3	3	42053.8	5657.6	36557.2	20222.1	12525	32543.1	51563.2	10649.4	16798.9	20863.9	42304.7	22982.3	19235.6	27708.7	19529.8	C00491	ko00270,ko01100,ko02010
mws0258	132.102	86	131.095	C6H13NO2	[M+H]+	L-Isoleucine*	L-异亮氨酸*	Amino acids and derivatives	氨基酸及其衍生物	Amino acids and derivatives	氨基酸及其衍生物	73-32-5	1	3.17335e+06	2.64634e+06	3.04256e+06	4540072	5.12212e+06	4.44923e+06	7.32643e+06	6.43414e+06	7.09001e+06	2.9808e+06	2.91929e+06	2.84191e+06	5.94825e+06	4.25199e+06	3.9934e+06	C00407	ko00280,ko00290,ko00460,ko00960,ko00966,ko00970,ko01100,ko01110,ko01210,ko01230,ko02010
pme3033	104.071	86	103.063	C4H9NO2	[M+H]+	N,N-Dimethylglycine	N,N-二甲基甘氨酸	Amino acids and derivatives	氨基酸及其衍生物	Amino acids and derivatives	氨基酸及其衍生物	1118-68-9	3	51844.7	63830.1	38612.9	76827.1	56935.9	63456.4	122297	80994.7	76463.9	138800	123827	112278	73595	105983	116162	C01026	ko00260,ko01100
Zmgn002106	206.084	58.0299	207.089	C11H13NO3	[M-H]-	N-Acetyl-L-phenylalanine	N-乙酰-L-苯丙氨酸	Amino acids and derivatives	氨基酸及其衍生物	Amino acids and derivatives	氨基酸及其衍生物	2018-61-3	3	24279.7	48446.2	63850.8	45555.3	51886.5	37148.1	56279.9	64924.1	41784	34630.3	77923.3	67649.6	37985.4	45448.2	59808.4	C03519	ko00360,ko01100
pmb0962	235.1	118.3	234.158	C10H22N2O4	[M+H]+	L-Lysine-Butanoic Acid	L-赖氨酸丁酸酯	Amino acids and derivatives	氨基酸及其衍生物	Amino acids and derivatives	氨基酸及其衍生物	80407-71-2	3	12765.1	8718.92	7859.62	35504.8	13468.5	26558.7	42406.7	19945.5	28590.4	26261.6	16367.6	24498.8	18033	10974.7	15401	-	-
mws1051	400.14	251	399.145	C15H23N6O5S	[M+H]+	S-Adenosylmethionine	S-腺苷蛋氨酸	Amino acids and derivatives	氨基酸及其衍生物	Amino acids and derivatives	氨基酸及其衍生物	485-80-3	3	35408.1	41280.5	39447.3	52623.3	40242.7	35593.4	50653.2	44200.5	32869.4	93603.5	54109.4	97123.5	38888.4	66649.8	57751	-	-
pme0181	170.092	124	169.085	C7H11N3O2	[M+H]+	3-Methyl-L-Histidine	3-甲基-L-组氨酸	Amino acids and derivatives	氨基酸及其衍生物	Amino acids and derivatives	氨基酸及其衍生物	368-16-1	2	149570	139459	237204	118515	77988	197649	91621.9	136888	141931	233111	198888	122404	170430	102149	170240	C01152	ko00340,ko01100
pme0057	136.043	118.1	135.035	C4H9NO2S	[M+H]+	L-Homocysteine	L-高半胱氨酸	Amino acids and derivatives	氨基酸及其衍生物	Amino acids and derivatives	氨基酸及其衍生物	6027-13-0	3	28540.9	23179.3	23040.7	36547.4	23682.6	20788.3	28778.9	25926	38054.1	19985.4	25107.4	24244.4	23179.3	38024.7	22942.7	C00155	ko00270,ko00920,ko01100,ko01110,ko01230
mws0520	224.092	136	223.084	C11H13NO4	[M+H]+	N-Acetyl-L-tyrosine	N-乙酰-L-酪氨酸	Amino acids and derivatives	氨基酸及其衍生物	Amino acids and derivatives	氨基酸及其衍生物	537-55-3	3	16266	18281.3	17338.2	13364.3	21097	13016.9	22159.1	30789.3	32051	17790.4	16327.7	10600.4	12403.1	14868.8	23989.6	-	-
pme0014	148.06	84	147.053	C5H9NO4	[M+H]+	L-Glutamic acid	L-谷氨酸	Amino acids and derivatives	氨基酸及其衍生物	Amino acids and derivatives	氨基酸及其衍生物	56-86-0	1	2.7655e+07	1.62393e+07	1.20741e+07	1.20264e+07	1.48396e+07	1.15647e+07	7.08629e+06	5.98431e+06	1.26879e+07	2.31384e+07	1.77866e+07	1.77507e+07	7.58937e+06	1.50853e+07	8.91611e+06	C00025	ko00220,ko00250,ko00330,ko00332,ko00340,ko00430,ko00480,ko00524,ko00630,ko00650,ko00660,ko00860,ko00910,ko00970,ko01100,ko01110,ko01200,ko01210,ko01230,ko01240,ko02010
mws5035	279.17	120.085	278.163	C15H22N2O3	[M+H]+	L-Leucyl-L-phenylalanine	L-亮氨酰-L-苯丙氨酸	Amino acids and derivatives	氨基酸及其衍生物	Amino acids and derivatives	氨基酸及其衍生物	56217-82-4	3	28407.2	9	11625	29630.6	21868.7	13047.5	27529.7	26020.8	21686.2	34235.9	39733.9	49259.7	28719	13742.8	31863.2	-	-
pme0124	173.092	115.5	172.085	C7H12N2O3	[M+H]+	L-Glycyl-L-proline	L-甘氨酰-L-脯氨酸	Amino acids and derivatives	氨基酸及其衍生物	Amino acids and derivatives	氨基酸及其衍生物	704-15-4	3	16328.8	11090.2	18533.2	13023.4	11862.8	31542.6	13253.9	10017.3	3494.66	14650.7	17944.5	13100.4	11593.4	6317.55	15962.3	-	-
mws0629	281.113	166	280.106	C13H16N2O5	[M+H]+	L-Aspartyl-L-Phenylalanine	L-天冬氨酰-L-苯丙氨酸	Amino acids and derivatives	氨基酸及其衍生物	Amino acids and derivatives	氨基酸及其衍生物	13433-09-5	1	57097.1	52519.1	72915.6	53553.5	156866	100328	84490.6	98221	91993	103469	137721	118727	89593.3	49943	128184	-	-
Lmhp002031	245.18	86.097	244.179	C12H24N2O3	[M+H]+	L-Leucyl-L-Leucine	L-亮氨酰-L-亮氨酸	Amino acids and derivatives	氨基酸及其衍生物	Amino acids and derivatives	氨基酸及其衍生物	3303-31-9	3	18178.1	13883.5	18308.6	23568.8	12102.9	26502.3	25925.2	10945.4	9	22937.9	39747.5	53386.1	8640.95	20696.6	23286.3	-	-
MWSmce706	129.065	56.0494	128.059	C5H8N2O2	[M+H]+	Cyclo(Ala-Gly)	环(甘氨酰-L-丙氨酰)	Amino acids and derivatives	氨基酸及其衍生物	Amino acids and derivatives	氨基酸及其衍生物	4526-77-6	2	101339	53645.3	54158.8	54341.9	79249.6	40405.7	56745.1	35322.3	48769.8	72173.1	56040.5	42414.1	47626.2	87907.8	38504.9	-	-
