# Supplementary material for: Metabolomic Analysis of the Effect of Freezing on Leaves of Malus sieversii (Ledeb.) M.Roem. Histoculture Seedlings
Source: Int J Mol Sci. 2023 Dec 25;25(1):310. doi: 10.3390/ijms25010310 (PMC10778857; doi:10.3390/ijms25010310)
Supplement: Supplementary file 1 [file ijms-25-00310-s001.zip › CK_vs_HF24h_filter.xlsx]

## Sheet: Sheet1
Index	Formula	Compounds	物质	Class I	物质一级分类	Class II	物质二级分类	CAS	Level	CK-1	CK-2	CK-3	HF24-1	HF24-2	HF24-3	VIP	P-value	Fold_Change	Log2FC	Type
pmb0855	C24H50NO7P	LysoPC 16:0	溶血磷脂酰胆碱 16:0	Lipids	脂质	LPC	溶血磷脂酰胆碱	17364-16-8	1	4.08685e+06	4.72897e+06	4.34268e+06	1.00896e+07	8.48936e+06	1.44253e+07	1.73661	0.0634074	2.50821	1.32666	up
pme0183	C5H5N5O	Isoguanine	异鸟嘌呤	Nucleotides and derivatives	核苷酸及其衍生物	Nucleotides and derivatives	核苷酸及其衍生物	3373-53-3	3	156838	73910.9	44670.5	217384	182074	244657	1.45456	0.0469766	2.33868	1.22569	up
mws0126	C26H54NO7P	LysoPC 18:0	溶血磷脂酰胆碱 18:0	Lipids	脂质	LPC	溶血磷脂酰胆碱	19420-57-6	1	277677	402262	389591	781571	776119	1.03796e+06	1.74394	0.0151151	2.4269	1.27912	up
Lmhp008589	C23H42NO7P	LysoPE 18:3(2n isomer)*	溶血磷脂酰乙醇胺 18:3(2n异构)*	Lipids	脂质	LPE	溶血磷脂酰乙醇胺	-	1	243336	113950	202656	293606	402212	569933	1.50284	0.0814037	2.2605	1.17664	up
pme0534	C6H12O7	Gluconic acid	葡萄糖酸	Others	其它类	Saccharides	糖类	526-95-4	1	68867.9	44747.5	132090	178829	106689	280491	1.32604	0.15655	2.30362	1.2039	up
pmb2319	C23H48NO7P	LysoPC 15:0	溶血磷脂酰胆碱 15:0	Lipids	脂质	LPC	溶血磷脂酰胆碱	108273-89-8	1	20098.4	21914.7	19916.6	53030.4	46745.3	82980.2	1.7499	0.0686845	2.95102	1.56122	up
pmp001288	C28H32O14	Acacetin-7-O-rutinoside (Linarin)	金合欢素-7-O-芸香糖苷 (蒙花苷)	Flavonoids	黄酮	Flavones	黄酮	480-36-4	1	9	9	269573	3.19965e+06	726882	2906.27	1.13593	0.334362	14.5756	3.86548	up
pme1119	C10H12N4O5	Inosine	肌苷	Nucleotides and derivatives	核苷酸及其衍生物	Nucleotides and derivatives	核苷酸及其衍生物	58-63-9	3	205521	123678	166790	375105	300056	361294	1.68352	0.00549681	2.08967	1.06328	up
pmd0130	C22H46NO7P	LysoPC 14:0	溶血磷脂酰胆碱 14:0	Lipids	脂质	LPC	溶血磷脂酰胆碱	20559-16-4	1	24460.9	33313.7	15113.5	50114.2	35770.8	66169.5	1.46165	0.0750456	2.08614	1.06083	up
Jmgn005927	C15H12O6	2-hydroxynaringenin	2-羟基柚皮素	Flavonoids	黄酮	Flavanones	二氢黄酮	-	3	46955.9	49589.6	34816.7	220961	324378	284081	1.80831	0.0146888	6.314	2.65855	up
pme2527	C5H12N2O2	L-Ornithine	L-鸟氨酸	Amino acids and derivatives	氨基酸及其衍生物	Amino acids and derivatives	氨基酸及其衍生物	70-26-8	3	159985	250898	216476	68564.3	81481.6	70165.1	1.76667	0.033522	0.351013	-1.5104	down
Zmdn002049	C21H24O11	Epicatechin-4'-O-β-D-glucopyranoside*	表儿茶素-4'-O-β-D-葡萄糖苷*	Flavonoids	黄酮	Flavanols	黄烷醇类	-	2	22068.4	15603.5	15738.6	27886.6	37969.6	121905	1.40531	0.271438	3.51544	1.8137	up
pmd0147	C28H54NO7P	LysoPC 20:2*	溶血磷脂酰胆碱 20:2*	Lipids	脂质	LPC	溶血磷脂酰胆碱	-	3	36572.5	29273.5	20689.6	82162.1	36186.2	84111.2	1.43737	0.122974	2.33961	1.22627	up
pmn001694	C18H34O5	9,10,13-Trihydroxy-11-Octadecenoic Acid	9,10,13-三羟基-11-十八碳烯酸	Lipids	脂质	Free fatty acids	游离脂肪酸	29907-57-1	3	14871.6	2997.71	4329.43	19477.9	13437.8	60905	1.37682	0.247096	4.2264	2.07943	up
pmp001273	C26H50NO7P	LysoPC 18:2	溶血磷脂酰胆碱 18:2	Lipids	脂质	LPC	溶血磷脂酰胆碱	-	2	2.94317e+06	2.11591e+06	1.43603e+06	4.76751e+06	3.72229e+06	5.47698e+06	1.58019	0.0214633	2.15035	1.10457	up
pmn001369	C32H42O17	1-Hydroxypineolin Diglucoside	1-羟基松脂素二葡萄糖苷	Lignans and Coumarins	木脂素和香豆素	Lignans	木脂素	-	3	7198.38	4621.62	3119.12	20084.7	7719.63	9793.19	1.39137	0.17902	2.51671	1.33154	up
pmd0132	C24H50NO7P	LysoPC 16:0(2n isomer)	溶血磷脂酰胆碱 16:0(2n异构)	Lipids	脂质	LPC	溶血磷脂酰胆碱	-	1	358472	458714	375595	692663	712469	1.15572e+06	1.6616	0.0889966	2.14696	1.10229	up
Lmhp008885	C20H42NO7P	LysoPE 15:0(2n isomer)	溶血磷脂酰乙醇胺 15:0(2n异构)	Lipids	脂质	LPE	溶血磷脂酰乙醇胺	-	3	2539.17	2807.17	2203.14	7326.71	3148.51	9211.8	1.4652	0.151237	2.60773	1.3828	up
mws5041	C8H16N2O3	L-Glycyl-L-isoleucine*	L-甘氨酰-L-异亮氨酸*	Amino acids and derivatives	氨基酸及其衍生物	Amino acids and derivatives	氨基酸及其衍生物	19461-38-2	3	39851.5	32563.9	19864.2	73111.9	104595	58452.7	1.58692	0.0552357	2.55918	1.35568	up
ML10180524	C9H13N3O5	Cytarabine	胞嘧啶阿拉伯糖苷	Nucleotides and derivatives	核苷酸及其衍生物	Nucleotides and derivatives	核苷酸及其衍生物	147-94-4	1	147368	152371	110573	462406	455836	524353	1.80751	0.000543169	3.51585	1.81387	up
Hmpn005101	C21H24O11	Sieboldin	3-羟基根皮苷	Flavonoids	黄酮	Chalcones	查耳酮	18777-73-6	1	4.87696e+06	4.85915e+06	3.5705e+06	1.63801e+07	1.50644e+07	1.72319e+07	1.80816	0.00022531	3.65806	1.87108	up
mws0064	C15H12O6	Eriodictyol (5,7,3',4'-Tetrahydroxyflavanone)	圣草酚	Flavonoids	黄酮	Flavanones	二氢黄酮	552-58-9	1	497724	536186	371026	3.38857e+06	4.41517e+06	4.10385e+06	1.81913	0.00631972	8.47555	3.08331	up
Hmgp002121	C31H28O13	Hispidulin-7-O-(6''-O-p-Coumaroyl)Glucoside	高车前素-7-O-(6''-O-对香豆酰)葡萄糖苷	Flavonoids	黄酮	Flavones	黄酮	-	3	1914.73	9	217677	2.55949e+06	843047	3143.15	1.00303	0.293043	15.5085	3.95499	up
pmb2228	C27H56NO7P	LysoPC 19:0	溶血磷脂酰胆碱 19:0	Lipids	脂质	LPC	溶血磷脂酰胆碱	108273-88-7	3	2628.8	3162.74	3829.87	9315.83	7242.78	11948.2	1.74704	0.0368491	2.96286	1.56699	up
pme2890	C8H16N2O4S2	L-Homocystine	L-高胱氨酸	Amino acids and derivatives	氨基酸及其衍生物	Amino acids and derivatives	氨基酸及其衍生物	626-72-2	3	163714	94320.1	118335	315552	270105	269114	1.69806	0.00423028	2.2711	1.18339	up
Lmhp009890	C28H52NO7P	LysoPC 20:3	溶血磷脂酰胆碱 20:3	Lipids	脂质	LPC	溶血磷脂酰胆碱	1199257-41-4	2	16152.2	17933.8	18013	29753.1	30122.3	57853.8	1.60628	0.142527	2.25972	1.17614	up
pmb0876	C21H44NO7P	LysoPE 16:0	溶血磷脂酰乙醇胺 16:0	Lipids	脂质	LPE	溶血磷脂酰乙醇胺	53862-35-4	1	500496	502912	524495	1.19069e+06	935887	1.56843e+06	1.74224	0.058794	2.41835	1.27402	up
Cmxp005429	C15H12O6	Okanin	奥卡宁	Flavonoids	黄酮	Chalcones	查耳酮	484-76-4	1	1.23847e+06	1.21755e+06	791904	1.25694e+07	1.91939e+07	1.83303e+07	1.81607	0.0168896	15.4233	3.94704	up
pmb0883	C23H48NO7P	LysoPE 18:0	溶血磷脂酰乙醇胺 18:0	Lipids	脂质	LPE	溶血磷脂酰乙醇胺	69747-55-3	3	18706.7	21095.7	18961.7	40232	37471.7	57596.6	1.74871	0.054004	2.30243	1.20316	up
MWSHY0058	C15H10O6	Luteolin (5,7,3',4'-Tetrahydroxyflavone)*	木犀草素*	Flavonoids	黄酮	Flavones	黄酮	491-70-3	1	9	9	9	152207	55476.8	186102	1.82891	0.0785694	14584.6	13.8322	up
mws2212	C9H8O4	Caffeic acid	咖啡酸	Phenolic acids	酚酸类	Phenolic acids	酚酸类	331-39-5	1	337725	222512	185256	454970	629289	465341	1.60301	0.0226965	2.07862	1.05563	up
Zmhn002227	C17H22O10	4-O-Glucosyl-sinapate	4-O-葡萄糖基芥子酸	Phenolic acids	酚酸类	Phenolic acids	酚酸类	-	2	243637	312975	411220	1.1116e+06	541965	973227	1.61135	0.0746387	2.71409	1.44047	up
pme3011	C4H9NO2	γ-Aminobutyric acid	γ-氨基丁酸	Organic acids	有机酸	Organic acids	有机酸	56-12-2	3	14260.1	18442	19409.6	95288.1	106973	105092	1.82269	0.000392597	5.89796	2.56022	up
pmb2260	C23H46NO7P	LysoPC 15:1	溶血磷脂酰胆碱 15:1	Lipids	脂质	LPC	溶血磷脂酰胆碱	-	3	5129.94	7287.89	6628.15	18700.9	11083.9	20232	1.67371	0.0611997	2.62611	1.39293	up
Hmbp002730	C15H10O6	Isoscutellarein*	异野黄芩素*	Flavonoids	黄酮	Flavones	黄酮	41440-05-5	1	6269.55	9734.17	3811.5	77974.7	28649.2	108737	1.69794	0.106967	10.8685	3.44208	up
Lmlp001118	C23H29NO8	3'-Glucosyl-6,7-dihydroxy-N-methyl-benzyltetrahydroisoquinoline	3'-葡萄糖基-6,7-二羟基-N-甲基-苄基四氢异喹啉	Alkaloids	生物碱	Isoquinoline alkaloids	异喹啉类生物碱	-	2	12163.6	27136.5	22951.7	200770	55337.7	498917	1.57194	0.218841	12.1286	3.60034	up
Lmsn004797	C21H24O11	3-Hydroxyphloretin-4'-O-glucoside	3-羟基根皮素-4'-O-β-D-葡萄糖苷	Flavonoids	黄酮	Chalcones	查耳酮	-	1	4.23658e+06	4.60848e+06	2.97082e+06	1.48052e+07	1.35431e+07	1.50752e+07	1.7938	0.00010564	3.67501	1.87775	up
pmp001251	C26H50NO7P	LysoPC 18:2(2n isomer)	溶血磷脂酰胆碱 18:2(2n异构)	Lipids	脂质	LPC	溶血磷脂酰胆碱	-	2	2.41362e+06	1.87003e+06	1.27505e+06	5.03258e+06	3.14179e+06	4.59917e+06	1.60159	0.0321017	2.29794	1.20034	up
Lmsn011015	C30H46O5	1-Oxo-Siaresinolic acid	1-羰基-泰国树脂酸	Terpenoids	萜类	Triterpene	三萜	-	3	9712.56	5308.66	13732.4	1176.68	4463.68	4089.08	1.36014	0.105459	0.338373	-1.56332	down
MWStz103	C15H22N6O5S	S-(5'-Adenosyl)-L-methionine	S-(5'-腺苷基)-L-蛋氨酸	Amino acids and derivatives	氨基酸及其衍生物	Amino acids and derivatives	氨基酸及其衍生物	29908-03-0	2	9	9	9	235128	189976	225619	1.833	0.00399063	24100.8	14.5568	up
pmb0374	C5H5N5	2-Aminopurine	2-氨基嘌呤	Nucleotides and derivatives	核苷酸及其衍生物	Nucleotides and derivatives	核苷酸及其衍生物	452-06-2	1	1.60666e+06	1.99354e+06	1.64707e+06	3.73161e+06	4.05797e+06	4.38e+06	1.80345	0.00103123	2.31922	1.21364	up
pmb3032	C26H26O14	Tricin-7-O-(2''-Malonyl)rhamnoside	苜蓿素-7-O-(2''-丙二酰)鼠李糖苷	Flavonoids	黄酮	Flavones	黄酮	-	2	3264.44	30062.6	21942.5	989869	236762	972452	1.68464	0.102271	39.7883	5.31427	up
Zmdp000972	C4H9NO2S	S-Methyl-L-cysteine	S-甲基-L-半胱氨酸	Amino acids and derivatives	氨基酸及其衍生物	Amino acids and derivatives	氨基酸及其衍生物	1187-84-4	2	3.08339e+06	4.64097e+06	4.073e+06	2.32726e+06	1.96749e+06	1.37823e+06	1.63561	0.0263954	0.480868	-1.05629	down
Lmcp002302	C12H17N5O5	N6-(2-Hydroxyethyl)adenosine	N6-(2-羟乙基)腺苷	Nucleotides and derivatives	核苷酸及其衍生物	Nucleotides and derivatives	核苷酸及其衍生物	4338-48-1	3	66975.3	52328.5	43602.1	159478	104603	217137	1.67152	0.0765743	2.95397	1.56265	up
pmb3101	C7H12O5	2-Isopropylmalic Acid	2-异丙基苹果酸	Organic acids	有机酸	Organic acids	有机酸	49601-06-1	1	466304	529921	645531	1.07162e+06	1.11875e+06	1.7014e+06	1.70967	0.0577927	2.3705	1.24519	up
HJAP156	C22H22O12	Laricitrin-3-O-rhamnoside	西伯利亚落叶松黄酮-3-O-鼠李糖苷	Flavonoids	黄酮	Flavonols	黄酮醇	-	3	29593.4	17281.3	16740.7	100338	30922.8	21703.4	1.01214	0.352668	2.40452	1.26575	up
mws0736	C8H16N2O3	N-Glycyl-L-leucine*	N-甘氨酰-L-亮氨酸*	Amino acids and derivatives	氨基酸及其衍生物	Amino acids and derivatives	氨基酸及其衍生物	869-19-2	3	69736.9	41010.5	25091.2	106598	183254	90064.6	1.50303	0.0879058	2.79682	1.48379	up
pme3732	C9H13N3O5	Cytidine	胞苷	Nucleotides and derivatives	核苷酸及其衍生物	Nucleotides and derivatives	核苷酸及其衍生物	65-46-3	1	281482	203354	200974	912868	563370	788519	1.75309	0.0292937	3.30231	1.72348	up
HJN086	C21H22O11	Eriodictyol-3'-O-glucoside	圣草酚-3'-O-葡萄糖苷	Flavonoids	黄酮	Flavanones	二氢黄酮	-	3	273609	355992	352674	1.85222e+06	669508	1.28839e+06	1.64929	0.109142	3.87887	1.95564	up
pme0422	C10H10O4	Isoferulic Acid*	异阿魏酸*	Phenolic acids	酚酸类	Phenolic acids	酚酸类	25522-33-2	3	198371	156873	162358	476977	378763	385808	1.77827	0.00860351	2.39865	1.26222	up
MWSmce295	C9H12N2O6	1-beta-D-Arabinofuranosyluracil	1-β-D-阿糖呋喃脲嘧啶	Nucleotides and derivatives	核苷酸及其衍生物	Nucleotides and derivatives	核苷酸及其衍生物	3083-77-0	1	153789	90860.1	63549.9	343585	230524	332453	1.63439	0.0134597	2.94148	1.55654	up
mws0159	C9H8O3	Phenylpyruvic acid	苯丙酮酸	Organic acids	有机酸	Organic acids	有机酸	156-06-9	3	123335	120714	90619.8	392618	212219	289798	1.68395	0.0649785	2.67319	1.41856	up
Hmbn004734	C29H44O4	30-Norhederagenin	30-去甲常春藤皂苷元	Terpenoids	萜类	Triterpene	三萜	117654-06-5	3	14834	26326.1	57898.2	9	9	9	1.82377	0.124356	0.000272567	-11.8411	down
Lmmn004625	C21H22O11	Dihydrokaempferol-7-O-glucoside	二氢山柰酚-7-O-葡萄糖苷	Flavonoids	黄酮	Flavanonols	二氢黄酮醇	-	3	278853	368320	348750	2.12862e+06	787270	1.40679e+06	1.68179	0.102822	4.34038	2.11782	up
Hmln002806	C16H16O8	5-O-Caffeoylshikimic acid	5-O-咖啡酰莽草酸	Phenolic acids	酚酸类	Phenolic acids	酚酸类	180981-12-8	1	37652.5	16986.2	29542	109383	222678	124094	1.71179	0.069511	5.41875	2.43796	up
pma1303	C24H46NO7P	LysoPC 16:2*	溶血磷脂酰胆碱 16:2*	Lipids	脂质	LPC	溶血磷脂酰胆碱	-	3	4985.82	4860.47	3871.49	10776.6	12072.5	20542.4	1.72487	0.082071	3.16316	1.66137	up
pmp001270	C24H48NO7P	LysoPC 16:1*	溶血磷脂酰胆碱 16:1*	Lipids	脂质	LPC	溶血磷脂酰胆碱	76790-27-7	1	35677.1	43659.6	29377.2	94759.1	75883.1	157008	1.68099	0.0928055	3.01388	1.59162	up
pmd0160	C21H44NO7P	LysoPE 16:0(2n isomer)	溶血磷脂酰乙醇胺 16:0(2n异构)	Lipids	脂质	LPE	溶血磷脂酰乙醇胺	-	3	59586.5	53898.8	60661.5	119113	136774	215951	1.7286	0.0787389	2.70943	1.43799	up
Lmsn009824	C30H48O6	2α,3β,19α,23-Tetrahydroxyolean-12-en-28-oic acid	2α,3β,19α,23-四羟基齐墩果-12-烯-28-酸	Terpenoids	萜类	Triterpene	三萜	55306-03-1	1	20066.7	15619.3	33473.1	6490.16	7966.59	11065.3	1.5836	0.105651	0.369034	-1.43818	down
Lmhp010757	C25H48NO7P	LysoPE 20:2	溶血磷脂酰乙醇胺 20:2	Lipids	脂质	LPE	溶血磷脂酰乙醇胺	-	3	1964.13	2458.89	1687.9	5702.76	1673.17	4963.66	1.08509	0.233144	2.01927	1.01383	up
pme1184	C10H13N5O4	2'-Deoxyguanosine	2'-脱氧鸟苷	Nucleotides and derivatives	核苷酸及其衍生物	Nucleotides and derivatives	核苷酸及其衍生物	961-07-9	3	38950.7	34662	15054.8	56553.1	62208.4	66297.6	1.47051	0.0353464	2.08711	1.06151	up
mws1478	C10H14N2	Nicotine	烟碱	Alkaloids	生物碱	Pyridine alkaloids	吡啶类生物碱	54-11-5	1	738954	355436	110914	80179	186103	145417	1.06318	0.283371	0.341573	-1.54973	down
Zmjp000966	C10H13N5O4	Vidarabine*	阿糖腺苷*	Nucleotides and derivatives	核苷酸及其衍生物	Nucleotides and derivatives	核苷酸及其衍生物	5536-17-4	1	1.57227e+06	1.51187e+06	1.14737e+06	3.52574e+06	4.18006e+06	3.5178e+06	1.78256	0.00192881	2.65239	1.40729	up
Lmhp007598	C27H52NO7P	LysoPC 19:2(2n isomer)	溶血磷脂酰胆碱 19:2(2n异构)	Lipids	脂质	LPC	溶血磷脂酰胆碱	-	3	8867.93	8455.23	5100.6	29205	20670.4	57489.3	1.67504	0.124325	4.78799	2.25942	up
HJN003	C17H22O10	1-O-Sinapoyl-β-D-glucose	1-O-芥子酰-D-葡萄糖	Phenolic acids	酚酸类	Phenolic acids	酚酸类	-	1	90840.4	60777.6	160037	247873	208102	308200	1.56058	0.0218254	2.45199	1.29395	up
pmb2221	C18H39NO3	4-Hydroxysphinganine	4-羟基鞘氨醇	Lipids	脂质	Sphingolipids	鞘脂	554-62-1	1	9	9	9	197005	130639	146961	1.83203	0.0155585	17578	14.1015	up
Zmhn002909	C22H22O10	6-O-Glucosyl-caffeoylbenzoic acid	6-O-葡萄糖基-咖啡酰苯甲酸	Phenolic acids	酚酸类	Phenolic acids	酚酸类	-	3	21134.2	5379.24	12233.8	5897.69	5086.77	8268.23	1.02048	0.28851	0.496878	-1.00904	down
Lmsn002288	C21H28O14	1-O-Caffeoyl-(6-O-glucosyl)-β-D-glucose	1-O-咖啡酰-6-O-葡萄糖基-β-D-葡萄糖	Phenolic acids	酚酸类	Phenolic acids	酚酸类	-	1	77513.3	64058.5	77222.4	165235	193790	191339	1.80856	0.00195066	2.51544	1.33081	up
pme2566	C8H14N2O5	5-L-Glutamyl-L-amino acid	5-L-谷氨酰-L-氨基酸	Amino acids and derivatives	氨基酸及其衍生物	Amino acids and derivatives	氨基酸及其衍生物	5875-41-2	2	24931.8	13391.5	20588.9	147406	91208	135088	1.77763	0.0219968	6.34339	2.66525	up
Lmsn006093	C28H28O14	Phloretin-2'-O-(2''-Galloyl)glucoside*	根皮素-2'-O-(2''-没食子酰)葡萄糖苷*	Flavonoids	黄酮	Chalcones	查耳酮	-	2	101641	50447.3	90155.9	34995.1	42569.9	41094.5	1.52171	0.114259	0.489834	-1.02963	down
Jmwn002620	C15H18O9	Vanillic Acid-4-O-Glucuronide	香草酸-4-O-葡萄糖醛酸苷	Phenolic acids	酚酸类	Phenolic acids	酚酸类	-	1	1.1461e+06	533626	573791	2.20425e+06	1.57202e+06	1.63305e+06	1.58276	0.020362	2.40039	1.26327	up
Jmwn002494	C15H18O8	(2E)-3-[4-(β-D-glucopyranoside)-phenylacrylic]-acid	(2E)-3-[4-(β-D-吡喃葡萄糖苷)-苯丙烯酸]酸	Phenolic acids	酚酸类	Phenolic acids	酚酸类	-	1	22981.6	18944.9	23120.6	52124	44278.1	42387	1.7772	0.00616046	2.13367	1.09334	up
Lmhn002574	C20H16O11	Caffeoyl(p-Hydroxybenzoyl)tartaric acid	咖啡酰对羟基苯甲酰酒石酸	Phenolic acids	酚酸类	Phenolic acids	酚酸类	-	2	108885	28657.4	61768.2	10280.4	35388.4	33785.2	1.14684	0.222121	0.398645	-1.32682	down
MA10039492	C6H6O6	Dehydroascorbic acid	脱氢抗坏血酸	Others	其它类	Vitamin	维生素	490-83-5	1	148492	101306	54640.3	9	9	9	1.82982	0.0644724	8.86879e-05	-13.4609	down
Lmhp009187	C20H42NO7P	LysoPE 15:0	溶血磷脂酰乙醇胺 15:0	Lipids	脂质	LPE	溶血磷脂酰乙醇胺	-	3	2509.57	3337.84	4590.43	7703.6	6267.2	7848.03	1.64795	0.00924721	2.09036	1.06375	up
pme0230	C10H13N5O4	Adenosine*	腺苷*	Nucleotides and derivatives	核苷酸及其衍生物	Nucleotides and derivatives	核苷酸及其衍生物	58-61-7	1	1.86152e+06	1.77808e+06	1.20196e+06	3.95235e+06	4.08559e+06	3.6743e+06	1.74377	0.00180843	2.4191	1.27447	up
Zmpn000199	C6H10O8	D-Galactaric acid	D-半乳糖二酸	Others	其它类	Saccharides	糖类	526-99-8	1	40586.8	116415	76596.6	213314	193001	225631	1.59392	0.0146787	2.70527	1.43577	up
mws0567	C5H11N3O2	4-Guanidinobutyric acid	4-胍基丁酸	Organic acids	有机酸	Organic acids	有机酸	463-00-3	1	406679	340841	1.05249e+06	1.28971e+06	936065	1.62088e+06	1.3812	0.0873699	2.13702	1.0956	up
Lmhp009769	C22H44NO7P	LysoPE 17:1*	溶血磷脂酰乙醇胺 17:1*	Lipids	脂质	LPE	溶血磷脂酰乙醇胺	-	3	9	9	9	3335.87	1609.35	5404.34	1.82328	0.0883769	383.317	8.58239	up
HJAP026	C28H32O16	Chrysoeriol-6-C-glucoside-4'-O-glucoside	金圣草黄素-6-C-葡萄糖苷-4'-O-葡萄糖苷	Flavonoids	黄酮	Flavones	黄酮	-	3	34271.3	68690.1	102808	194781	124492	162057	1.47177	0.0317105	2.33917	1.226	up
pme1178	C10H13N5O5	Guanosine	鸟苷	Nucleotides and derivatives	核苷酸及其衍生物	Nucleotides and derivatives	核苷酸及其衍生物	118-00-3	1	1.41841e+06	1.55331e+06	923584	5.63318e+06	3.91965e+06	6.17137e+06	1.75742	0.0217556	4.0367	2.01318	up
Hmjp003008	C27H28O16	Luteolin-7-O-glucuronide-5-O-rhamnoside	木犀草素-7-O-葡萄糖醛酸苷-5-O-鼠李糖苷	Flavonoids	黄酮	Flavones	黄酮	-	3	73415.3	21958	61109.9	28518.2	17418.6	31182.5	1.0831	0.225507	0.492827	-1.02085	down
mws0044	C15H12O7	Taxifolin(Dihydroquercetin)	花旗松素(二氢槲皮素)	Flavonoids	黄酮	Flavanonols	二氢黄酮醇	480-18-2	3	7968.1	7822.37	2457.41	58152.1	25406.8	39047	1.6603	0.0623918	6.71891	2.74823	up
mws0255	C4H5N3O	Cytosine	胞嘧啶	Nucleotides and derivatives	核苷酸及其衍生物	Nucleotides and derivatives	核苷酸及其衍生物	71-30-7	3	93795.9	84632.5	79400.9	298287	237927	251474	1.80981	0.00795825	3.05508	1.61121	up
Lmsp004851	C15H14O6	3-Hydroxyphloretin	3-羟基根皮素	Flavonoids	黄酮	Chalcones	查耳酮	57765-66-9	1	4.99105e+06	5.29766e+06	2.85974e+06	2.31451e+07	1.65311e+07	2.07638e+07	1.7622	0.00757825	4.59674	2.20061	up
Hmhp001812	C11H15N5O4	2'-O-Methyladenosine	2-甲氧基腺苷	Nucleotides and derivatives	核苷酸及其衍生物	Nucleotides and derivatives	核苷酸及其衍生物	2140-79-6	1	85742.7	103510	80529	198407	128714	635912	1.36954	0.282603	3.56967	1.83579	up
mws0884	C10H12N5O6P	Cyclic 3',5'-Adenylic acid	环-3',5'-腺嘌呤核苷酸	Nucleotides and derivatives	核苷酸及其衍生物	Nucleotides and derivatives	核苷酸及其衍生物	60-92-4	2	11165.3	17178.8	6424.24	27482.3	26486.7	24703.4	1.53848	0.0352934	2.26276	1.17808	up
Zmgn001448	C7H12O5	2-Propylmalic Acid*	2-丙基苹果酸*	Organic acids	有机酸	Organic acids	有机酸	-	1	440371	407824	515209	885668	1.18462e+06	1.62531e+06	1.72379	0.0656392	2.71057	1.4386	up
Lmbn001754	C7H12O5	3-Isopropylmalic Acid*	3-异丙基苹果酸*	Organic acids	有机酸	Organic acids	有机酸	921-28-8	1	440371	407824	515209	885668	1.18462e+06	1.62531e+06	1.72379	0.0656392	2.71057	1.4386	up
mws0014	C10H10O4	Ferulic acid*	阿魏酸*	Phenolic acids	酚酸类	Phenolic acids	酚酸类	537-98-4	3	168298	126735	75054.8	363771	294574	267418	1.61286	0.00936283	2.50147	1.32277	up
pme1286	C14H20N6O5S	S-(5'-Adenosy)-L-homocysteine	S-(5-腺苷)-L-高半胱氨酸	Amino acids and derivatives	氨基酸及其衍生物	Amino acids and derivatives	氨基酸及其衍生物	979-92-0	1	21973.3	18781.4	13233.3	35330.8	40572.2	40053.3	1.70361	0.0041866	2.14782	1.10287	up
mws0341	C6H12O3	2-Hydroxyisocaproic acid	2-羟基异己酸	Organic acids	有机酸	Organic acids	有机酸	20312-37-2	3	9	9	9	29285.8	9	34263.5	1.30593	0.185998	2354.01	11.2009	up
mws0668	C10H12N4O6	Xanthosine	黄苷	Nucleotides and derivatives	核苷酸及其衍生物	Nucleotides and derivatives	核苷酸及其衍生物	146-80-5	3	5779.48	5313.49	6959.34	22031	22158.5	36548.1	1.78747	0.0479558	4.47242	2.16106	up
pme1216	C6H5NO2	2-Picolinic acid	2-吡啶甲酸	Organic acids	有机酸	Organic acids	有机酸	98-98-6	3	30421.6	28075.4	25741.2	55682.2	75004.1	58537.9	1.77244	0.023816	2.2463	1.16755	up
pma0724	C21H22O10	Naringenin-6-C-Glucoside	柚皮素-6-C-葡萄糖苷	Flavonoids	黄酮	Flavanones	二氢黄酮	3682-03-9	3	65597	107762	95419.5	24858.8	71079.6	34969.7	1.38678	0.0716833	0.487048	-1.03786	down
pmb0660	C36H36O18	Isoorientin-7-O-(6''-p-coumaroyl)glucoside	异荭草素-7-O-(6''-对香豆酰)葡萄糖苷	Flavonoids	黄酮	Flavones	黄酮	-	2	15657.8	10068.2	7773.89	23336.7	23314.7	30307.7	1.63633	0.0117999	2.29729	1.19993	up
MWS4296	C11H14N2O3	Glycylphenylalanine	甘氨酰苯基丙氨酸	Amino acids and derivatives	氨基酸及其衍生物	Amino acids and derivatives	氨基酸及其衍生物	3321-03-7	2	60416.8	27139.8	31314.8	154843	192911	119980	1.69564	0.0167589	3.93479	1.97629	up
Li512111	C24H24O13	Isorhamnetin-3-O-(6''-acetylglucoside)	异鼠李素-3-O-(6''-乙酰)葡萄糖苷	Flavonoids	黄酮	Flavonols	黄酮醇	-	2	50828.4	88169.9	54024	110599	179832	117446	1.55899	0.0626081	2.11311	1.07937	up
Lmbp002336	C27H30O16	Quercetin-3-O-(2''-O-rhamnosyl)galactoside	槲皮素-3-O-(2''-O-鼠李糖基)半乳糖苷	Flavonoids	黄酮	Flavonols	黄酮醇	-	3	124393	77752.7	150231	141763	507159	203746	1.22821	0.275895	2.41977	1.27487	up
pmf0289	C15H21N5O4	Riboprine	利波腺苷	Nucleotides and derivatives	核苷酸及其衍生物	Nucleotides and derivatives	核苷酸及其衍生物	7724-76-7	3	7790.89	9345.81	5224.18	8656.61	15726.3	24340.7	1.34666	0.18612	2.17897	1.12365	up
MWSHY0009	C16H12O6	Diosmetin (5,7,3'-Trihydroxy-4'-methoxyflavone)*	香叶木素*	Flavonoids	黄酮	Flavones	黄酮	520-34-3	2	7366.25	3022.67	13327	35845.2	18394.9	7614.96	1.08441	0.258491	2.60817	1.38304	up
pme3967	C12H17N5O5	2-(Dimethylamino)guanosine	2-(二甲基氨基)鸟苷	Nucleotides and derivatives	核苷酸及其衍生物	Nucleotides and derivatives	核苷酸及其衍生物	2140-67-2	3	43324.4	32693	30685.5	126575	78590.6	198590	1.68147	0.103075	3.78393	1.91988	up
Lmhp009464	C22H44NO7P	LysoPE 17:1(2n isomer)*	溶血磷脂酰乙醇胺 17:1(2n异构)*	Lipids	脂质	LPE	溶血磷脂酰乙醇胺	-	3	1338.36	1588.93	978.548	3684.98	2687.66	3362.74	1.71917	0.00850035	2.49252	1.3176	up
pmb0492	C34H37N3O6	N',N'',N'''-p-Coumaroyl-cinnamoyl-caffeoyl spermidine	N',N'',N'''-对香豆酰肉桂酰咖啡酰亚精胺	Alkaloids	生物碱	Phenolamine	酚胺	-	3	8489.64	20662.2	20457.2	30081.6	62962.8	45283.2	1.51589	0.0729562	2.78835	1.47941	up
pme1261	C9H19NO4	D-Panthenol	D-泛酰醇	Others	其它类	Saccharides	糖类	81-13-0	3	5162.33	4419.9	2814.88	19618.7	20033	6541.94	1.50034	0.122766	3.72616	1.89769	up
mws0248	C9H12N2O6	Uridine	尿嘧啶核苷	Nucleotides and derivatives	核苷酸及其衍生物	Nucleotides and derivatives	核苷酸及其衍生物	58-96-8	1	14155.9	36302.4	10682.2	106707	72632.2	68290.5	1.6204	0.0175374	4.05017	2.01798	up
mws2628	C5H11NO2	N-Methyl-4-aminobutyric acid	N-甲基-4-氨基丁酸	Organic acids	有机酸	Organic acids	有机酸	1119-48-8	2	9029.83	9662.83	18061.4	37485.1	33417.4	21119.3	1.56055	0.0433426	2.50372	1.32407	up
Lmbp002592	C27H30O16	Kaempferol-3,7-O-diglucoside	山柰酚-3,7-O-双葡萄糖苷	Flavonoids	黄酮	Flavonols	黄酮醇	25615-14-9	3	113532	18931.4	51260.6	16209.6	13888.6	20443.6	1.29066	0.250534	0.275097	-1.86199	down
pme3033	C4H9NO2	N,N-Dimethylglycine	N,N-二甲基甘氨酸	Amino acids and derivatives	氨基酸及其衍生物	Amino acids and derivatives	氨基酸及其衍生物	1118-68-9	3	51844.7	63830.1	38612.9	138800	123827	112278	1.72388	0.00227565	2.42991	1.2809	up
pmb0863	C24H46NO7P	LysoPC 16:2(2n isomer)*	溶血磷脂酰胆碱 16:2(2n异构)*	Lipids	脂质	LPC	溶血磷脂酰胆碱	-	3	5691.6	7977.65	4754.17	8636.39	12253.7	23122.5	1.45102	0.184443	2.38895	1.25638	up
Lmhp009590	C25H50NO7P	LysoPC 17:1	溶血磷脂酰胆碱 17:1	Lipids	脂质	LPC	溶血磷脂酰胆碱	-	1	12709.5	10782.2	12461.2	31022.2	18644.3	26293.7	1.68052	0.0622575	2.11277	1.07913	up
mws2213	C9H8O2	Cinnamic acid	肉桂酸	Phenolic acids	酚酸类	Phenolic acids	酚酸类	140-10-3	3	3440.02	1634.25	1272.63	25835.2	32692.6	33275.4	1.78933	0.0043336	14.4643	3.85442	up
pmn001642	C23H20O13	Kaempferol-3-O-(2''-O-acetyl)glucuronide	山柰酚-3-O-(2''-O-乙酰)葡萄糖醛酸苷	Flavonoids	黄酮	Flavonols	黄酮醇	-	3	19387.6	16597.6	22446.1	9	9	9	1.83252	0.00744213	0.000462081	-11.0796	down
pmb0962	C10H22N2O4	L-Lysine-Butanoic Acid	L-赖氨酸丁酸酯	Amino acids and derivatives	氨基酸及其衍生物	Amino acids and derivatives	氨基酸及其衍生物	80407-71-2	3	12765.1	8718.92	7859.62	26261.6	16367.6	24498.8	1.63855	0.0356271	2.28765	1.19387	up
Zmyp000878	C10H13N5O5	Crotonoside; 2-Hydroxyadenosine	巴豆苷; 2-羟基腺苷	Nucleotides and derivatives	核苷酸及其衍生物	Nucleotides and derivatives	核苷酸及其衍生物	1818-71-9	1	2.64773e+06	3.42834e+06	2.07503e+06	8.60819e+06	1.04616e+07	1.00337e+07	1.7825	0.000895272	3.57049	1.83612	up
mws1051	C15H23N6O5S	S-Adenosylmethionine	S-腺苷蛋氨酸	Amino acids and derivatives	氨基酸及其衍生物	Amino acids and derivatives	氨基酸及其衍生物	485-80-3	3	35408.1	41280.5	39447.3	93603.5	54109.4	97123.5	1.61747	0.0873944	2.10819	1.076	up
Lmtn000940	C14H18O10	1-O-(3,4-Dihydroxy-5-methoxy-benzoyl)-glucoside	1-O-(3,4-二羟基-5-甲氧基-苯甲酰)-葡萄糖苷	Phenolic acids	酚酸类	Phenolic acids	酚酸类	-	1	9050.4	8111.43	9596.2	38914.2	41587.8	49855.4	1.82583	0.00811529	4.87171	2.28443	up
Lmpp005842	C22H22O12	6-Methoxyquercetin-3-O-rhamnoside	6-甲氧基槲皮素-3-O-鼠李糖苷	Flavonoids	黄酮	Flavonols	黄酮醇	-	3	19599.8	20382.6	19891.6	91453.8	27702.9	33538.4	1.32021	0.267734	2.55027	1.35065	up
MWS0442	C18H32O16	Maltotriose	麦芽三糖	Others	其它类	Saccharides	糖类	1109-28-0	3	15520.7	7045.17	19369.4	73960.7	30124.5	30963.8	1.46764	0.158643	3.22042	1.68725	up
mws4085	C11H12O5	Sinapic acid	芥子酸	Phenolic acids	酚酸类	Phenolic acids	酚酸类	530-59-6	3	11246.4	13391.3	12845.3	26285.3	20127.1	35015.3	1.68663	0.0739782	2.17238	1.11928	up
MWS5238	C10H12O2	4-Phenylbutyric acid	4-苯基丁酸	Organic acids	有机酸	Organic acids	有机酸	1821-12-1	3	53826.3	24852.3	23897.2	113570	27456.7	85397	1.0485	0.240061	2.20738	1.14233	up
Lmhp009034	C21H42NO7P	LysoPE 16:1*	溶血磷脂酰乙醇胺 16:1*	Lipids	脂质	LPE	溶血磷脂酰乙醇胺	-	1	9	9875.88	3484.56	13337.2	12291.6	23025.3	1.07333	0.0599287	3.63921	1.86363	up
Lmsp004004	C44H50O24	Kaempferol-3-O-(6''-O-sinnapoyl)sophoroside-7-O-rhamnoside	山柰酚-3-O-(6''-O-芥子酰)槐糖苷-7-O-鼠李糖苷	Flavonoids	黄酮	Flavonols	黄酮醇	-	3	7695.73	8430.73	12522.5	1391.44	2087.17	9264.88	1.2336	0.160642	0.444815	-1.16872	down
mws5035	C15H22N2O3	L-Leucyl-L-phenylalanine	L-亮氨酰-L-苯丙氨酸	Amino acids and derivatives	氨基酸及其衍生物	Amino acids and derivatives	氨基酸及其衍生物	56217-82-4	3	28407.2	9	11625	34235.9	39733.9	49259.7	1.00601	0.0578976	3.07757	1.62179	up
Lmsn000363	C16H22O7	Raspberryketone glucoside	覆盆子酮葡糖苷	Phenolic acids	酚酸类	Phenolic acids	酚酸类	38963-94-9	3	9	9	9	11195.2	10746.7	18381.7	1.83301	0.0322805	1493.47	10.5444	up
HJN037	C8H8O5	4-O-Methylgallic Acid	4-O-甲基没食子酸	Phenolic acids	酚酸类	Phenolic acids	酚酸类	4319-02-2	3	518.448	6295.62	1543.62	2655.38	4289.08	19907.7	1.04658	0.381036	3.21287	1.68386	up
Lmhp002031	C12H24N2O3	L-Leucyl-L-Leucine	L-亮氨酰-L-亮氨酸	Amino acids and derivatives	氨基酸及其衍生物	Amino acids and derivatives	氨基酸及其衍生物	3303-31-9	3	18178.1	13883.5	18308.6	22937.9	39747.5	53386.1	1.54192	0.127131	2.30437	1.20437	up
zjgp122315	C24H24O10	4-O-(6''-P-coumaroyl-β-D-glucopyranosyl)-P-coumaric acid	4-O-(6''-P-香豆酰-β-D-吡喃葡萄糖基)-P-香豆酸	Others	其它类	Others	其它	-	2	124992	42025.1	89073.4	25047.2	68352.2	29405.6	1.17425	0.201627	0.479537	-1.06029	down
