# Supplementary material for: Metabolomic Analysis of the Effect of Freezing on Leaves of Malus sieversii (Ledeb.) M.Roem. Histoculture Seedlings
Source: Int J Mol Sci. 2023 Dec 25;25(1):310. doi: 10.3390/ijms25010310 (PMC10778857; doi:10.3390/ijms25010310)
Supplement: Supplementary file 1 [file ijms-25-00310-s001.zip › CK_vs_T12h_filter.xlsx]

## Sheet: Sheet1
Index	Formula	Compounds	物质	Class I	物质一级分类	Class II	物质二级分类	CAS	Level	CK-1	CK-2	CK-3	T12h-1	T12h-2	T12h-3	VIP	P-value	Fold_Change	Log2FC	Type
Lmhp008801	C23H42NO7P	LysoPE 18:3*	溶血磷脂酰乙醇胺 18:3*	Lipids	脂质	LPE	溶血磷脂酰乙醇胺	-	1	325409	319155	256759	2.08932e+06	1.764e+06	1.16449e+06	2.01624	0.0360749	5.56716	2.47694	up
pmb0889	C18H30O2	Punicic acid (9Z,11E,13Z-octadecatrienoic acid)	石榴酸 (9Z,11E,13Z-十八碳三烯酸)	Lipids	脂质	Free fatty acids	游离脂肪酸	544-72-9	3	366095	142113	53818.9	80955.2	2.04197e+06	1.79691e+06	1.14009	0.209154	6.97447	2.80208	up
mws1491	C18H32O2	Linoleic acid	亚油酸	Lipids	脂质	Free fatty acids	游离脂肪酸	60-33-3	1	1.40237e+06	370053	269742	1.11342e+06	2.61228e+06	2.50118e+06	1.56323	0.0868469	3.04916	1.60841	up
Rfmb091	C18H32O3	9S-Hydroxy-10E,12Z-octadecadienoic acid*	9S-羟基-10E,12Z-十八碳二烯酸*	Lipids	脂质	Free fatty acids	游离脂肪酸	15514-85-9	1	9430.66	7674.87	6879.15	7955.8	47493.2	22316.3	1.39396	0.260658	3.24229	1.69701	up
Lmhp010190	C26H52NO7P	LysoPC 18:1(2n isomer)	溶血磷脂酰胆碱 18:1(2n异构)	Lipids	脂质	LPC	溶血磷脂酰胆碱	-	1	4.60599e+06	5.08481e+06	2.24346e+06	6.73673e+06	1.28596e+07	7.29918e+06	1.61916	0.109374	2.25363	1.17225	up
Zmyn004449	C18H30O4	9-Hydroxy-12-oxo-10(E),15(Z)-octadecadienoic acid	9-羟基-12-氧代-10(E),15(Z)-十八碳二烯酸	Lipids	脂质	Free fatty acids	游离脂肪酸	-	1	7147.43	1390.08	1329.47	966.101	43749.1	35304.5	1.05485	0.213779	8.10984	3.01967	up
pmb0855	C24H50NO7P	LysoPC 16:0	溶血磷脂酰胆碱 16:0	Lipids	脂质	LPC	溶血磷脂酰胆碱	17364-16-8	1	4.08685e+06	4.72897e+06	4.34268e+06	1.54927e+07	1.23161e+07	8.90723e+06	1.95984	0.0526717	2.79029	1.48042	up
mws0126	C26H54NO7P	LysoPC 18:0	溶血磷脂酰胆碱 18:0	Lipids	脂质	LPC	溶血磷脂酰胆碱	19420-57-6	1	277677	402262	389591	919492	790647	478763	1.71876	0.0935584	2.0466	1.03323	up
Lmhp008589	C23H42NO7P	LysoPE 18:3(2n isomer)*	溶血磷脂酰乙醇胺 18:3(2n异构)*	Lipids	脂质	LPE	溶血磷脂酰乙醇胺	-	1	243336	113950	202656	1.72801e+06	1.52038e+06	1.0219e+06	2.00066	0.0244299	7.62629	2.93098	up
pmp001281	C26H52NO7P	LysoPC 18:1	溶血磷脂酰胆碱 18:1	Lipids	脂质	LPC	溶血磷脂酰胆碱	-	1	1.49555e+06	1.18276e+06	720281	4.00447e+06	3.17215e+06	2.71533e+06	1.88613	0.0131176	2.91061	1.54132	up
pme0534	C6H12O7	Gluconic acid	葡萄糖酸	Others	其它类	Saccharides	糖类	526-95-4	1	68867.9	44747.5	132090	91235.4	109524	356438	1.17715	0.349086	2.26775	1.18126	up
pmb0854	C26H48NO7P	LysoPC 18:3	溶血磷脂酰胆碱 18:3	Lipids	脂质	LPC	溶血磷脂酰胆碱	-	1	2.02916e+06	2.3185e+06	1.82937e+06	7.21423e+06	6.94073e+06	5.85315e+06	2.03966	0.00419838	3.23911	1.6956	up
pmb2319	C23H48NO7P	LysoPC 15:0	溶血磷脂酰胆碱 15:0	Lipids	脂质	LPC	溶血磷脂酰胆碱	108273-89-8	1	20098.4	21914.7	19916.6	75485.7	46455.3	49637.1	1.96881	0.0571724	2.77053	1.47016	up
pmb0865	C26H48NO7P	LysoPC 18:3(2n isomer)	溶血磷脂酰胆碱 18:3(2n异构)	Lipids	脂质	LPC	溶血磷脂酰胆碱	-	1	1.72168e+06	1.67206e+06	1.41148e+06	6.65582e+06	5.45902e+06	5.11105e+06	2.04026	0.0101259	3.58483	1.8419	up
Lmhp012042	C21H38O4	2-Linoleoylglycerol*	2-亚油酰甘油酯*	Lipids	脂质	Glycerol ester	甘油酯	3443-82-1	1	96718.7	77251	44844.8	100869	158550	245212	1.58613	0.139633	2.30621	1.20552	up
Lmhp010514	C25H48NO7P	LysoPE 20:2(2n isomer)	溶血磷脂酰乙醇胺 20:2(2n异构)	Lipids	脂质	LPE	溶血磷脂酰乙醇胺	-	1	2977.77	2419.55	1707.91	15147.1	11037.4	8148.51	1.97317	0.0427338	4.83208	2.27264	up
pmb0856	C23H46NO7P	LysoPE 18:1(2n isomer)*	溶血磷脂酰乙醇胺 18:1(2n异构)*	Lipids	脂质	LPE	溶血磷脂酰乙醇胺	-	3	53987.9	55435.1	36036.3	297803	245441	139386	1.94676	0.0591545	4.69293	2.23049	up
pmd0130	C22H46NO7P	LysoPC 14:0	溶血磷脂酰胆碱 14:0	Lipids	脂质	LPC	溶血磷脂酰胆碱	20559-16-4	1	24460.9	33313.7	15113.5	86027	71911.5	54887.3	1.85639	0.017863	2.9199	1.54592	up
pmd0147	C28H54NO7P	LysoPC 20:2*	溶血磷脂酰胆碱 20:2*	Lipids	脂质	LPC	溶血磷脂酰胆碱	-	3	36572.5	29273.5	20689.6	115206	87317	75962.7	1.94837	0.0203115	3.21817	1.68624	up
pmn001694	C18H34O5	9,10,13-Trihydroxy-11-Octadecenoic Acid	9,10,13-三羟基-11-十八碳烯酸	Lipids	脂质	Free fatty acids	游离脂肪酸	29907-57-1	3	14871.6	2997.71	4329.43	7710.57	38163.2	56761.4	1.44113	0.195879	4.62347	2.20898	up
pmp001273	C26H50NO7P	LysoPC 18:2	溶血磷脂酰胆碱 18:2	Lipids	脂质	LPC	溶血磷脂酰胆碱	-	2	2.94317e+06	2.11591e+06	1.43603e+06	8.26995e+06	7.09861e+06	6.72784e+06	1.95355	0.00124785	3.402	1.76639	up
pmd0132	C24H50NO7P	LysoPC 16:0(2n isomer)	溶血磷脂酰胆碱 16:0(2n异构)	Lipids	脂质	LPC	溶血磷脂酰胆碱	-	1	358472	458714	375595	1.00446e+06	906605	672758	1.9338	0.0327244	2.16621	1.11518	up
Lmhp008885	C20H42NO7P	LysoPE 15:0(2n isomer)	溶血磷脂酰乙醇胺 15:0(2n异构)	Lipids	脂质	LPE	溶血磷脂酰乙醇胺	-	3	2539.17	2807.17	2203.14	20020.6	10015.9	6436.2	1.87316	0.140849	4.83116	2.27237	up
Hmpn005101	C21H24O11	Sieboldin	3-羟基根皮苷	Flavonoids	黄酮	Chalcones	查耳酮	18777-73-6	1	4.87696e+06	4.85915e+06	3.5705e+06	8.15333e+06	7.08416e+06	1.60203e+07	1.70349	0.164887	2.34904	1.23207	up
mws0064	C15H12O6	Eriodictyol (5,7,3',4'-Tetrahydroxyflavanone)	圣草酚	Flavonoids	黄酮	Flavanones	二氢黄酮	552-58-9	1	497724	536186	371026	594369	747093	1.76748e+06	1.44985	0.261706	2.21287	1.14592	up
mws0396	C18H34O2	Elaidic Acid*	反油酸*	Lipids	脂质	Free fatty acids	游离脂肪酸	112-79-8	1	1.1345e+06	707050	433030	899571	2.34554e+06	2.47094e+06	1.50287	0.137815	2.51301	1.32942	up
Lmyn012331	C18H34O2	Petroselinic acid*	岩芹酸*	Lipids	脂质	Free fatty acids	游离脂肪酸	593-39-5	1	1.1345e+06	707050	433030	899571	2.34554e+06	2.47094e+06	1.50287	0.137815	2.51301	1.32942	up
Hmgp002121	C31H28O13	Hispidulin-7-O-(6''-O-p-Coumaroyl)Glucoside	高车前素-7-O-(6''-O-对香豆酰)葡萄糖苷	Flavonoids	黄酮	Flavones	黄酮	-	3	1914.73	9	217677	9	9	9	1.35254	0.417617	0.00012295	-12.9896	down
Lmhp010040	C25H46NO7P	LysoPE 20:3*	溶血磷脂酰乙醇胺 20:3*	Lipids	脂质	LPE	溶血磷脂酰乙醇胺	-	3	4178.8	3563.75	7879.47	26846.5	15203.1	12423.1	1.82761	0.088609	3.48692	1.80195	up
pmb2228	C27H56NO7P	LysoPC 19:0	溶血磷脂酰胆碱 19:0	Lipids	脂质	LPC	溶血磷脂酰胆碱	108273-88-7	3	2628.8	3162.74	3829.87	8461.78	14269.1	5903.95	1.82798	0.121931	2.97615	1.57345	up
pmf0297	C20H42O	1-Eicosanol	正二十醇	Lipids	脂质	Free fatty acids	游离脂肪酸	629-96-9	3	25501.1	6684.02	4722.03	12684.4	68200.3	82818.9	1.43455	0.178629	4.43555	2.14911	up
pmb0874	C23H44NO7P	LysoPE 18:2(2n isomer)*	溶血磷脂酰乙醇胺 18:2(2n异构)*	Lipids	脂质	LPE	溶血磷脂酰乙醇胺	-	2	537484	363710	309325	2.78058e+06	1.98228e+06	1.60735e+06	1.99221	0.0339386	5.26239	2.39572	up
pmb0881	C23H44NO7P	LysoPE 18:2*	溶血磷脂酰乙醇胺 18:2*	Lipids	脂质	LPE	溶血磷脂酰乙醇胺	-	2	496701	403256	279797	2.78082e+06	1.96312e+06	1.77102e+06	2.00208	0.0251481	5.5223	2.46527	up
Lmhp009890	C28H52NO7P	LysoPC 20:3	溶血磷脂酰胆碱 20:3	Lipids	脂质	LPC	溶血磷脂酰胆碱	1199257-41-4	2	16152.2	17933.8	18013	80507.8	62235.7	44576.6	1.98991	0.0486505	3.59546	1.84618	up
pmb0464	C16H27NO14	L-Aspartic acid-O-diglucoside	L-天冬氨酸-O-二葡萄糖苷	Amino acids and derivatives	氨基酸及其衍生物	Amino acids and derivatives	氨基酸及其衍生物	-	3	49271.3	23096.7	39089.9	128968	73546.3	95878.3	1.81502	0.0427566	2.67718	1.42071	up
Lmhp008833	C24H48NO7P	LysoPC 16:1(2n isomer)*	溶血磷脂酰胆碱 16:1(2n异构)*	Lipids	脂质	LPC	溶血磷脂酰胆碱	-	1	179171	195477	95923.3	150139	513899	337079	1.2994	0.229231	2.12745	1.08912	up
Lmbn005369	C18H32O3	13(S)-HODE;13(S)-Hydroxyoctadeca-9Z,11E-dienoic acid*	13-羟基十八烷基-9,11-二烯酸*	Lipids	脂质	Free fatty acids	游离脂肪酸	10219-69-9	1	10433.6	8372.6	7743.18	8545.58	43226.2	20680.4	1.35074	0.270637	2.72895	1.44835	up
pmb3066	C22H26O12	5-O-p-Coumaroylshikimic acid O-glucoside	5-O-对香豆酰莽草酸-O-葡萄糖苷	Phenolic acids	酚酸类	Phenolic acids	酚酸类	-	2	50531.7	76616.8	84967.8	119267	121077	4.32123e+06	1.21501	0.409292	21.5051	4.4266	up
pmb0876	C21H44NO7P	LysoPE 16:0	溶血磷脂酰乙醇胺 16:0	Lipids	脂质	LPE	溶血磷脂酰乙醇胺	53862-35-4	1	500496	502912	524495	3.04728e+06	2.08418e+06	1.30117e+06	1.94522	0.0835694	4.21011	2.07386	up
Cmxp005429	C15H12O6	Okanin	奥卡宁	Flavonoids	黄酮	Chalcones	查耳酮	484-76-4	1	1.23847e+06	1.21755e+06	791904	1.41623e+06	1.88075e+06	5.92118e+06	1.40995	0.298243	2.83818	1.50496	up
pmb0883	C23H48NO7P	LysoPE 18:0	溶血磷脂酰乙醇胺 18:0	Lipids	脂质	LPE	溶血磷脂酰乙醇胺	69747-55-3	3	18706.7	21095.7	18961.7	58824.2	55088.4	28622.3	1.80565	0.0980619	2.42554	1.27831	up
MWSHY0058	C15H10O6	Luteolin (5,7,3',4'-Tetrahydroxyflavone)*	木犀草素*	Flavonoids	黄酮	Flavones	黄酮	491-70-3	1	9	9	9	13902.1	15470.2	238365	2.01897	0.353999	9916.18	13.2756	up
pmb2260	C23H46NO7P	LysoPC 15:1	溶血磷脂酰胆碱 15:1	Lipids	脂质	LPC	溶血磷脂酰胆碱	-	3	5129.94	7287.89	6628.15	31573.4	18069.3	19599.1	1.96375	0.0564516	3.63551	1.86216	up
Hmbp002730	C15H10O6	Isoscutellarein*	异野黄芩素*	Flavonoids	黄酮	Flavones	黄酮	41440-05-5	1	6269.55	9734.17	3811.5	6476.94	9710.74	119521	1.07273	0.407664	6.84871	2.77583	up
Lmlp001118	C23H29NO8	3'-Glucosyl-6,7-dihydroxy-N-methyl-benzyltetrahydroisoquinoline	3'-葡萄糖基-6,7-二羟基-N-甲基-苄基四氢异喹啉	Alkaloids	生物碱	Isoquinoline alkaloids	异喹啉类生物碱	-	2	12163.6	27136.5	22951.7	23839.5	31462.3	366467	1.14284	0.399919	6.7752	2.76026	up
mws0289	C23H46NO7P	LysoPE 18:1*	溶血磷脂酰乙醇胺 18:1*	Lipids	脂质	LPE	溶血磷脂酰乙醇胺	89576-29-4	3	84332.6	85709.4	51999.9	461311	376363	223666	1.94752	0.0533625	4.77991	2.25698	up
Lmsn004797	C21H24O11	3-Hydroxyphloretin-4'-O-glucoside	3-羟基根皮素-4'-O-β-D-葡萄糖苷	Flavonoids	黄酮	Chalcones	查耳酮	-	1	4.23658e+06	4.60848e+06	2.97082e+06	6.93528e+06	6.44768e+06	1.42262e+07	1.67544	0.167188	2.33662	1.22442	up
pmp001251	C26H50NO7P	LysoPC 18:2(2n isomer)	溶血磷脂酰胆碱 18:2(2n异构)	Lipids	脂质	LPC	溶血磷脂酰胆碱	-	2	2.41362e+06	1.87003e+06	1.27505e+06	7.17546e+06	7.47099e+06	5.83997e+06	1.97888	0.00213626	3.68547	1.88185	up
Lmhp112042	C21H38O4	1-Linoleoylglycerol*	1-亚油酰甘油酯*	Lipids	脂质	Glycerol ester	甘油酯	2277-28-3	1	125896	41796.8	46426.5	83383.1	212174	364715	1.45907	0.201702	3.08366	1.62465	up
MWStz103	C15H22N6O5S	S-(5'-Adenosyl)-L-methionine	S-(5'-腺苷基)-L-蛋氨酸	Amino acids and derivatives	氨基酸及其衍生物	Amino acids and derivatives	氨基酸及其衍生物	29908-03-0	2	9	9	9	194430	164317	174456	2.06828	0.00246826	19748.2	14.2694	up
pmp000268	C30H46O5	Rosamultic acid	野蔷薇酸	Terpenoids	萜类	Triterpene	三萜	214285-76-4	2	489680	1.23799e+06	2.13374e+06	1.11951e+06	385379	271419	1.14801	0.288023	0.460014	-1.12025	down
mws1060	C10H12N4O5	9-(Arabinosyl)hypoxanthine	9-(阿拉伯糖基)次黄嘌呤	Nucleotides and derivatives	核苷酸及其衍生物	Nucleotides and derivatives	核苷酸及其衍生物	7013-16-3	2	11679	17142.1	10155	38973.2	26834.2	43022.4	1.9028	0.0264967	2.79222	1.48141	up
pmb3101	C7H12O5	2-Isopropylmalic Acid	2-异丙基苹果酸	Organic acids	有机酸	Organic acids	有机酸	49601-06-1	1	466304	529921	645531	1.13921e+06	1.00318e+06	1.32465e+06	1.96416	0.00939178	2.11178	1.07846	up
Lmhp008337	C19H40NO7P	LysoPE 14:0(2n isomer)*	溶血磷脂酰乙醇胺 14:0(2n异构)*	Lipids	脂质	LPE	溶血磷脂酰乙醇胺	-	3	1547.46	3421.93	1769.89	12645.5	7794.48	7516.36	1.9054	0.0390672	4.14826	2.05251	up
Lmmp003767	C21H18O12	Kaempferol-7-O-glucuronide	山柰酚-7-O-葡萄糖醛酸苷	Flavonoids	黄酮	Flavonols	黄酮醇	-	3	1.0614e+06	506064	398883	285588	239041	121276	1.67502	0.159268	0.328479	-1.60613	down
Zmyn004732	C18H30O3	2R-hydroxy-9Z,12Z,15Z-octadecatrienoic acid	2R-羟基-9Z,12Z,15Z-十八碳三烯酸	Lipids	脂质	Free fatty acids	游离脂肪酸	-	3	18529.8	3470.97	1499.4	1818.28	92972.7	89713.8	1.02499	0.211196	7.85121	2.97292	up
mws0159	C9H8O3	Phenylpyruvic acid	苯丙酮酸	Organic acids	有机酸	Organic acids	有机酸	156-06-9	3	123335	120714	90619.8	371509	281391	268504	1.98602	0.0184922	2.75318	1.4611	up
Hmbn004734	C29H44O4	30-Norhederagenin	30-去甲常春藤皂苷元	Terpenoids	萜类	Triterpene	三萜	117654-06-5	3	14834	26326.1	57898.2	9	9	9	2.05796	0.124356	0.000272567	-11.8411	down
mws0620	C11H14N2	N-Methyltryptamine	N-甲基色胺	Alkaloids	生物碱	Plumerane	吲哚类生物碱	61-49-4	3	72578.7	27511.7	45250	211989	276154	613596	1.90895	0.123189	7.5804	2.92227	up
Hmln002806	C16H16O8	5-O-Caffeoylshikimic acid	5-O-咖啡酰莽草酸	Phenolic acids	酚酸类	Phenolic acids	酚酸类	180981-12-8	1	37652.5	16986.2	29542	75311.4	50353.7	72646.5	1.77806	0.021189	2.35578	1.23621	up
pma1303	C24H46NO7P	LysoPC 16:2*	溶血磷脂酰胆碱 16:2*	Lipids	脂质	LPC	溶血磷脂酰胆碱	-	3	4985.82	4860.47	3871.49	15948.6	13454.6	14336.6	2.03831	0.00138488	3.18855	1.6729	up
pmb0069	C7H7NO	Benzamide	苯甲酰胺	Phenolic acids	酚酸类	Phenolic acids	酚酸类	55-21-0	3	42546.5	51749.7	29789.1	2863.94	20383.4	2058.67	1.69055	0.0197468	0.20394	-2.29378	down
pmb2804	C18H32O4	13S-Hydroperoxy-9Z,11E-octadecadienoic acid	13-氢过氧化-9,11-十八碳二烯酸	Lipids	脂质	Free fatty acids	游离脂肪酸	33964-75-9	3	11439	870.87	2147.22	995.904	117811	134911	1.10459	0.197847	17.5498	4.13338	up
pmp001270	C24H48NO7P	LysoPC 16:1*	溶血磷脂酰胆碱 16:1*	Lipids	脂质	LPC	溶血磷脂酰胆碱	76790-27-7	1	35677.1	43659.6	29377.2	174023	143343	100161	1.97762	0.0365851	3.84061	1.94133	up
pmd0160	C21H44NO7P	LysoPE 16:0(2n isomer)	溶血磷脂酰乙醇胺 16:0(2n异构)	Lipids	脂质	LPE	溶血磷脂酰乙醇胺	-	3	59586.5	53898.8	60661.5	321857	201811	136831	1.92304	0.0957198	3.79277	1.92325	up
Lmsn009824	C30H48O6	2α,3β,19α,23-Tetrahydroxyolean-12-en-28-oic acid	2α,3β,19α,23-四羟基齐墩果-12-烯-28-酸	Terpenoids	萜类	Triterpene	三萜	55306-03-1	1	20066.7	15619.3	33473.1	16864.6	4230.81	2217.01	1.52966	0.0979665	0.337084	-1.56882	down
Zmcp003989	C27H30O15	Kaempferol-3-O-rhamnosyl(1→2)glucoside	山柰酚-3-O-鼠李糖基(1→2)葡萄糖苷	Flavonoids	黄酮	Flavonols	黄酮醇	-	3	3.6405e+06	2.38895e+06	2.90645e+06	1.36097e+07	8.09874e+06	5.63037e+06	1.8252	0.118276	3.05944	1.61327	up
Lmhp010757	C25H48NO7P	LysoPE 20:2	溶血磷脂酰乙醇胺 20:2	Lipids	脂质	LPE	溶血磷脂酰乙醇胺	-	3	1964.13	2458.89	1687.9	16409.1	11000.3	7116.5	1.96825	0.071277	5.64987	2.49822	up
Lmhp009802	C25H46NO7P	LysoPE 20:3(2n isomer)*	溶血磷脂酰乙醇胺 20:3(2n异构)*	Lipids	脂质	LPE	溶血磷脂酰乙醇胺	-	3	4120.3	4336.3	5078.66	25139.1	18244.6	12809.4	1.98297	0.0566766	4.1516	2.05367	up
mws1661	C28H32O15	Diosmetin-7-O-rutinoside (Diosmin)	香叶木苷	Flavonoids	黄酮	Flavones	黄酮	520-27-4	3	4219.32	8144.07	443194	7040.63	2286.56	2907.63	1.11379	0.417145	0.0268568	-5.21857	down
pmd0146	C28H54NO7P	LysoPC 20:2(2n isomer)*	溶血磷脂酰胆碱 20:2(2n异构)*	Lipids	脂质	LPC	溶血磷脂酰胆碱	-	3	34813.4	29899.7	18309.3	125769	73032.3	51712.5	1.76297	0.120439	3.01742	1.59331	up
mws1478	C10H14N2	Nicotine	烟碱	Alkaloids	生物碱	Pyridine alkaloids	吡啶类生物碱	54-11-5	1	738954	355436	110914	54423.7	64008.7	21195.2	1.73502	0.190844	0.115844	-3.10974	down
Lmhp010908	C27H54NO7P	LysoPC 19:1	溶血磷脂酰胆碱 19:1	Lipids	脂质	LPC	溶血磷脂酰胆碱	-	3	10510.6	8872.17	7487.66	18311.4	30008.7	14855.6	1.80763	0.113788	2.35112	1.23335	up
Zmyn004714	C18H34O3	Ricinoleic acid	蓖麻油酸	Lipids	脂质	Free fatty acids	游离脂肪酸	141-22-0	1	14972.7	4521.56	2978.15	8563.91	34935.2	44932.3	1.46303	0.170598	3.93512	1.97641	up
MWSmce248	C9H8O3	3-Hydroxycinnamic Acid*	3-羟基肉桂酸*	Phenolic acids	酚酸类	Phenolic acids	酚酸类	14755-02-3	2	164644	118962	9	105411	295246	710952	1.05153	0.259277	3.91944	1.97065	up
Lmhp007598	C27H52NO7P	LysoPC 19:2(2n isomer)	溶血磷脂酰胆碱 19:2(2n异构)	Lipids	脂质	LPC	溶血磷脂酰胆碱	-	3	8867.93	8455.23	5100.6	11339.7	24729.1	13572.2	1.64232	0.151624	2.21377	1.1465	up
pmb2221	C18H39NO3	4-Hydroxysphinganine	4-羟基鞘氨醇	Lipids	脂质	Sphingolipids	鞘脂	554-62-1	1	9	9	9	114486	152597	71311.3	2.06657	0.0407105	12533.1	13.6135	up
Lmlp002765	C15H16O2	Stilbostemin B	2-甲基-5-(2-苯基乙基)-1,3-苯二酚	Phenolic acids	酚酸类	Phenolic acids	酚酸类	162411-67-8	1	15582.5	12263.2	15606.5	9	9	9	2.06759	0.00583377	0.000621371	-10.6523	down
pme2566	C8H14N2O5	5-L-Glutamyl-L-amino acid	5-L-谷氨酰-L-氨基酸	Amino acids and derivatives	氨基酸及其衍生物	Amino acids and derivatives	氨基酸及其衍生物	5875-41-2	2	24931.8	13391.5	20588.9	60262.7	20660.7	77649.4	1.4517	0.183629	2.69168	1.42851	up
pmb0678	C37H38O18	Vitexin-7-O-(6''-feruloyl)glucoside	牡荆素-7-O-(6''-阿魏酰)葡萄糖苷	Flavonoids	黄酮	Flavones	黄酮	-	3	11658.2	20011.5	20424.9	76980.8	21829.3	42428.5	1.52174	0.203095	2.71119	1.43893	up
MWS20159	C13H18O6	Phenyl-β-D-glucopyranoside	苄基 β-D-吡喃葡萄糖苷	Phenolic acids	酚酸类	Phenolic acids	酚酸类	-	2	9936.91	10104.9	13214.4	13169.1	9	9	1.44521	0.263906	0.39653	-1.3345	down
Lmmn001643	C9H8O3	2-Hydroxycinnamic acid*	2-羟基肉桂酸*	Phenolic acids	酚酸类	Phenolic acids	酚酸类	583-17-5	2	274021	157636	81924.5	179715	449079	952732	1.3539	0.253441	3.0794	1.62265	up
Lmhp009187	C20H42NO7P	LysoPE 15:0	溶血磷脂酰乙醇胺 15:0	Lipids	脂质	LPE	溶血磷脂酰乙醇胺	-	3	2509.57	3337.84	4590.43	21188	10699.3	8889.78	1.86161	0.115287	3.90666	1.96594	up
Zmpn000199	C6H10O8	D-Galactaric acid	D-半乳糖二酸	Others	其它类	Saccharides	糖类	526-99-8	1	40586.8	116415	76596.6	188359	135844	206345	1.6498	0.0313944	2.2712	1.18345	up
pma6455	C5H11O8P	Ribulose-5-phosphate	核酮糖-5-磷酸	Others	其它类	Saccharides	糖类	4300-28-1	3	55765.7	80641.7	77994.9	37148.9	38558.1	9	1.07947	0.0456455	0.353149	-1.50165	down
Lmhp009769	C22H44NO7P	LysoPE 17:1*	溶血磷脂酰乙醇胺 17:1*	Lipids	脂质	LPE	溶血磷脂酰乙醇胺	-	3	9	9	9	11023	6528.18	4068.73	2.05989	0.071535	800.738	9.64519	up
Lmsp004851	C15H14O6	3-Hydroxyphloretin	3-羟基根皮素	Flavonoids	黄酮	Chalcones	查耳酮	57765-66-9	1	4.99105e+06	5.29766e+06	2.85974e+06	9.93815e+06	7.9004e+06	1.91768e+07	1.71665	0.143175	2.81519	1.49323	up
pme0253	C8H15NO3	N-Acetyl-L-leucine	N-乙酰-L-亮氨酸	Amino acids and derivatives	氨基酸及其衍生物	Amino acids and derivatives	氨基酸及其衍生物	1188-21-2	3	24431.9	17339.9	20992.8	65409.5	72283.5	43343.9	1.95383	0.0396249	2.88438	1.52826	up
Zmgn001448	C7H12O5	2-Propylmalic Acid*	2-丙基苹果酸*	Organic acids	有机酸	Organic acids	有机酸	-	1	440371	407824	515209	860857	1.02217e+06	1.27261e+06	1.97637	0.0310086	2.31453	1.21072	up
Lmbn001754	C7H12O5	3-Isopropylmalic Acid*	3-异丙基苹果酸*	Organic acids	有机酸	Organic acids	有机酸	921-28-8	1	440371	407824	515209	860857	1.02217e+06	1.27261e+06	1.97637	0.0310086	2.31453	1.21072	up
mws0341	C6H12O3	2-Hydroxyisocaproic acid	2-羟基异己酸	Organic acids	有机酸	Organic acids	有机酸	20312-37-2	3	9	9	9	105328	95924.3	146356	2.06771	0.0173938	12874.4	13.6522	up
Zmyn004676	C18H30O3	17-Hydroxylinolenic acid	17-羟基亚麻酸	Lipids	脂质	Free fatty acids	游离脂肪酸	-	2	5818.98	4068.44	4029.83	3267.01	21190	11022	1.1032	0.299738	2.54928	1.35009	up
pmb0864	C19H40NO7P	LysoPE 14:0*	溶血磷脂酰乙醇胺 14:0*	Lipids	脂质	LPE	溶血磷脂酰乙醇胺	-	3	3434.84	2595.43	2664.32	12951.1	7323.97	8631.85	1.96385	0.0549519	3.3247	1.73322	up
pmn001382	C25H24O12	Isochlorogenic acid A*	异绿原酸 A*	Phenolic acids	酚酸类	Phenolic acids	酚酸类	2450-53-5	1	48900.1	38188.8	89581.7	17223.6	46636.9	16537	1.44376	0.171304	0.45507	-1.13584	down
Lmmn000214	C18H32O15	Solatriose	茄三糖	Others	其它类	Saccharides	糖类	528-40-5	3	4483.58	2225.28	2755.13	25737.5	13963.2	22522.5	1.9842	0.0336609	6.57474	2.71693	up
Lmhp008718	C25H48NO7P	LysoPC 17:2	溶血磷脂酰胆碱 17:2	Lipids	脂质	LPC	溶血磷脂酰胆碱	-	1	3791.89	3230.19	9	11881.3	7894.51	10610.4	1.2406	0.00947391	4.3217	2.1116	up
Lmhp009464	C22H44NO7P	LysoPE 17:1(2n isomer)*	溶血磷脂酰乙醇胺 17:1(2n异构)*	Lipids	脂质	LPE	溶血磷脂酰乙醇胺	-	3	1338.36	1588.93	978.548	9596.6	7228.55	6970.43	2.02667	0.0126131	6.0923	2.60699	up
pmb0492	C34H37N3O6	N',N'',N'''-p-Coumaroyl-cinnamoyl-caffeoyl spermidine	N',N'',N'''-对香豆酰肉桂酰咖啡酰亚精胺	Alkaloids	生物碱	Phenolamine	酚胺	-	3	8489.64	20662.2	20457.2	17056.1	28068.4	67681.3	1.22577	0.302445	2.27389	1.18517	up
pme1261	C9H19NO4	D-Panthenol	D-泛酰醇	Others	其它类	Saccharides	糖类	81-13-0	3	5162.33	4419.9	2814.88	10396	8895.49	15217.7	1.86696	0.0477095	2.78365	1.47698	up
Lmsn005754	C22H22O11	1-O-Galloyl-2-O-Cinnamoyl-β-D-glucose	1-O-没食子酰-2-O-肉桂酰-β-D-葡萄糖	Phenolic acids	酚酸类	Phenolic acids	酚酸类	56994-83-3	3	8387.15	5236.55	5554.99	4068.53	5467.03	9	1.01732	0.184123	0.497665	-1.00675	down
pmb0863	C24H46NO7P	LysoPC 16:2(2n isomer)*	溶血磷脂酰胆碱 16:2(2n异构)*	Lipids	脂质	LPC	溶血磷脂酰胆碱	-	3	5691.6	7977.65	4754.17	20248.6	15010.2	13767.3	1.91908	0.0207533	2.66107	1.41201	up
Lmhp009590	C25H50NO7P	LysoPC 17:1	溶血磷脂酰胆碱 17:1	Lipids	脂质	LPC	溶血磷脂酰胆碱	-	1	12709.5	10782.2	12461.2	44032.6	30696.8	27473.9	1.98242	0.0470615	2.8427	1.50726	up
pmb0962	C10H22N2O4	L-Lysine-Butanoic Acid	L-赖氨酸丁酸酯	Amino acids and derivatives	氨基酸及其衍生物	Amino acids and derivatives	氨基酸及其衍生物	80407-71-2	3	12765.1	8718.92	7859.62	35504.8	13468.5	26558.7	1.66675	0.13129	2.57405	1.36404	up
Lmhp008763	C21H42NO7P	LysoPE 16:1(2n isomer)*	溶血磷脂酰乙醇胺 16:1(2n异构)*	Lipids	脂质	LPE	溶血磷脂酰乙醇胺	-	1	8550.12	16206.2	12641.5	12733.1	53083.7	51401.9	1.45759	0.17789	3.13437	1.64818	up
mws1089	C12H23O14P	Sucrose-6-phosphate	蔗糖-6-磷酸	Others	其它类	Saccharides	糖类	-	3	19763.5	20020.6	10008.5	22729.7	26952.4	82163.7	1.39143	0.287993	2.6479	1.40485	up
Lmhp009034	C21H42NO7P	LysoPE 16:1*	溶血磷脂酰乙醇胺 16:1*	Lipids	脂质	LPE	溶血磷脂酰乙醇胺	-	1	9	9875.88	3484.56	39595.8	39961.7	13839.6	1.32567	0.0786416	6.98586	2.80444	up
mws4052	C4H7NO2	1-Aminocyclopropane-1-carboxylic acid	1-氨基环丙烷-1-羧酸	Organic acids	有机酸	Organic acids	有机酸	22059-21-8	3	74154.9	91810.7	152139	339306	179933	310551	1.77127	0.054858	2.60855	1.38325	up
Lmsn000363	C16H22O7	Raspberryketone glucoside	覆盆子酮葡糖苷	Phenolic acids	酚酸类	Phenolic acids	酚酸类	38963-94-9	3	9	9	9	11981.7	19343.3	27431.9	2.06516	0.0482178	2176.18	11.0876	up
Wmzn000227	C6H10O4	2,2-Dimethylsuccinic acid	2,2-二甲基琥珀酸	Organic acids	有机酸	Organic acids	有机酸	597-43-3	3	2606.6	867.315	2208.57	5642.65	4411.86	7267.66	1.76597	0.0229138	3.04834	1.60802	up
Smhn005676	C20H22O10	Fortuneanoside G	Fortuneanoside G	Phenolic acids	酚酸类	Phenolic acids	酚酸类	1015781-29-9	3	16851.5	15202.3	86198.1	17464.4	14332.9	12405.3	1.01541	0.402056	0.3738	-1.41966	down
