# Supplementary material for: Metabolomic Analysis of the Effect of Freezing on Leaves of Malus sieversii (Ledeb.) M.Roem. Histoculture Seedlings
Source: Int J Mol Sci. 2023 Dec 25;25(1):310. doi: 10.3390/ijms25010310 (PMC10778857; doi:10.3390/ijms25010310)
Supplement: Supplementary file 1 [file ijms-25-00310-s001.zip › CK_vs_T36h_filter.xlsx]

## Sheet: Sheet1
Index	Formula	Compounds	物质	Class I	物质一级分类	Class II	物质二级分类	CAS	Level	CK-1	CK-2	CK-3	T36h-2	T36h-3	T36h-4	VIP	P-value	Fold_Change	Log2FC	Type
Lmhp008801	C23H42NO7P	LysoPE 18:3*	溶血磷脂酰乙醇胺 18:3*	Lipids	脂质	LPE	溶血磷脂酰乙醇胺	-	1	325409	319155	256759	4.68357e+06	3.2867e+06	3.00978e+06	1.94609	0.0227906	12.1822	3.6067	up
Lmhp010190	C26H52NO7P	LysoPC 18:1(2n isomer)	溶血磷脂酰胆碱 18:1(2n异构)	Lipids	脂质	LPC	溶血磷脂酰胆碱	-	1	4.60599e+06	5.08481e+06	2.24346e+06	9.78534e+06	9.18627e+06	6.92934e+06	1.61853	0.0196592	2.1703	1.1179	up
pmb0855	C24H50NO7P	LysoPC 16:0	溶血磷脂酰胆碱 16:0	Lipids	脂质	LPC	溶血磷脂酰胆碱	17364-16-8	1	4.08685e+06	4.72897e+06	4.34268e+06	2.75508e+07	2.84495e+07	2.35772e+07	1.95605	0.0040641	6.04761	2.59637	up
mws0126	C26H54NO7P	LysoPC 18:0	溶血磷脂酰胆碱 18:0	Lipids	脂质	LPC	溶血磷脂酰胆碱	19420-57-6	1	277677	402262	389591	1.64272e+06	1.71717e+06	1.20145e+06	1.91426	0.014409	4.2648	2.09248	up
Lmhp008589	C23H42NO7P	LysoPE 18:3(2n isomer)*	溶血磷脂酰乙醇胺 18:3(2n异构)*	Lipids	脂质	LPE	溶血磷脂酰乙醇胺	-	1	243336	113950	202656	4.29249e+06	2.75949e+06	2.70482e+06	1.92861	0.0270801	17.4246	4.12306	up
pmp001281	C26H52NO7P	LysoPC 18:1	溶血磷脂酰胆碱 18:1	Lipids	脂质	LPC	溶血磷脂酰胆碱	-	1	1.49555e+06	1.18276e+06	720281	5.30161e+06	5.19745e+06	4.45141e+06	1.88138	0.000451845	4.39903	2.13718	up
pmb0854	C26H48NO7P	LysoPC 18:3	溶血磷脂酰胆碱 18:3	Lipids	脂质	LPC	溶血磷脂酰胆碱	-	1	2.02916e+06	2.3185e+06	1.82937e+06	1.63895e+07	1.12853e+07	1.03579e+07	1.93144	0.0292005	6.15711	2.62225	up
pmb2319	C23H48NO7P	LysoPC 15:0	溶血磷脂酰胆碱 15:0	Lipids	脂质	LPC	溶血磷脂酰胆碱	108273-89-8	1	20098.4	21914.7	19916.6	118017	119968	103743	1.95814	0.00264463	5.518	2.46415	up
pmb0865	C26H48NO7P	LysoPC 18:3(2n isomer)	溶血磷脂酰胆碱 18:3(2n异构)	Lipids	脂质	LPC	溶血磷脂酰胆碱	-	1	1.72168e+06	1.67206e+06	1.41148e+06	1.48845e+07	1.00984e+07	9.31967e+06	1.93569	0.0295872	7.13861	2.83564	up
Smpn009074	C30H48O6	2α,3α,19α,23-tetrahydroxy-12-ursen-28-oic acid	2α,3α,19α,23-四羟基-12-熊果烯-28-酸	Terpenoids	萜类	Triterpene	三萜	-	2	879410	723275	1.76569e+06	484102	205837	937798	1.22486	0.220319	0.48324	-1.04919	down
Lmhp010514	C25H48NO7P	LysoPE 20:2(2n isomer)	溶血磷脂酰乙醇胺 20:2(2n异构)	Lipids	脂质	LPE	溶血磷脂酰乙醇胺	-	1	2977.77	2419.55	1707.91	38734	27857.8	26093.4	1.93702	0.0179631	13.0446	3.70539	up
pmb0856	C23H46NO7P	LysoPE 18:1(2n isomer)*	溶血磷脂酰乙醇胺 18:1(2n异构)*	Lipids	脂质	LPE	溶血磷脂酰乙醇胺	-	3	53987.9	55435.1	36036.3	563116	584552	463908	1.94507	0.0047563	11.0792	3.46978	up
pmd0130	C22H46NO7P	LysoPC 14:0	溶血磷脂酰胆碱 14:0	Lipids	脂质	LPC	溶血磷脂酰胆碱	20559-16-4	1	24460.9	33313.7	15113.5	123565	147108	122716	1.89025	0.00078195	5.39717	2.4322	up
Zmdn002049	C21H24O11	Epicatechin-4'-O-β-D-glucopyranoside*	表儿茶素-4'-O-β-D-葡萄糖苷*	Flavonoids	黄酮	Flavanols	黄烷醇类	-	2	22068.4	15603.5	15738.6	38311.6	86247.4	15590.6	1.16721	0.298956	2.62401	1.39177	up
pmd0147	C28H54NO7P	LysoPC 20:2*	溶血磷脂酰胆碱 20:2*	Lipids	脂质	LPC	溶血磷脂酰胆碱	-	3	36572.5	29273.5	20689.6	213342	228471	163369	1.92358	0.0096941	6.99345	2.806	up
pmn001694	C18H34O5	9,10,13-Trihydroxy-11-Octadecenoic Acid	9,10,13-三羟基-11-十八碳烯酸	Lipids	脂质	Free fatty acids	游离脂肪酸	29907-57-1	3	14871.6	2997.71	4329.43	98638.1	204306	17831.8	1.61243	0.206083	14.4502	3.85302	up
pmp001273	C26H50NO7P	LysoPC 18:2	溶血磷脂酰胆碱 18:2	Lipids	脂质	LPC	溶血磷脂酰胆碱	-	2	2.94317e+06	2.11591e+06	1.43603e+06	1.66795e+07	1.50618e+07	1.23188e+07	1.91007	0.0055924	6.78357	2.76205	up
pmn001369	C32H42O17	1-Hydroxypineolin Diglucoside	1-羟基松脂素二葡萄糖苷	Lignans and Coumarins	木脂素和香豆素	Lignans	木脂素	-	3	7198.38	4621.62	3119.12	18450.1	10823.5	9269.72	1.62879	0.0932216	2.58003	1.36739	up
pmd0132	C24H50NO7P	LysoPC 16:0(2n isomer)	溶血磷脂酰胆碱 16:0(2n异构)	Lipids	脂质	LPC	溶血磷脂酰胆碱	-	1	358472	458714	375595	1.88911e+06	1.69289e+06	1.27058e+06	1.92217	0.0192714	4.06829	2.02442	up
Lmhp008885	C20H42NO7P	LysoPE 15:0(2n isomer)	溶血磷脂酰乙醇胺 15:0(2n异构)	Lipids	脂质	LPE	溶血磷脂酰乙醇胺	-	3	2539.17	2807.17	2203.14	28200.7	27506.3	18794.1	1.94488	0.0176311	9.86837	3.30281	up
Hmpn005101	C21H24O11	Sieboldin	3-羟基根皮苷	Flavonoids	黄酮	Chalcones	查耳酮	18777-73-6	1	4.87696e+06	4.85915e+06	3.5705e+06	1.27128e+07	7.82761e+06	6.19261e+06	1.59132	0.144026	2.009	1.00648	up
Lmhp010040	C25H46NO7P	LysoPE 20:3*	溶血磷脂酰乙醇胺 20:3*	Lipids	脂质	LPE	溶血磷脂酰乙醇胺	-	3	4178.8	3563.75	7879.47	51345.3	36841.6	36878.3	1.9057	0.0122137	8.00569	3.00103	up
pmb2228	C27H56NO7P	LysoPC 19:0	溶血磷脂酰胆碱 19:0	Lipids	脂质	LPC	溶血磷脂酰胆碱	108273-88-7	3	2628.8	3162.74	3829.87	6883.8	7193.18	9348.46	1.86992	0.0150893	2.43472	1.28376	up
pmb0874	C23H44NO7P	LysoPE 18:2(2n isomer)*	溶血磷脂酰乙醇胺 18:2(2n异构)*	Lipids	脂质	LPE	溶血磷脂酰乙醇胺	-	2	537484	363710	309325	5.74007e+06	5.04779e+06	4.49768e+06	1.943	0.00457547	12.6273	3.65847	up
Lmbn005172	C9H10O3	2,6-Dimethoxybenzaldehyde	2,6-二甲氧基苯甲醛	Phenolic acids	酚酸类	Phenolic acids	酚酸类	3392-97-0	3	26853.6	14529.4	8037.09	36997.5	32610.6	34412.6	1.51812	0.0741255	2.10483	1.0737	up
mws1179	C21H22O10	Naringenin-7-O-glucoside (Prunin)	柚皮素-7-O-葡萄糖苷 (樱桃苷)	Flavonoids	黄酮	Flavanones	二氢黄酮	529-55-5	2	689465	605279	494870	657836	684570	2.34054e+06	1.0555	0.374331	2.05796	1.04121	up
pmb0881	C23H44NO7P	LysoPE 18:2*	溶血磷脂酰乙醇胺 18:2*	Lipids	脂质	LPE	溶血磷脂酰乙醇胺	-	2	496701	403256	279797	5.91184e+06	5.07505e+06	4.63369e+06	1.94239	0.00500159	13.2405	3.72689	up
Lmhp009890	C28H52NO7P	LysoPC 20:3	溶血磷脂酰胆碱 20:3	Lipids	脂质	LPC	溶血磷脂酰胆碱	1199257-41-4	2	16152.2	17933.8	18013	152572	140476	122981	1.95765	0.00480468	7.98535	2.99736	up
pmb0464	C16H27NO14	L-Aspartic acid-O-diglucoside	L-天冬氨酸-O-二葡萄糖苷	Amino acids and derivatives	氨基酸及其衍生物	Amino acids and derivatives	氨基酸及其衍生物	-	3	49271.3	23096.7	39089.9	122969	124587	133267	1.85322	0.00270645	3.41675	1.77262	up
mws2220	C22H18O11	Gallocatechin 3-O-gallate	没食子儿茶素 3-O-没食子酸酯	Flavonoids	黄酮	Flavanols	黄烷醇类	5127-64-0	3	9	2039.56	505.008	38130.1	3171.17	2637.76	1.34449	0.360976	17.2069	4.10492	up
Lmhp010334	C27H48O9	2-Linoleoylglycerol-1-O-glucoside*	2-亚油酰甘油酯-1-O-葡萄糖苷*	Lipids	脂质	Glycerol ester	甘油酯	-	1	15741.3	16474.8	7618.33	16291.6	41311	24541.3	1.36068	0.186457	2.06214	1.04414	up
pmb3066	C22H26O12	5-O-p-Coumaroylshikimic acid O-glucoside	5-O-对香豆酰莽草酸-O-葡萄糖苷	Phenolic acids	酚酸类	Phenolic acids	酚酸类	-	2	50531.7	76616.8	84967.8	300017	210192	103373	1.60077	0.138605	2.89267	1.5324	up
pmb0876	C21H44NO7P	LysoPE 16:0	溶血磷脂酰乙醇胺 16:0	Lipids	脂质	LPE	溶血磷脂酰乙醇胺	53862-35-4	1	500496	502912	524495	6.37888e+06	6.30221e+06	5.07165e+06	1.95884	0.00606421	11.619	3.53842	up
pmb0883	C23H48NO7P	LysoPE 18:0	溶血磷脂酰乙醇胺 18:0	Lipids	脂质	LPE	溶血磷脂酰乙醇胺	69747-55-3	3	18706.7	21095.7	18961.7	153511	185070	103777	1.9326	0.0324679	7.5277	2.91221	up
pme3011	C4H9NO2	γ-Aminobutyric acid	γ-氨基丁酸	Organic acids	有机酸	Organic acids	有机酸	56-12-2	3	14260.1	18442	19409.6	147800	85913	63627.7	1.87078	0.082636	5.70584	2.51244	up
pmb2260	C23H46NO7P	LysoPC 15:1	溶血磷脂酰胆碱 15:1	Lipids	脂质	LPC	溶血磷脂酰胆碱	-	3	5129.94	7287.89	6628.15	31256.2	40742.6	29597.9	1.93449	0.0132816	5.33428	2.41529	up
Zmpp001726	C9H13NO3	Epinephrine	肾上腺素	Alkaloids	生物碱	Alkaloids	生物碱	51-43-4	1	32885.6	26907.1	20531.8	14597.2	12921	11433.5	1.80572	0.0531296	0.484929	-1.04415	down
Hmbp002730	C15H10O6	Isoscutellarein*	异野黄芩素*	Flavonoids	黄酮	Flavones	黄酮	41440-05-5	1	6269.55	9734.17	3811.5	9	9	9	1.95708	0.0616291	0.00136259	-9.51943	down
Hmqn003054	C18H34O5	9,10,11-Trihydroxy-12-octadecenoic acid	9,10,11-三羟基-12-十八碳烯酸	Lipids	脂质	Free fatty acids	游离脂肪酸	61911-67-9	1	5867.74	3011.53	1004.77	12792.1	15917.3	3509.04	1.29209	0.174001	3.25965	1.70472	up
mws0289	C23H46NO7P	LysoPE 18:1*	溶血磷脂酰乙醇胺 18:1*	Lipids	脂质	LPE	溶血磷脂酰乙醇胺	89576-29-4	3	84332.6	85709.4	51999.9	931067	876438	713350	1.93945	0.00604807	11.3531	3.50501	up
Lmsn004797	C21H24O11	3-Hydroxyphloretin-4'-O-glucoside	3-羟基根皮素-4'-O-β-D-葡萄糖苷	Flavonoids	黄酮	Chalcones	查耳酮	-	1	4.23658e+06	4.60848e+06	2.97082e+06	1.19786e+07	6.85943e+06	5.52383e+06	1.54027	0.160886	2.06179	1.0439	up
pmp001251	C26H50NO7P	LysoPC 18:2(2n isomer)	溶血磷脂酰胆碱 18:2(2n异构)	Lipids	脂质	LPC	溶血磷脂酰胆碱	-	2	2.41362e+06	1.87003e+06	1.27505e+06	1.46181e+07	1.3505e+07	1.22849e+07	1.92626	0.000701218	7.26934	2.86183	up
pme2433	C4H11NO2	Diethanolamine	二乙醇胺	Alkaloids	生物碱	Alkaloids	生物碱	111-42-2	3	114099	119340	113874	57759.5	45978.9	60141.2	1.91633	0.0018193	0.471848	-1.08361	down
pme1383	C8H11NO3	Pyridoxine	吡哆醇	Others	其它类	Vitamin	维生素	65-23-6	1	623534	467943	512474	236996	264534	295682	1.87532	0.0186107	0.49703	-1.00859	down
MWStz103	C15H22N6O5S	S-(5'-Adenosyl)-L-methionine	S-(5'-腺苷基)-L-蛋氨酸	Amino acids and derivatives	氨基酸及其衍生物	Amino acids and derivatives	氨基酸及其衍生物	29908-03-0	2	9	9	9	33366.2	25199.8	136572	1.9489	0.211247	7227.34	12.8192	up
mws1060	C10H12N4O5	9-(Arabinosyl)hypoxanthine	9-(阿拉伯糖基)次黄嘌呤	Nucleotides and derivatives	核苷酸及其衍生物	Nucleotides and derivatives	核苷酸及其衍生物	7013-16-3	2	11679	17142.1	10155	56788.6	43689.9	47743	1.89732	0.00329428	3.80288	1.92709	up
pmb3101	C7H12O5	2-Isopropylmalic Acid	2-异丙基苹果酸	Organic acids	有机酸	Organic acids	有机酸	49601-06-1	1	466304	529921	645531	2.69241e+06	2.78173e+06	1.90199e+06	1.92276	0.0179364	4.49283	2.16762	up
Lmhp008337	C19H40NO7P	LysoPE 14:0(2n isomer)*	溶血磷脂酰乙醇胺 14:0(2n异构)*	Lipids	脂质	LPE	溶血磷脂酰乙醇胺	-	3	1547.46	3421.93	1769.89	15273.2	21297.8	19283	1.90589	0.00665835	8.28782	3.05099	up
pmn001572	C24H28O10	Agrimonolide-6-O-glucoside	仙鹤草内酯-6-O-葡萄糖苷	Lignans and Coumarins	木脂素和香豆素	Coumarins	香豆素	126223-29-8	3	18665.4	12148.2	24627.2	5111.76	5293	11781.2	1.58958	0.0710189	0.400175	-1.3213	down
Lmmp003767	C21H18O12	Kaempferol-7-O-glucuronide	山柰酚-7-O-葡萄糖醛酸苷	Flavonoids	黄酮	Flavonols	黄酮醇	-	3	1.0614e+06	506064	398883	270770	254333	193945	1.63033	0.178657	0.365677	-1.45136	down
pme0010	C3H7NO3	L-Serine	L-丝氨酸	Amino acids and derivatives	氨基酸及其衍生物	Amino acids and derivatives	氨基酸及其衍生物	56-45-1	3	1.44513e+06	1.42887e+06	1.39389e+06	680799	530643	697523	1.91925	0.00259434	0.447285	-1.16073	down
Lsjp211210	C11H16O3	Loliolide	黑麦草内酯	Terpenoids	萜类	Monoterpenoids	倍萜	5989-02-6	1	148300	106376	69771.2	47911	42919.3	59267.6	1.65003	0.118809	0.462626	-1.11208	down
mws0159	C9H8O3	Phenylpyruvic acid	苯丙酮酸	Organic acids	有机酸	Organic acids	有机酸	156-06-9	3	123335	120714	90619.8	212383	311379	326163	1.84474	0.0322332	2.5396	1.3446	up
pma1303	C24H46NO7P	LysoPC 16:2*	溶血磷脂酰胆碱 16:2*	Lipids	脂质	LPC	溶血磷脂酰胆碱	-	3	4985.82	4860.47	3871.49	39271.4	39056.6	23985.1	1.9291	0.0276316	7.45843	2.89887	up
pmb2804	C18H32O4	13S-Hydroperoxy-9Z,11E-octadecadienoic acid	13-氢过氧化-9,11-十八碳二烯酸	Lipids	脂质	Free fatty acids	游离脂肪酸	33964-75-9	3	11439	870.87	2147.22	4025.34	10250.1	16923.9	1.10152	0.327274	2.15806	1.10974	up
pmp001270	C24H48NO7P	LysoPC 16:1*	溶血磷脂酰胆碱 16:1*	Lipids	脂质	LPC	溶血磷脂酰胆碱	76790-27-7	1	35677.1	43659.6	29377.2	286718	308093	236977	1.94345	0.00598768	7.65118	2.93568	up
pmd0160	C21H44NO7P	LysoPE 16:0(2n isomer)	溶血磷脂酰乙醇胺 16:0(2n异构)	Lipids	脂质	LPE	溶血磷脂酰乙醇胺	-	3	59586.5	53898.8	60661.5	671628	660443	489994	1.95423	0.0111763	10.4628	3.3872	up
Lmsn009824	C30H48O6	2α,3β,19α,23-Tetrahydroxyolean-12-en-28-oic acid	2α,3β,19α,23-四羟基齐墩果-12-烯-28-酸	Terpenoids	萜类	Triterpene	三萜	55306-03-1	1	20066.7	15619.3	33473.1	4086.22	1759.14	27344.7	1.20996	0.296873	0.479908	-1.05917	down
Zmcp003989	C27H30O15	Kaempferol-3-O-rhamnosyl(1→2)glucoside	山柰酚-3-O-鼠李糖基(1→2)葡萄糖苷	Flavonoids	黄酮	Flavonols	黄酮醇	-	3	3.6405e+06	2.38895e+06	2.90645e+06	1.48616e+07	1.48414e+07	1.22197e+07	1.933	0.00235581	4.6915	2.23005	up
Lmhp010757	C25H48NO7P	LysoPE 20:2	溶血磷脂酰乙醇胺 20:2	Lipids	脂质	LPE	溶血磷脂酰乙醇胺	-	3	1964.13	2458.89	1687.9	34835.3	25198.5	17833.6	1.93075	0.0395891	12.7423	3.67156	up
Lmhp009802	C25H46NO7P	LysoPE 20:3(2n isomer)*	溶血磷脂酰乙醇胺 20:3(2n异构)*	Lipids	脂质	LPE	溶血磷脂酰乙醇胺	-	3	4120.3	4336.3	5078.66	48487.4	33061.3	36687.9	1.94818	0.0170371	8.73545	3.12688	up
pmd0146	C28H54NO7P	LysoPC 20:2(2n isomer)*	溶血磷脂酰胆碱 20:2(2n异构)*	Lipids	脂质	LPC	溶血磷脂酰胆碱	-	3	34813.4	29899.7	18309.3	246289	258690	175692	1.91672	0.0139543	8.19864	3.03538	up
mws1478	C10H14N2	Nicotine	烟碱	Alkaloids	生物碱	Pyridine alkaloids	吡啶类生物碱	54-11-5	1	738954	355436	110914	8029.1	12258.6	84451.5	1.63082	0.180475	0.0868986	-3.52452	down
Lmhp010908	C27H54NO7P	LysoPC 19:1	溶血磷脂酰胆碱 19:1	Lipids	脂质	LPC	溶血磷脂酰胆碱	-	3	10510.6	8872.17	7487.66	27086.2	20623.8	17087.5	1.83071	0.0403555	2.41149	1.26992	up
MWS1830	C9H10O3	Ethylsalicylate	水杨酸乙酯	Phenolic acids	酚酸类	Phenolic acids	酚酸类	118-61-6	2	22184.8	49132	9	9	9	9	1.39333	0.236233	0.000378545	-11.3672	down
pme3337	C14H17N5O8	Succinyladenosine	琥珀酰腺苷	Nucleotides and derivatives	核苷酸及其衍生物	Nucleotides and derivatives	核苷酸及其衍生物	4542-23-8	1	814651	937593	838409	1.1618e+06	2.00244e+06	2.03408e+06	1.71104	0.0906871	2.00657	1.00473	up
pmb2221	C18H39NO3	4-Hydroxysphinganine	4-羟基鞘氨醇	Lipids	脂质	Sphingolipids	鞘脂	554-62-1	1	9	9	9	120338	133559	161734	1.96264	0.00767508	15393.7	13.9101	up
pme2566	C8H14N2O5	5-L-Glutamyl-L-amino acid	5-L-谷氨酰-L-氨基酸	Amino acids and derivatives	氨基酸及其衍生物	Amino acids and derivatives	氨基酸及其衍生物	5875-41-2	2	24931.8	13391.5	20588.9	405892	1.75632e+06	2.1584e+06	1.89733	0.115563	73.3398	6.19652	up
pmb0678	C37H38O18	Vitexin-7-O-(6''-feruloyl)glucoside	牡荆素-7-O-(6''-阿魏酰)葡萄糖苷	Flavonoids	黄酮	Flavones	黄酮	-	3	11658.2	20011.5	20424.9	60351.1	58302.6	57354.4	1.88269	0.0025016	3.37862	1.75643	up
Lmhp009187	C20H42NO7P	LysoPE 15:0	溶血磷脂酰乙醇胺 15:0	Lipids	脂质	LPE	溶血磷脂酰乙醇胺	-	3	2509.57	3337.84	4590.43	29512.3	29246.1	22550.2	1.9296	0.0062126	7.78979	2.96158	up
MWS20145	C21H22O11	Eriodictyol-7-O-glucoside	圣草酚-7-O-葡萄糖苷	Flavonoids	黄酮	Flavanones	二氢黄酮	38965-51-4	3	616620	382710	632708	721049	613525	2.10472e+06	1.1599	0.33579	2.10736	1.07544	up
Lmyp003951	C11H14O5	3-Hydroxy-1-(4-hydroxy-3,5-dimethoxyphenyl)propan-1-one	3-羟基-1-(4-羟基-3,5-二甲氧基苯基)丙-1-酮	Phenolic acids	酚酸类	Phenolic acids	酚酸类	-	3	77746.3	77126.7	59605.7	9092.35	26327.9	43370.4	1.53198	0.0251401	0.367359	-1.44474	down
Zmpn000199	C6H10O8	D-Galactaric acid	D-半乳糖二酸	Others	其它类	Saccharides	糖类	526-99-8	1	40586.8	116415	76596.6	167245	159411	175065	1.58939	0.0499556	2.14779	1.10286	up
Zmhp003514	C16H12O6	6,7,8-Tetrahydroxy-5-methoxyflavone*	6,7,8-三羟基-5-甲氧基黄酮*	Flavonoids	黄酮	Flavones	黄酮	-	2	7069.68	5979.15	13628	3050.26	4771.76	4139.68	1.55811	0.17177	0.448393	-1.15716	down
mws0227	C6H13NO2	L-Leucine*	L-亮氨酸*	Amino acids and derivatives	氨基酸及其衍生物	Amino acids and derivatives	氨基酸及其衍生物	61-90-5	1	963627	535340	829958	1.13417e+06	2.27759e+06	2.15727e+06	1.64024	0.0836903	2.39125	1.25776	up
Lmhp009769	C22H44NO7P	LysoPE 17:1*	溶血磷脂酰乙醇胺 17:1*	Lipids	脂质	LPE	溶血磷脂酰乙醇胺	-	3	9	9	9	17390.1	18028.6	15534.3	1.96265	0.00193654	1887.15	10.882	up
HJAP026	C28H32O16	Chrysoeriol-6-C-glucoside-4'-O-glucoside	金圣草黄素-6-C-葡萄糖苷-4'-O-葡萄糖苷	Flavonoids	黄酮	Flavones	黄酮	-	3	34271.3	68690.1	102808	129762	267351	87650.3	1.33322	0.222489	2.35586	1.23625	up
Zmjp003163	C12H18O3	Jasmonic acid	茉莉酸	Organic acids	有机酸	Organic acids	有机酸	77026-92-7	3	27609.8	37339.5	31239.1	19440.8	15494	8221.04	1.66072	0.0158644	0.448659	-1.15631	down
mws0044	C15H12O7	Taxifolin(Dihydroquercetin)	花旗松素(二氢槲皮素)	Flavonoids	黄酮	Flavanonols	二氢黄酮醇	480-18-2	3	7968.1	7822.37	2457.41	19923.6	6273.99	12751.1	1.17642	0.21603	2.13443	1.09385	up
mws1587	C6H13NO2	L-Norleucine*	L-正亮氨酸*	Amino acids and derivatives	氨基酸及其衍生物	Amino acids and derivatives	氨基酸及其衍生物	327-57-1	1	3.07587e+06	3.49682e+06	3.51804e+06	7.60676e+06	7.73527e+06	8.30573e+06	1.94924	0.000158319	2.34351	1.22867	up
Hmcp001858	C26H28O14	Kaempferol-3-O-arabinoside-7-O-rhamnoside	山柰酚-3-O-阿拉伯糖苷-7-O-鼠李糖苷	Flavonoids	黄酮	Flavonols	黄酮醇	-	3	65384.2	46487.7	138608	204715	197754	149663	1.56864	0.0485295	2.2043	1.14032	up
Lmsp004851	C15H14O6	3-Hydroxyphloretin	3-羟基根皮素	Flavonoids	黄酮	Chalcones	查耳酮	57765-66-9	1	4.99105e+06	5.29766e+06	2.85974e+06	1.52424e+07	8.21084e+06	6.26836e+06	1.49254	0.172754	2.26047	1.17662	up
pme0253	C8H15NO3	N-Acetyl-L-leucine	N-乙酰-L-亮氨酸	Amino acids and derivatives	氨基酸及其衍生物	Amino acids and derivatives	氨基酸及其衍生物	1188-21-2	3	24431.9	17339.9	20992.8	189750	115051	99250.7	1.90731	0.0545236	6.43756	2.68651	up
Zmgn001448	C7H12O5	2-Propylmalic Acid*	2-丙基苹果酸*	Organic acids	有机酸	Organic acids	有机酸	-	1	440371	407824	515209	2.1839e+06	2.57731e+06	1.81726e+06	1.94039	0.0141021	4.82504	2.27054	up
Lmbn001754	C7H12O5	3-Isopropylmalic Acid*	3-异丙基苹果酸*	Organic acids	有机酸	Organic acids	有机酸	921-28-8	1	440371	407824	515209	2.1839e+06	2.57731e+06	1.81726e+06	1.94039	0.0141021	4.82504	2.27054	up
pme1286	C14H20N6O5S	S-(5'-Adenosy)-L-homocysteine	S-(5-腺苷)-L-高半胱氨酸	Amino acids and derivatives	氨基酸及其衍生物	Amino acids and derivatives	氨基酸及其衍生物	979-92-0	1	21973.3	18781.4	13233.3	5211.35	14680.8	3765.12	1.4661	0.0823106	0.438196	-1.19035	down
mws0341	C6H12O3	2-Hydroxyisocaproic acid	2-羟基异己酸	Organic acids	有机酸	Organic acids	有机酸	20312-37-2	3	9	9	9	144290	110423	74742.2	1.96087	0.0318465	12202	13.5748	up
Lmyp006119	C30H48O	β-Amyrone	β-香树脂酮	Terpenoids	萜类	Triterpene	三萜	638-97-1	3	10954.7	13680	16966.8	9	9	9	1.96143	0.0153679	0.000649015	-10.5895	down
pmb0864	C19H40NO7P	LysoPE 14:0*	溶血磷脂酰乙醇胺 14:0*	Lipids	脂质	LPE	溶血磷脂酰乙醇胺	-	3	3434.84	2595.43	2664.32	17682.5	23251.5	19366.8	1.94848	0.00778132	6.93544	2.79399	up
mws0668	C10H12N4O6	Xanthosine	黄苷	Nucleotides and derivatives	核苷酸及其衍生物	Nucleotides and derivatives	核苷酸及其衍生物	146-80-5	3	5779.48	5313.49	6959.34	38761.5	23420.4	20659.5	1.8894	0.06071	4.58896	2.19817	up
Lmmn000214	C18H32O15	Solatriose	茄三糖	Others	其它类	Saccharides	糖类	528-40-5	3	4483.58	2225.28	2755.13	17025.8	19704.8	15588.4	1.90515	0.00154823	5.52822	2.46682	up
Lmhp011549	C28H56NO7P	LysoPC 20:1	溶血磷脂酰胆碱 20:1	Lipids	脂质	LPC	溶血磷脂酰胆碱	-	1	11969.3	7917.72	4833.75	22891.2	18866.1	14426.4	1.62013	0.031855	2.27273	1.18443	up
MWSmce632	C10H10O4	Vanillin acetate	香兰素乙酸酯	Phenolic acids	酚酸类	Phenolic acids	酚酸类	881-68-5	3	11625	13055.3	14303.7	67589	136890	22336.3	1.60799	0.200866	5.81818	2.54057	up
pmb0660	C36H36O18	Isoorientin-7-O-(6''-p-coumaroyl)glucoside	异荭草素-7-O-(6''-对香豆酰)葡萄糖苷	Flavonoids	黄酮	Flavones	黄酮	-	2	15657.8	10068.2	7773.89	30328.6	18787	28047.7	1.68664	0.032914	2.30339	1.20376	up
Lmhp008718	C25H48NO7P	LysoPC 17:2	溶血磷脂酰胆碱 17:2	Lipids	脂质	LPC	溶血磷脂酰胆碱	-	1	3791.89	3230.19	9	17971.3	16597.2	11107.4	1.27325	0.0112393	6.49629	2.69962	up
MWSHY0009	C16H12O6	Diosmetin (5,7,3'-Trihydroxy-4'-methoxyflavone)*	香叶木素*	Flavonoids	黄酮	Flavones	黄酮	520-34-3	2	7366.25	3022.67	13327	2673.43	4898.24	2967.63	1.13732	0.276891	0.444398	-1.17007	down
Lmhp009464	C22H44NO7P	LysoPE 17:1(2n isomer)*	溶血磷脂酰乙醇胺 17:1(2n异构)*	Lipids	脂质	LPE	溶血磷脂酰乙醇胺	-	3	1338.36	1588.93	978.548	18350.5	17953.5	16240.9	1.94913	0.000814156	13.4529	3.74985	up
mws0258	C6H13NO2	L-Isoleucine*	L-异亮氨酸*	Amino acids and derivatives	氨基酸及其衍生物	Amino acids and derivatives	氨基酸及其衍生物	73-32-5	1	3.17335e+06	2.64634e+06	3.04256e+06	7.32643e+06	6.43414e+06	7.09001e+06	1.93949	0.00066747	2.35274	1.23434	up
pmb0863	C24H46NO7P	LysoPC 16:2(2n isomer)*	溶血磷脂酰胆碱 16:2(2n异构)*	Lipids	脂质	LPC	溶血磷脂酰胆碱	-	3	5691.6	7977.65	4754.17	45261	40299.2	27383.1	1.90709	0.024427	6.13042	2.61599	up
Lmhp009590	C25H50NO7P	LysoPC 17:1	溶血磷脂酰胆碱 17:1	Lipids	脂质	LPC	溶血磷脂酰胆碱	-	1	12709.5	10782.2	12461.2	80732	38331.9	52513.4	1.88218	0.0679549	4.77227	2.25468	up
pmb0962	C10H22N2O4	L-Lysine-Butanoic Acid	L-赖氨酸丁酸酯	Amino acids and derivatives	氨基酸及其衍生物	Amino acids and derivatives	氨基酸及其衍生物	80407-71-2	3	12765.1	8718.92	7859.62	42406.7	19945.5	28590.4	1.76895	0.0813923	3.09922	1.63191	up
Lmnp102682	C27H30O15	Hispidulin-8-C-(2''-O-xylosyl)glucoside	高车前素-8-C-(2''-O-木糖基)葡萄糖苷	Flavonoids	黄酮	Flavones	黄酮	-	3	113544	91244.2	90449.1	40878.3	47209.4	30676.4	1.87062	0.00488862	0.402267	-1.31377	down
mws1639	C11H10O5	Isofraxidin	异嗪皮啶	Lignans and Coumarins	木脂素和香豆素	Coumarins	香豆素	486-21-5	3	12267.5	17610.8	8343.5	2458.24	5367.86	8947.15	1.41925	0.102561	0.43884	-1.18823	down
mws4085	C11H12O5	Sinapic acid	芥子酸	Phenolic acids	酚酸类	Phenolic acids	酚酸类	530-59-6	3	11246.4	13391.3	12845.3	1755.75	9	2925.84	1.36148	0.000718209	0.125139	-2.9984	down
mws0609	C10H12N5O7P	Guanosine 3',5'-cyclic monophosphate	鸟苷 3',5'-环单磷酸	Nucleotides and derivatives	核苷酸及其衍生物	Nucleotides and derivatives	核苷酸及其衍生物	7665-99-8	2	13744.4	11953.9	6801.43	7755.52	2162.73	3112.08	1.50023	0.0765905	0.400937	-1.31855	down
MWS5238	C10H12O2	4-Phenylbutyric acid	4-苯基丁酸	Organic acids	有机酸	Organic acids	有机酸	1821-12-1	3	53826.3	24852.3	23897.2	9	21566.7	9	1.4304	0.0969499	0.210427	-2.24861	down
Lmhp009034	C21H42NO7P	LysoPE 16:1*	溶血磷脂酰乙醇胺 16:1*	Lipids	脂质	LPE	溶血磷脂酰乙醇胺	-	1	9	9875.88	3484.56	42488.6	48749.7	67287.9	1.3828	0.0136011	11.8574	3.56771	up
pme0014	C5H9NO4	L-Glutamic acid	L-谷氨酸	Amino acids and derivatives	氨基酸及其衍生物	Amino acids and derivatives	氨基酸及其衍生物	56-86-0	1	2.7655e+07	1.62393e+07	1.20741e+07	7.08629e+06	5.98431e+06	1.26879e+07	1.48637	0.150532	0.460233	-1.11956	down
pme0257	C4H4N2O2	Uracil	尿嘧啶	Nucleotides and derivatives	核苷酸及其衍生物	Nucleotides and derivatives	核苷酸及其衍生物	66-22-8	3	21479.7	6590.78	9	23069.4	20160.6	24502	1.0338	0.168508	2.41215	1.27032	up
Lmsn000363	C16H22O7	Raspberryketone glucoside	覆盆子酮葡糖苷	Phenolic acids	酚酸类	Phenolic acids	酚酸类	38963-94-9	3	9	9	9	13515.4	12612.5	15003.2	1.96266	0.00257768	1523.38	10.5731	up
Wmzn000227	C6H10O4	2,2-Dimethylsuccinic acid	2,2-二甲基琥珀酸	Organic acids	有机酸	Organic acids	有机酸	597-43-3	3	2606.6	867.315	2208.57	11119.3	11546.3	5990.33	1.77151	0.0411191	5.04285	2.33424	up
HJN037	C8H8O5	4-O-Methylgallic Acid	4-O-甲基没食子酸	Phenolic acids	酚酸类	Phenolic acids	酚酸类	4319-02-2	3	518.448	6295.62	1543.62	6839.35	3148.85	6750.26	1.15228	0.273088	2.00276	1.00199	up
MWSslk066	C8H8O4	3-Hydroxy-4-methoxybenzoic acid; Isovanillic Acid	3-羟基-4-甲氧基苯甲酸; 异香草酸	Phenolic acids	酚酸类	Phenolic acids	酚酸类	645-08-9	3	21379.3	36251.8	26955.4	10511.3	7319.71	19093	1.5937	0.0489593	0.436524	-1.19587	down
