# Supplementary material for: Metabolomic Analysis of the Effect of Freezing on Leaves of Malus sieversii (Ledeb.) M.Roem. Histoculture Seedlings
Source: Int J Mol Sci. 2023 Dec 25;25(1):310. doi: 10.3390/ijms25010310 (PMC10778857; doi:10.3390/ijms25010310)
Supplement: Supplementary file 1 [file ijms-25-00310-s001.zip › T12h_vs_HF24h_filter.xlsx]

## Sheet: Sheet1
Index	Formula	Compounds	物质	Class I	物质一级分类	Class II	物质二级分类	CAS	Level	T12h-1	T12h-2	T12h-3	HF24-1	HF24-2	HF24-3	VIP	P-value	Fold_Change	Log2FC	Type
pme2527	C5H12N2O2	L-Ornithine	L-鸟氨酸	Amino acids and derivatives	氨基酸及其衍生物	Amino acids and derivatives	氨基酸及其衍生物	70-26-8	3	293297	300875	165919	68564.3	81481.6	70165.1	1.68973	0.0532558	0.289716	-1.78729	down
pme2890	C8H16N2O4S2	L-Homocystine	L-高胱氨酸	Amino acids and derivatives	氨基酸及其衍生物	Amino acids and derivatives	氨基酸及其衍生物	626-72-2	3	125418	102694	185335	315552	270105	269114	1.60957	0.0113386	2.06743	1.04784	up
Zmzn000113	C5H9NO4	L-threo-3-Methylaspartate	L-苏式-3-甲基天冬氨酸	Amino acids and derivatives	氨基酸及其衍生物	Amino acids and derivatives	氨基酸及其衍生物	6061-13-8	1	147575	171795	142972	320636	343318	374794	1.74939	0.00138012	2.24671	1.16781	up
mws0736	C8H16N2O3	N-Glycyl-L-leucine*	N-甘氨酰-L-亮氨酸*	Amino acids and derivatives	氨基酸及其衍生物	Amino acids and derivatives	氨基酸及其衍生物	869-19-2	3	55946.2	36325.7	94606.7	106598	183254	90064.6	1.30491	0.142438	2.03296	1.02358	up
pme2566	C8H14N2O5	5-L-Glutamyl-L-amino acid	5-L-谷氨酰-L-氨基酸	Amino acids and derivatives	氨基酸及其衍生物	Amino acids and derivatives	氨基酸及其衍生物	5875-41-2	2	60262.7	20660.7	77649.4	147406	91208	135088	1.33494	0.0403462	2.35666	1.23674	up
pme0253	C8H15NO3	N-Acetyl-L-leucine	N-乙酰-L-亮氨酸	Amino acids and derivatives	氨基酸及其衍生物	Amino acids and derivatives	氨基酸及其衍生物	1188-21-2	3	65409.5	72283.5	43343.9	27331.1	17874.9	20493.5	1.65555	0.0375296	0.362907	-1.46233	down
pme1286	C14H20N6O5S	S-(5'-Adenosy)-L-homocysteine	S-(5-腺苷)-L-高半胱氨酸	Amino acids and derivatives	氨基酸及其衍生物	Amino acids and derivatives	氨基酸及其衍生物	979-92-0	1	15992.1	16527	11325.8	35330.8	40572.2	40053.3	1.72035	0.000512628	2.64469	1.4031	up
MWS4296	C11H14N2O3	Glycylphenylalanine	甘氨酰苯基丙氨酸	Amino acids and derivatives	氨基酸及其衍生物	Amino acids and derivatives	氨基酸及其衍生物	3321-03-7	2	28567.9	64447.2	22119.2	154843	192911	119980	1.61442	0.0138299	4.06251	2.02237	up
pmb3072	C22H26O12	3-O-p-Coumaroylshikimic acid-O-glucoside	3-O-对香豆酰莽草酸-O-葡萄糖苷	Phenolic acids	酚酸类	Phenolic acids	酚酸类	-	1	535288	545045	894644	283894	300802	384075	1.56051	0.0965839	0.490523	-1.02761	down
mws2212	C9H8O4	Caffeic acid	咖啡酸	Phenolic acids	酚酸类	Phenolic acids	酚酸类	331-39-5	1	196204	289893	212119	454970	629289	465341	1.65847	0.0210687	2.21937	1.15015	up
Zmhn002227	C17H22O10	4-O-Glucosyl-sinapate	4-O-葡萄糖基芥子酸	Phenolic acids	酚酸类	Phenolic acids	酚酸类	-	2	301459	348479	276490	1.1116e+06	541965	973227	1.61142	0.0785317	2.83539	1.50355	up
Hmln002806	C16H16O8	5-O-Caffeoylshikimic acid	5-O-咖啡酰莽草酸	Phenolic acids	酚酸类	Phenolic acids	酚酸类	180981-12-8	1	75311.4	50353.7	72646.5	109383	222678	124094	1.50958	0.130966	2.30019	1.20175	up
pmb0069	C7H7NO	Benzamide	苯甲酰胺	Phenolic acids	酚酸类	Phenolic acids	酚酸类	55-21-0	3	2863.94	20383.4	2058.67	20255.2	26976.8	28432.5	1.32365	0.0908421	2.98998	1.58014	up
HJN003	C17H22O10	1-O-Sinapoyl-β-D-glucose	1-O-芥子酰-D-葡萄糖	Phenolic acids	酚酸类	Phenolic acids	酚酸类	-	1	84135	99971.5	114654	247873	208102	308200	1.69541	0.0253722	2.55782	1.35491	up
Zmhn002909	C22H22O10	6-O-Glucosyl-caffeoylbenzoic acid	6-O-葡萄糖基-咖啡酰苯甲酸	Phenolic acids	酚酸类	Phenolic acids	酚酸类	-	3	13986.8	13336.4	17880.4	5897.69	5086.77	8268.23	1.6653	0.0101486	0.42591	-1.23138	down
Lmlp002765	C15H16O2	Stilbostemin B	2-甲基-5-(2-苯基乙基)-1,3-苯二酚	Phenolic acids	酚酸类	Phenolic acids	酚酸类	162411-67-8	1	9	9	9	16725.9	11151.7	21032.3	1.77727	0.0294556	1811.48	10.8229	up
Lmsn002288	C21H28O14	1-O-Caffeoyl-(6-O-glucosyl)-β-D-glucose	1-O-咖啡酰-6-O-葡萄糖基-β-D-葡萄糖	Phenolic acids	酚酸类	Phenolic acids	酚酸类	-	1	94618.1	85170	49126.2	165235	193790	191339	1.61464	0.00480802	2.40424	1.26558	up
Lmhn002574	C20H16O11	Caffeoyl(p-Hydroxybenzoyl)tartaric acid	咖啡酰对羟基苯甲酰酒石酸	Phenolic acids	酚酸类	Phenolic acids	酚酸类	-	2	201165	19125.9	84288.4	10280.4	35388.4	33785.2	1.00901	0.29311	0.260865	-1.93863	down
mws0014	C10H10O4	Ferulic acid*	阿魏酸*	Phenolic acids	酚酸类	Phenolic acids	酚酸类	537-98-4	3	105472	134134	163854	363771	294574	267418	1.67388	0.0112247	2.29455	1.19821	up
Smhn005674	C20H24O9	Fortuneanoside C	Fortuneanoside C	Phenolic acids	酚酸类	Phenolic acids	酚酸类	-	2	13859.2	32692.8	18501.4	68470.6	36510.1	55581.5	1.47687	0.054215	2.46816	1.30344	up
mws2213	C9H8O2	Cinnamic acid	肉桂酸	Phenolic acids	酚酸类	Phenolic acids	酚酸类	140-10-3	3	1454.93	1797.94	3618.71	25835.2	32692.6	33275.4	1.74119	0.00438877	13.3598	3.73983	up
pmn001384	C25H24O12	Isochlorogenic acid C*	异绿原酸 C*	Phenolic acids	酚酸类	Phenolic acids	酚酸类	57378-72-0	1	24682.9	41281.9	26794.6	115636	44720.8	51634.6	1.33816	0.216244	2.28539	1.19244	up
Lmtn000940	C14H18O10	1-O-(3,4-Dihydroxy-5-methoxy-benzoyl)-glucoside	1-O-(3,4-二羟基-5-甲氧基-苯甲酰)-葡萄糖苷	Phenolic acids	酚酸类	Phenolic acids	酚酸类	-	1	14528.2	15459.3	7404.8	38914.2	41587.8	49855.4	1.65822	0.00220876	3.48621	1.80166	up
mws4085	C11H12O5	Sinapic acid	芥子酸	Phenolic acids	酚酸类	Phenolic acids	酚酸类	530-59-6	3	3457.45	10561	16928.7	26285.3	20127.1	35015.3	1.33512	0.0449366	2.63118	1.39571	up
Smhn005676	C20H22O10	Fortuneanoside G	Fortuneanoside G	Phenolic acids	酚酸类	Phenolic acids	酚酸类	1015781-29-9	3	17464.4	14332.9	12405.3	32536.1	29145.8	34051.8	1.71076	0.00114862	2.1658	1.1149	up
pme1109	C5H5N5O	Guanine	鸟嘌呤	Nucleotides and derivatives	核苷酸及其衍生物	Nucleotides and derivatives	核苷酸及其衍生物	73-40-5	1	93629.1	89975.2	35086.9	111715	126481	242326	1.25491	0.156819	2.19726	1.13571	up
pme0183	C5H5N5O	Isoguanine	异鸟嘌呤	Nucleotides and derivatives	核苷酸及其衍生物	Nucleotides and derivatives	核苷酸及其衍生物	3373-53-3	3	89853.6	99181.2	110184	217384	182074	244657	1.71309	0.0164716	2.15266	1.10612	up
ML10180524	C9H13N3O5	Cytarabine	胞嘧啶阿拉伯糖苷	Nucleotides and derivatives	核苷酸及其衍生物	Nucleotides and derivatives	核苷酸及其衍生物	147-94-4	1	160396	125325	267419	462406	455836	524353	1.62316	0.00873219	2.60801	1.38295	up
mws1060	C10H12N4O5	9-(Arabinosyl)hypoxanthine	9-(阿拉伯糖基)次黄嘌呤	Nucleotides and derivatives	核苷酸及其衍生物	Nucleotides and derivatives	核苷酸及其衍生物	7013-16-3	2	38973.2	26834.2	43022.4	8959.3	11068.3	30113.5	1.34962	0.0843601	0.46073	-1.11801	down
Lmcp002302	C12H17N5O5	N6-(2-Hydroxyethyl)adenosine	N6-(2-羟乙基)腺苷	Nucleotides and derivatives	核苷酸及其衍生物	Nucleotides and derivatives	核苷酸及其衍生物	4338-48-1	3	54183.7	48675.2	78963.3	159478	104603	217137	1.55779	0.08185	2.64665	1.40417	up
pme3732	C9H13N3O5	Cytidine	胞苷	Nucleotides and derivatives	核苷酸及其衍生物	Nucleotides and derivatives	核苷酸及其衍生物	65-46-3	1	297037	222449	352466	912868	563370	788519	1.64551	0.033043	2.59734	1.37703	up
pme1184	C10H13N5O4	2'-Deoxyguanosine	2'-脱氧鸟苷	Nucleotides and derivatives	核苷酸及其衍生物	Nucleotides and derivatives	核苷酸及其衍生物	961-07-9	3	16545.3	22682.9	21233.1	56553.1	62208.4	66297.6	1.74799	0.000569614	3.06078	1.6139	up
MWS4354	C11H15N5O4	N6-methyladenosine	N6-甲基腺苷	Nucleotides and derivatives	核苷酸及其衍生物	Nucleotides and derivatives	核苷酸及其衍生物	1867-73-8	3	38033.3	50734.3	41752	78507.5	118888	111348	1.67159	0.0320034	2.36549	1.24214	up
pme1178	C10H13N5O5	Guanosine	鸟苷	Nucleotides and derivatives	核苷酸及其衍生物	Nucleotides and derivatives	核苷酸及其衍生物	118-00-3	1	1.87461e+06	1.7558e+06	2.17561e+06	5.63318e+06	3.91965e+06	6.17137e+06	1.69558	0.0359454	2.70826	1.43737	up
mws0255	C4H5N3O	Cytosine	胞嘧啶	Nucleotides and derivatives	核苷酸及其衍生物	Nucleotides and derivatives	核苷酸及其衍生物	71-30-7	3	125085	121758	130717	298287	237927	251474	1.74937	0.0158942	2.08625	1.06091	up
Hmhp001812	C11H15N5O4	2'-O-Methyladenosine	2-甲氧基腺苷	Nucleotides and derivatives	核苷酸及其衍生物	Nucleotides and derivatives	核苷酸及其衍生物	2140-79-6	1	73506.7	128572	79323.5	198407	128714	635912	1.24417	0.287997	3.42226	1.77495	up
mws0668	C10H12N4O6	Xanthosine	黄苷	Nucleotides and derivatives	核苷酸及其衍生物	Nucleotides and derivatives	核苷酸及其衍生物	146-80-5	3	10009.2	4988.83	7218.99	22031	22158.5	36548.1	1.64496	0.0461211	3.63404	1.86157	up
pme3967	C12H17N5O5	2-(Dimethylamino)guanosine	2-(二甲基氨基)鸟苷	Nucleotides and derivatives	核苷酸及其衍生物	Nucleotides and derivatives	核苷酸及其衍生物	2140-67-2	3	60960.8	50218.6	59841.8	126575	78590.6	198590	1.449	0.154855	2.36085	1.23931	up
mws0248	C9H12N2O6	Uridine	尿嘧啶核苷	Nucleotides and derivatives	核苷酸及其衍生物	Nucleotides and derivatives	核苷酸及其衍生物	58-96-8	1	31090.1	30658.8	47617.1	106707	72632.2	68290.5	1.60557	0.0453661	2.26423	1.17902	up
Zmyp000878	C10H13N5O5	Crotonoside; 2-Hydroxyadenosine	巴豆苷; 2-羟基腺苷	Nucleotides and derivatives	核苷酸及其衍生物	Nucleotides and derivatives	核苷酸及其衍生物	1818-71-9	1	760955	2.72862e+06	5.05925e+06	8.60819e+06	1.04616e+07	1.00337e+07	1.42297	0.0181386	3.40438	1.76739	up
Lmqn000780	C17H27N3O17P2	Uridine 5'-diphospho-N-acetylglucosamine	尿苷二磷酸乙酰葡萄糖胺	Nucleotides and derivatives	核苷酸及其衍生物	Nucleotides and derivatives	核苷酸及其衍生物	528-04-1	1	4346.62	6757.32	5977.36	13989.9	10885.8	9669.83	1.61026	0.0267715	2.02242	1.01608	up
mws0609	C10H12N5O7P	Guanosine 3',5'-cyclic monophosphate	鸟苷 3',5'-环单磷酸	Nucleotides and derivatives	核苷酸及其衍生物	Nucleotides and derivatives	核苷酸及其衍生物	7665-99-8	2	8355.41	8093.23	11314.4	24952.6	17886.7	13552.9	1.54017	0.0918374	2.0312	1.02233	up
pmp001288	C28H32O14	Acacetin-7-O-rutinoside (Linarin)	金合欢素-7-O-芸香糖苷 (蒙花苷)	Flavonoids	黄酮	Flavones	黄酮	480-36-4	1	1596.52	47193.8	2876.65	3.19965e+06	726882	2906.27	1.06656	0.313363	76.0533	6.24894	up
MWSHY0069	C16H12O6	Hispidulin (5,7,4'-Trihydroxy-6-methoxyflavone)*	高车前素*	Flavonoids	黄酮	Flavones	黄酮	1447-88-7	2	3252.76	4765.31	3938.48	37854.4	21553.7	5205.9	1.37503	0.203363	5.40407	2.43405	up
Jmgn005927	C15H12O6	2-hydroxynaringenin	2-羟基柚皮素	Flavonoids	黄酮	Flavanones	二氢黄酮	-	3	52858.5	69777.8	97642.6	220961	324378	284081	1.70067	0.0111707	3.76532	1.91277	up
Zmdn002049	C21H24O11	Epicatechin-4'-O-β-D-glucopyranoside*	表儿茶素-4'-O-β-D-葡萄糖苷*	Flavonoids	黄酮	Flavanols	黄烷醇类	-	2	17854.7	19169.7	19017.6	27886.6	37969.6	121905	1.30214	0.278564	3.35036	1.74432	up
Zmjp005293	C28H32O14	Robinson-7-O-Neohesperidin	刺槐素-7-O-新橙皮糖苷	Flavonoids	黄酮	Flavonols	黄酮醇	-	1	9	26209.8	6133.59	1.90868e+06	505669	3672.42	1.11853	0.297743	74.74	6.22381	up
mws0064	C15H12O6	Eriodictyol (5,7,3',4'-Tetrahydroxyflavanone)	圣草酚	Flavonoids	黄酮	Flavanones	二氢黄酮	552-58-9	1	594369	747093	1.76748e+06	3.38857e+06	4.41517e+06	4.10385e+06	1.61416	0.00399545	3.83011	1.93739	up
Hmgp002121	C31H28O13	Hispidulin-7-O-(6''-O-p-Coumaroyl)Glucoside	高车前素-7-O-(6''-O-对香豆酰)葡萄糖苷	Flavonoids	黄酮	Flavones	黄酮	-	3	9	9	9	2.55949e+06	843047	3143.15	1.65488	0.270338	126136	16.9446	up
Cmxp005429	C15H12O6	Okanin	奥卡宁	Flavonoids	黄酮	Chalcones	查耳酮	484-76-4	1	1.41623e+06	1.88075e+06	5.92118e+06	1.25694e+07	1.91939e+07	1.83303e+07	1.60244	0.0079777	5.43424	2.44208	up
pmb3032	C26H26O14	Tricin-7-O-(2''-Malonyl)rhamnoside	苜蓿素-7-O-(2''-丙二酰)鼠李糖苷	Flavonoids	黄酮	Flavones	黄酮	-	2	4143.62	65659.4	4332.98	989869	236762	972452	1.58278	0.102988	29.6628	4.89058	up
HJAP156	C22H22O12	Laricitrin-3-O-rhamnoside	西伯利亚落叶松黄酮-3-O-鼠李糖苷	Flavonoids	黄酮	Flavonols	黄酮醇	-	3	21295.8	26307.2	16753.2	100338	30922.8	21703.4	1.01754	0.355939	2.37684	1.24905	up
HJN086	C21H22O11	Eriodictyol-3'-O-glucoside	圣草酚-3'-O-葡萄糖苷	Flavonoids	黄酮	Flavanones	二氢黄酮	-	3	364600	470109	324840	1.85222e+06	669508	1.28839e+06	1.54462	0.120343	3.28586	1.71627	up
Lmmp003767	C21H18O12	Kaempferol-7-O-glucuronide	山柰酚-7-O-葡萄糖醛酸苷	Flavonoids	黄酮	Flavonols	黄酮醇	-	3	285588	239041	121276	932105	694912	521253	1.59498	0.0373749	3.32598	1.73378	up
Lmmn004625	C21H22O11	Dihydrokaempferol-7-O-glucoside	二氢山柰酚-7-O-葡萄糖苷	Flavonoids	黄酮	Flavanonols	二氢黄酮醇	-	3	434080	428353	375879	2.12862e+06	787270	1.40679e+06	1.59095	0.117247	3.49078	1.80355	up
Zmcp003989	C27H30O15	Kaempferol-3-O-rhamnosyl(1→2)glucoside	山柰酚-3-O-鼠李糖基(1→2)葡萄糖苷	Flavonoids	黄酮	Flavonols	黄酮醇	-	3	1.36097e+07	8.09874e+06	5.63037e+06	2.37296e+06	1.30325e+06	2.11054e+06	1.64907	0.0903759	0.211668	-2.24012	down
mws1661	C28H32O15	Diosmetin-7-O-rutinoside (Diosmin)	香叶木苷	Flavonoids	黄酮	Flavones	黄酮	520-27-4	3	7040.63	2286.56	2907.63	5.28201e+06	1.59908e+06	5087.81	1.31154	0.280212	562.834	9.13657	up
pmb0678	C37H38O18	Vitexin-7-O-(6''-feruloyl)glucoside	牡荆素-7-O-(6''-阿魏酰)葡萄糖苷	Flavonoids	黄酮	Flavones	黄酮	-	3	76980.8	21829.3	42428.5	12680.1	9118.65	9982.72	1.56	0.1509	0.22502	-2.15188	down
Zmhp003514	C16H12O6	6,7,8-Tetrahydroxy-5-methoxyflavone*	6,7,8-三羟基-5-甲氧基黄酮*	Flavonoids	黄酮	Flavones	黄酮	-	2	4139.11	7858.06	4898.72	37749.5	24066.8	6655.99	1.33138	0.194529	4.0526	2.01885	up
HJAP026	C28H32O16	Chrysoeriol-6-C-glucoside-4'-O-glucoside	金圣草黄素-6-C-葡萄糖苷-4'-O-葡萄糖苷	Flavonoids	黄酮	Flavones	黄酮	-	3	68129.3	68540.6	63958.6	194781	124492	162057	1.70036	0.0433724	2.39911	1.2625	up
mws0044	C15H12O7	Taxifolin(Dihydroquercetin)	花旗松素(二氢槲皮素)	Flavonoids	黄酮	Flavanonols	二氢黄酮醇	480-18-2	3	11818.1	11117.2	13344.7	58152.1	25406.8	39047	1.64055	0.093137	3.37943	1.75678	up
Hmcp001858	C26H28O14	Kaempferol-3-O-arabinoside-7-O-rhamnoside	山柰酚-3-O-阿拉伯糖苷-7-O-鼠李糖苷	Flavonoids	黄酮	Flavonols	黄酮醇	-	3	189796	96143.9	77199.2	74788.7	34398.8	48843.2	1.34369	0.1799	0.435179	-1.20032	down
MWSHY0029	C15H10O7	Quercetin	槲皮素	Flavonoids	黄酮	Flavonols	黄酮醇	117-39-5	2	44361.4	82183.3	10074	60285.9	90474.3	134594	1.05753	0.173691	2.08869	1.0626	up
pmp000013	C24H26O12	Eupatilin-7-O-glucoside	异泽兰黄素-7-O-葡萄糖苷	Flavonoids	黄酮	Flavones	黄酮	-	3	16548.7	28464.2	10212	47452.1	31996.2	32051.5	1.36338	0.0649223	2.01901	1.01365	up
Lmsp004301	C21H22O11	3',5,5',7-Tetrahydroxyflavanone-7-O-glucoside	3',5,5',7-四羟基黄烷酮-7-O-β-D-葡萄糖苷	Flavonoids	黄酮	Flavanones	二氢黄酮	-	2	79909.6	93788.2	64717.1	318456	99301.8	92847.3	1.05414	0.345441	2.14166	1.09873	up
Lmbp002336	C27H30O16	Quercetin-3-O-(2''-O-rhamnosyl)galactoside	槲皮素-3-O-(2''-O-鼠李糖基)半乳糖苷	Flavonoids	黄酮	Flavonols	黄酮醇	-	3	138838	115810	141581	141763	507159	203746	1.12649	0.309905	2.15196	1.10565	up
MWSHY0009	C16H12O6	Diosmetin (5,7,3'-Trihydroxy-4'-methoxyflavone)*	香叶木素*	Flavonoids	黄酮	Flavones	黄酮	520-34-3	2	8357.42	6507.95	5497.42	35845.2	18394.9	7614.96	1.28299	0.233789	3.03765	1.60296	up
Lmqp006281	C23H22O11	Kaempferol-3-O-(4''-O-acetyl)rhamnoside	山柰酚-3-O-(4''-O-乙酰)鼠李糖苷	Flavonoids	黄酮	Flavonols	黄酮醇	-	2	51639	31459.5	27964.6	59228.5	123776	77868.3	1.47619	0.107281	2.34887	1.23196	up
Lmbp002592	C27H30O16	Kaempferol-3,7-O-diglucoside	山柰酚-3,7-O-双葡萄糖苷	Flavonoids	黄酮	Flavonols	黄酮醇	25615-14-9	3	42016.2	26182.3	49653.2	16209.6	13888.6	20443.6	1.57228	0.0739439	0.42886	-1.22142	down
pmn001642	C23H20O13	Kaempferol-3-O-(2''-O-acetyl)glucuronide	山柰酚-3-O-(2''-O-乙酰)葡萄糖醛酸苷	Flavonoids	黄酮	Flavonols	黄酮醇	-	3	32809.2	13718.4	11277.8	9	9	9	1.77433	0.105511	0.000467084	-11.064	down
Lmnp102682	C27H30O15	Hispidulin-8-C-(2''-O-xylosyl)glucoside	高车前素-8-C-(2''-O-木糖基)葡萄糖苷	Flavonoids	黄酮	Flavones	黄酮	-	3	78771.7	62157.7	22690.7	100129	162665	89174	1.26869	0.0971678	2.15113	1.10509	up
Lmpp005842	C22H22O12	6-Methoxyquercetin-3-O-rhamnoside	6-甲氧基槲皮素-3-O-鼠李糖苷	Flavonoids	黄酮	Flavonols	黄酮醇	-	3	17385.9	28277.8	21934.6	91453.8	27702.9	33538.4	1.17326	0.296962	2.25886	1.1756	up
pmp000593	C27H30O15	Luteolin-7-O-rutinoside*	木犀草素-7-O-芸香糖苷*	Flavonoids	黄酮	Flavones	黄酮	3563-98-2	3	140936	64277.4	45691.1	57306.1	15432.1	51580.8	1.01813	0.285023	0.495482	-1.01309	down
Zmdn002400	C21H24O11	Epicatechin-3'-O-β-D-glucopyranoside*	表儿茶素-3'-O-β-D-葡萄糖苷*	Flavonoids	黄酮	Flavanols	黄烷醇类	-	2	20847.5	8530.34	39670.4	46134.6	47900.4	47302.1	1.26832	0.11647	2.04693	1.03346	up
Zmdn002353	C21H24O11	Epicatechin-6-C-β-D-glucopyranoside*	表儿茶素-6-C-β-D-葡萄糖苷*	Flavonoids	黄酮	Flavanols	黄烷醇类	-	2	20847.5	8530.34	39670.4	46134.6	47900.4	47302.1	1.26832	0.11647	2.04693	1.03346	up
pmn001369	C32H42O17	1-Hydroxypineolin Diglucoside	1-羟基松脂素二葡萄糖苷	Lignans and Coumarins	木脂素和香豆素	Lignans	木脂素	-	3	3639.49	5661.91	8746.92	20084.7	7719.63	9793.19	1.21656	0.224321	2.08316	1.05877	up
HJN083	C26H34O11	Lariciresinol-4'-O-glucoside	落叶松脂素-4'-O-葡萄糖苷	Lignans and Coumarins	木脂素和香豆素	Lignans	木脂素	143663-00-7	1	119427	67638.4	84113.5	39584.1	66833.5	20427.4	1.30485	0.078458	0.467755	-1.09617	down
MA10039492	C6H6O6	Dehydroascorbic acid	脱氢抗坏血酸	Others	其它类	Vitamin	维生素	490-83-5	1	104409	104827	49671.2	9	9	9	1.77844	0.0422184	0.000104285	-13.2272	down
Lmmn000214	C18H32O15	Solatriose	茄三糖	Others	其它类	Saccharides	糖类	528-40-5	3	25737.5	13963.2	22522.5	2688.69	6422.21	3212.21	1.6546	0.0316044	0.198047	-2.33609	down
MWS0442	C18H32O16	Maltotriose	麦芽三糖	Others	其它类	Saccharides	糖类	1109-28-0	3	11020.2	9	22224.5	73960.7	30124.5	30963.8	1.01298	0.129418	4.06117	2.02189	up
Qmyp010506	C13H10O4	2,4,6-Trihydroxybenzophenone	2,4,6-三羟基二苯甲酮	Others	其它类	Others	其它	3555-86-0	1	175472	206197	132783	528757	374546	497424	1.68615	0.0129416	2.72275	1.44507	up
pmb0764	C6H9NOS	4-Methyl-5-thiazoleethanol	4-甲基-5-噻唑乙醇	Others	其它类	Others	其它	137-00-8	3	8582.86	11827.3	3345.15	37603.3	16684.1	23671.4	1.44955	0.0834158	3.28174	1.71446	up
mws0620	C11H14N2	N-Methyltryptamine	N-甲基色胺	Alkaloids	生物碱	Plumerane	吲哚类生物碱	61-49-4	3	211989	276154	613596	140067	27155.8	86746.5	1.4307	0.143963	0.230517	-2.11705	down
mws1478	C10H14N2	Nicotine	烟碱	Alkaloids	生物碱	Pyridine alkaloids	吡啶类生物碱	54-11-5	1	54423.7	64008.7	21195.2	80179	186103	145417	1.41598	0.0825587	2.94855	1.56001	up
pmp000441	C30H46O4	11-Keto-ursolic acid	11-酮基-熊果酸	Terpenoids	萜类	Triterpene	三萜	105870-59-5	3	123784	108449	92579.2	170613	282104	268818	1.61094	0.0561606	2.22139	1.15146	up
Lmsn006839	C36H58O12	2α,3β,19α,23,24-Pentahydroxyolean-12-en-28-oic acid-28-O-glucoside	2α,3β,19α,23,24-五羟基齐墩果-12-烯-28-酸-28-O-葡萄糖苷	Terpenoids	萜类	Triterpene Saponin	三萜皂苷	-	2	65017.2	203332	111400	34942.8	79852.4	66944.1	1.14181	0.241074	0.478577	-1.06318	down
pmp000268	C30H46O5	Rosamultic acid	野蔷薇酸	Terpenoids	萜类	Triterpene	三萜	214285-76-4	2	1.11951e+06	385379	271419	862056	1.09056e+06	1.72604e+06	1.19973	0.162394	2.07096	1.0503	up
pme3011	C4H9NO2	γ-Aminobutyric acid	γ-氨基丁酸	Organic acids	有机酸	Organic acids	有机酸	56-12-2	3	36094.8	41269.5	25036.5	95288.1	106973	105092	1.71491	0.000499444	3.00147	1.58567	up
mws0567	C5H11N3O2	4-Guanidinobutyric acid	4-胍基丁酸	Organic acids	有机酸	Organic acids	有机酸	463-00-3	1	688769	550996	561333	1.28971e+06	936065	1.62088e+06	1.59969	0.0683794	2.13573	1.09473	up
mws0341	C6H12O3	2-Hydroxyisocaproic acid	2-羟基异己酸	Organic acids	有机酸	Organic acids	有机酸	20312-37-2	3	105328	95924.3	146356	29285.8	9	34263.5	1.06803	0.00994769	0.182844	-2.45131	down
mws2628	C5H11NO2	N-Methyl-4-aminobutyric acid	N-甲基-4-氨基丁酸	Organic acids	有机酸	Organic acids	有机酸	1119-48-8	2	13655.5	13174	14935.2	37485.1	33417.4	21119.3	1.62415	0.0748635	2.20334	1.13969	up
MWS5238	C10H12O2	4-Phenylbutyric acid	4-苯基丁酸	Organic acids	有机酸	Organic acids	有机酸	1821-12-1	3	31419.6	18291.9	29830.2	113570	27456.7	85397	1.23891	0.19042	2.8466	1.50924	up
Wmzn000227	C6H10O4	2,2-Dimethylsuccinic acid	2,2-二甲基琥珀酸	Organic acids	有机酸	Organic acids	有机酸	597-43-3	3	5642.65	4411.86	7267.66	1727.36	843.53	3425.61	1.46037	0.0284792	0.346175	-1.53043	down
Lmhp008801	C23H42NO7P	LysoPE 18:3*	溶血磷脂酰乙醇胺 18:3*	Lipids	脂质	LPE	溶血磷脂酰乙醇胺	-	1	2.08932e+06	1.764e+06	1.16449e+06	359860	478568	605084	1.67674	0.040572	0.287677	-1.79748	down
mws1491	C18H32O2	Linoleic acid	亚油酸	Lipids	脂质	Free fatty acids	游离脂肪酸	60-33-3	1	1.11342e+06	2.61228e+06	2.50118e+06	452049	1.32728e+06	953199	1.26243	0.121249	0.438828	-1.18827	down
Rfmb091	C18H32O3	9S-Hydroxy-10E,12Z-octadecadienoic acid*	9S-羟基-10E,12Z-十八碳二烯酸*	Lipids	脂质	Free fatty acids	游离脂肪酸	15514-85-9	1	7955.8	47493.2	22316.3	9956.33	11115.3	8124.68	1.02648	0.295908	0.375441	-1.41334	down
Lmhp010190	C26H52NO7P	LysoPC 18:1(2n isomer)	溶血磷脂酰胆碱 18:1(2n异构)	Lipids	脂质	LPC	溶血磷脂酰胆碱	-	1	6.73673e+06	1.28596e+07	7.29918e+06	4.61502e+06	4.19043e+06	4.59933e+06	1.51	0.147327	0.498403	-1.00462	down
Lmhp008589	C23H42NO7P	LysoPE 18:3(2n isomer)*	溶血磷脂酰乙醇胺 18:3(2n异构)*	Lipids	脂质	LPE	溶血磷脂酰乙醇胺	-	1	1.72801e+06	1.52038e+06	1.0219e+06	293606	402212	569933	1.65963	0.0286872	0.296409	-1.75434	down
pmp001281	C26H52NO7P	LysoPC 18:1	溶血磷脂酰胆碱 18:1	Lipids	脂质	LPC	溶血磷脂酰胆碱	-	1	4.00447e+06	3.17215e+06	2.71533e+06	1.532e+06	1.24597e+06	1.8246e+06	1.65437	0.0278861	0.465285	-1.10381	down
Lmhp011562	C21H36O4	1-α-Linolenoyl-glycerol*	1-α-亚麻酸甘油酯*	Lipids	脂质	Glycerol ester	甘油酯	-	1	242731	494973	916957	208937	281203	296209	1.08652	0.277924	0.475233	-1.07329	down
Lmhp012042	C21H38O4	2-Linoleoylglycerol*	2-亚油酰甘油酯*	Lipids	脂质	Glycerol ester	甘油酯	3443-82-1	1	100869	158550	245212	62454.8	87072.5	82695.4	1.41265	0.159031	0.460182	-1.11972	down
Lmhp010514	C25H48NO7P	LysoPE 20:2(2n isomer)	溶血磷脂酰乙醇胺 20:2(2n异构)	Lipids	脂质	LPE	溶血磷脂酰乙醇胺	-	1	15147.1	11037.4	8148.51	4278.57	1979.05	6416.15	1.45684	0.0493346	0.369142	-1.43775	down
pmb0856	C23H46NO7P	LysoPE 18:1(2n isomer)*	溶血磷脂酰乙醇胺 18:1(2n异构)*	Lipids	脂质	LPE	溶血磷脂酰乙醇胺	-	3	297803	245441	139386	81847.7	49067.8	94250.9	1.56937	0.0721571	0.329851	-1.60011	down
mws0396	C18H34O2	Elaidic Acid*	反油酸*	Lipids	脂质	Free fatty acids	游离脂肪酸	112-79-8	1	899571	2.34554e+06	2.47094e+06	702647	905496	915907	1.30444	0.167042	0.441573	-1.17928	down
Lmyn012331	C18H34O2	Petroselinic acid*	岩芹酸*	Lipids	脂质	Free fatty acids	游离脂肪酸	593-39-5	1	899571	2.34554e+06	2.47094e+06	702647	905496	915907	1.30444	0.167042	0.441573	-1.17928	down
Lmhp010040	C25H46NO7P	LysoPE 20:3*	溶血磷脂酰乙醇胺 20:3*	Lipids	脂质	LPE	溶血磷脂酰乙醇胺	-	3	26846.5	15203.1	12423.1	6508.14	5114.19	11652.5	1.416	0.128276	0.427275	-1.22676	down
pmf0297	C20H42O	1-Eicosanol	正二十醇	Lipids	脂质	Free fatty acids	游离脂肪酸	629-96-9	3	12684.4	68200.3	82818.9	5353.53	31749.3	12557.9	1.05943	0.210035	0.303358	-1.72091	down
pmb0874	C23H44NO7P	LysoPE 18:2(2n isomer)*	溶血磷脂酰乙醇胺 18:2(2n异构)*	Lipids	脂质	LPE	溶血磷脂酰乙醇胺	-	2	2.78058e+06	1.98228e+06	1.60735e+06	799444	489597	800523	1.65332	0.044469	0.328021	-1.60814	down
pmb0881	C23H44NO7P	LysoPE 18:2*	溶血磷脂酰乙醇胺 18:2*	Lipids	脂质	LPE	溶血磷脂酰乙醇胺	-	2	2.78082e+06	1.96312e+06	1.77102e+06	795372	532679	860351	1.67677	0.0331502	0.335904	-1.57388	down
mws0289	C23H46NO7P	LysoPE 18:1*	溶血磷脂酰乙醇胺 18:1*	Lipids	脂质	LPE	溶血磷脂酰乙醇胺	89576-29-4	3	461311	376363	223666	114748	75258.8	141959	1.60518	0.0637483	0.31278	-1.67678	down
Lmhp112042	C21H38O4	1-Linoleoylglycerol*	1-亚油酰甘油酯*	Lipids	脂质	Glycerol ester	甘油酯	2277-28-3	1	83383.1	212174	364715	64852.3	129778	86119.6	1.07752	0.25705	0.425204	-1.23377	down
Lmhp008337	C19H40NO7P	LysoPE 14:0(2n isomer)*	溶血磷脂酰乙醇胺 14:0(2n异构)*	Lipids	脂质	LPE	溶血磷脂酰乙醇胺	-	3	12645.5	7794.48	7516.36	2683.56	2158.91	6776.3	1.41223	0.0708268	0.415605	-1.26672	down
Lmhp010757	C25H48NO7P	LysoPE 20:2	溶血磷脂酰乙醇胺 20:2	Lipids	脂质	LPE	溶血磷脂酰乙醇胺	-	3	16409.1	11000.3	7116.5	5702.76	1673.17	4963.66	1.38001	0.0939349	0.357401	-1.48438	down
Lmhp009802	C25H46NO7P	LysoPE 20:3(2n isomer)*	溶血磷脂酰乙醇胺 20:3(2n异构)*	Lipids	脂质	LPE	溶血磷脂酰乙醇胺	-	3	25139.1	18244.6	12809.4	6808.04	5032.2	6733.37	1.65525	0.0687157	0.330532	-1.59714	down
Zmyn004714	C18H34O3	Ricinoleic acid	蓖麻油酸	Lipids	脂质	Free fatty acids	游离脂肪酸	141-22-0	1	8563.91	34935.2	44932.3	2975.55	16610.2	7459.86	1.14022	0.191489	0.305837	-1.70916	down
Lmhp007598	C27H52NO7P	LysoPC 19:2(2n isomer)	溶血磷脂酰胆碱 19:2(2n异构)	Lipids	脂质	LPC	溶血磷脂酰胆碱	-	3	11339.7	24729.1	13572.2	29205	20670.4	57489.3	1.21849	0.219459	2.16282	1.11292	up
Lmhp009769	C22H44NO7P	LysoPE 17:1*	溶血磷脂酰乙醇胺 17:1*	Lipids	脂质	LPE	溶血磷脂酰乙醇胺	-	3	11023	6528.18	4068.73	3335.87	1609.35	5404.34	1.16877	0.200661	0.478705	-1.06279	down
Zmyn004676	C18H30O3	17-Hydroxylinolenic acid	17-羟基亚麻酸	Lipids	脂质	Free fatty acids	游离脂肪酸	-	2	3267.01	21190	11022	4241.2	4277.76	4435.47	1.00595	0.284879	0.365129	-1.45352	down
pmb0864	C19H40NO7P	LysoPE 14:0*	溶血磷脂酰乙醇胺 14:0*	Lipids	脂质	LPE	溶血磷脂酰乙醇胺	-	3	12951.1	7323.97	8631.85	3849.67	2822.83	4702.75	1.6084	0.0637812	0.393514	-1.34551	down
Lmhp009464	C22H44NO7P	LysoPE 17:1(2n isomer)*	溶血磷脂酰乙醇胺 17:1(2n异构)*	Lipids	脂质	LPE	溶血磷脂酰乙醇胺	-	3	9596.6	7228.55	6970.43	3684.98	2687.66	3362.74	1.70392	0.020809	0.409126	-1.28938	down
Lmhp008763	C21H42NO7P	LysoPE 16:1(2n isomer)*	溶血磷脂酰乙醇胺 16:1(2n异构)*	Lipids	脂质	LPE	溶血磷脂酰乙醇胺	-	1	12733.1	53083.7	51401.9	10802.2	12363.5	13826.5	1.27698	0.179069	0.315583	-1.66391	down
