# Supplementary material for: Metabolomic Analysis of the Effect of Freezing on Leaves of Malus sieversii (Ledeb.) M.Roem. Histoculture Seedlings
Source: Int J Mol Sci. 2023 Dec 25;25(1):310. doi: 10.3390/ijms25010310 (PMC10778857; doi:10.3390/ijms25010310)
Supplement: Supplementary file 1 [file ijms-25-00310-s001.zip › T12h_vs_T36h_filter.xlsx]

## Sheet: Sheet1
Index	Formula	Compounds	物质	Class I	物质一级分类	Class II	物质二级分类	CAS	Level	T12h-1	T12h-2	T12h-3	T36h-2	T36h-3	T36h-4	VIP	P-value	Fold_Change	Log2FC	Type
Lmhp008801	C23H42NO7P	LysoPE 18:3*	溶血磷脂酰乙醇胺 18:3*	Lipids	脂质	LPE	溶血磷脂酰乙醇胺	-	1	2.08932e+06	1.764e+06	1.16449e+06	4.68357e+06	3.2867e+06	3.00978e+06	1.81943	0.0420838	2.18822	1.12975	up
mws1491	C18H32O2	Linoleic acid	亚油酸	Lipids	脂质	Free fatty acids	游离脂肪酸	60-33-3	1	1.11342e+06	2.61228e+06	2.50118e+06	410591	558296	1.65216e+06	1.50563	0.128071	0.420924	-1.24837	down
Rfmb091	C18H32O3	9S-Hydroxy-10E,12Z-octadecadienoic acid*	9S-羟基-10E,12Z-十八碳二烯酸*	Lipids	脂质	Free fatty acids	游离脂肪酸	15514-85-9	1	7955.8	47493.2	22316.3	6067.48	6585.26	12360	1.37526	0.265708	0.321644	-1.63647	down
Lmbn001981	C7H6O3	2,5-Dihydroxybenzaldehyde	2,5-二羟基苯甲醛	Phenolic acids	酚酸类	Phenolic acids	酚酸类	1194-98-5	1	724488	1.86257e+06	2.4802e+06	772949	849410	844967	1.30056	0.233744	0.486915	-1.03826	down
pmb0855	C24H50NO7P	LysoPC 16:0	溶血磷脂酰胆碱 16:0	Lipids	脂质	LPC	溶血磷脂酰胆碱	17364-16-8	1	1.54927e+07	1.23161e+07	8.90723e+06	2.75508e+07	2.84495e+07	2.35772e+07	1.90937	0.00486831	2.16738	1.11595	up
mws0126	C26H54NO7P	LysoPC 18:0	溶血磷脂酰胆碱 18:0	Lipids	脂质	LPC	溶血磷脂酰胆碱	19420-57-6	1	919492	790647	478763	1.64272e+06	1.71717e+06	1.20145e+06	1.79197	0.0203674	2.08384	1.05925	up
Lmhp008589	C23H42NO7P	LysoPE 18:3(2n isomer)*	溶血磷脂酰乙醇胺 18:3(2n异构)*	Lipids	脂质	LPE	溶血磷脂酰乙醇胺	-	1	1.72801e+06	1.52038e+06	1.0219e+06	4.29249e+06	2.75949e+06	2.70482e+06	1.83675	0.0567271	2.28481	1.19207	up
Lmhp012042	C21H38O4	2-Linoleoylglycerol*	2-亚油酰甘油酯*	Lipids	脂质	Glycerol ester	甘油酯	3443-82-1	1	100869	158550	245212	56286.1	68842.7	120767	1.52504	0.164786	0.487278	-1.03718	down
Lmhp010514	C25H48NO7P	LysoPE 20:2(2n isomer)	溶血磷脂酰乙醇胺 20:2(2n异构)	Lipids	脂质	LPE	溶血磷脂酰乙醇胺	-	1	15147.1	11037.4	8148.51	38734	27857.8	26093.4	1.9099	0.0222643	2.69959	1.43274	up
pmb0856	C23H46NO7P	LysoPE 18:1(2n isomer)*	溶血磷脂酰乙醇胺 18:1(2n异构)*	Lipids	脂质	LPE	溶血磷脂酰乙醇胺	-	3	297803	245441	139386	563116	584552	463908	1.83426	0.0074536	2.36083	1.2393	up
mws0749	C7H6O3	4-Hydroxybenzoic acid	4-羟基苯甲酸	Phenolic acids	酚酸类	Phenolic acids	酚酸类	99-96-7	1	953743	2.87119e+06	3.54812e+06	1.08089e+06	1.10647e+06	1.26462e+06	1.26169	0.234068	0.468189	-1.09484	down
Zmdn002049	C21H24O11	Epicatechin-4'-O-β-D-glucopyranoside*	表儿茶素-4'-O-β-D-葡萄糖苷*	Flavonoids	黄酮	Flavanols	黄烷醇类	-	2	17854.7	19169.7	19017.6	38311.6	86247.4	15590.6	1.25672	0.310497	2.50079	1.32238	up
pmd0147	C28H54NO7P	LysoPC 20:2*	溶血磷脂酰胆碱 20:2*	Lipids	脂质	LPC	溶血磷脂酰胆碱	-	3	115206	87317	75962.7	213342	228471	163369	1.9379	0.0146177	2.17312	1.11976	up
Zmtn001661	C14H20O8	Vanilloloside	香草醇苷	Phenolic acids	酚酸类	Phenolic acids	酚酸类	74950-96-2	1	1.76409e+06	461407	863438	561214	48644.6	772535	1.12045	0.284015	0.447531	-1.15994	down
pmn001694	C18H34O5	9,10,13-Trihydroxy-11-Octadecenoic Acid	9,10,13-三羟基-11-十八碳烯酸	Lipids	脂质	Free fatty acids	游离脂肪酸	29907-57-1	3	7710.57	38163.2	56761.4	98638.1	204306	17831.8	1.04511	0.30893	3.1254	1.64404	up
pmn001369	C32H42O17	1-Hydroxypineolin Diglucoside	1-羟基松脂素二葡萄糖苷	Lignans and Coumarins	木脂素和香豆素	Lignans	木脂素	-	3	3639.49	5661.91	8746.92	18450.1	10823.5	9269.72	1.60623	0.122015	2.13557	1.09462	up
Lmhp008885	C20H42NO7P	LysoPE 15:0(2n isomer)	溶血磷脂酰乙醇胺 15:0(2n异构)	Lipids	脂质	LPE	溶血磷脂酰乙醇胺	-	3	20020.6	10015.9	6436.2	28200.7	27506.3	18794.1	1.5756	0.0718038	2.04265	1.03044	up
Zmpn003368	C18H30O3	13S-Hydroxy-9Z,11E,15Z-octadecatrienoic acid	13S-羟基-9Z,11E,15Z-十八碳三烯酸	Lipids	脂质	Free fatty acids	游离脂肪酸	87984-82-5	1	2896.9	22866.1	15451.3	4288.02	4583.25	6398.65	1.01639	0.275333	0.370501	-1.43245	down
Lmsn012425	C30H48O4	Rubusic acid (3β,7α-Dihydroxyolean-12-en-28-oic acid)	3β,7α-二羟基齐墩果-12-烯-28-酸	Terpenoids	萜类	Triterpene	三萜	23984-26-1	3	3774.55	108020	57044.8	6824.29	11386.4	4731.67	1.12726	0.247146	0.135883	-2.87957	down
Hmgp002121	C31H28O13	Hispidulin-7-O-(6''-O-p-Coumaroyl)Glucoside	高车前素-7-O-(6''-O-对香豆酰)葡萄糖苷	Flavonoids	黄酮	Flavones	黄酮	-	3	9	9	9	6031.53	2459.58	25259.8	2.00652	0.253274	1250.03	10.2877	up
Lmhp010040	C25H46NO7P	LysoPE 20:3*	溶血磷脂酰乙醇胺 20:3*	Lipids	脂质	LPE	溶血磷脂酰乙醇胺	-	3	26846.5	15203.1	12423.1	51345.3	36841.6	36878.3	1.7947	0.0231554	2.29592	1.19907	up
Lmjp002461	C27H30O16	Quercetin-3-O-neohesperidoside*	槲皮素-3-O-新橘皮糖苷*	Flavonoids	黄酮	Flavonols	黄酮醇	117611-67-3	3	1.55179e+06	360247	860680	104434	939713	253651	1.09139	0.322147	0.46806	-1.09524	down
Lmsp004166	C27H30O16	Quercetin-3-O-glucoside-7-O-rhamnoside*	槲皮素-3-O-葡萄糖苷-7-O-鼠李糖苷*	Flavonoids	黄酮	Flavonols	黄酮醇	-	3	1.55179e+06	360247	860680	104434	939713	253651	1.09139	0.322147	0.46806	-1.09524	down
pmf0297	C20H42O	1-Eicosanol	正二十醇	Lipids	脂质	Free fatty acids	游离脂肪酸	629-96-9	3	12684.4	68200.3	82818.9	6044.24	7893.38	32382.5	1.35459	0.200497	0.282951	-1.82138	down
pmb0874	C23H44NO7P	LysoPE 18:2(2n isomer)*	溶血磷脂酰乙醇胺 18:2(2n异构)*	Lipids	脂质	LPE	溶血磷脂酰乙醇胺	-	2	2.78058e+06	1.98228e+06	1.60735e+06	5.74007e+06	5.04779e+06	4.49768e+06	1.93743	0.00400476	2.39953	1.26275	up
pmb0881	C23H44NO7P	LysoPE 18:2*	溶血磷脂酰乙醇胺 18:2*	Lipids	脂质	LPE	溶血磷脂酰乙醇胺	-	2	2.78082e+06	1.96312e+06	1.77102e+06	5.91184e+06	5.07505e+06	4.63369e+06	1.96551	0.0037668	2.39765	1.26162	up
Lmhp009890	C28H52NO7P	LysoPC 20:3	溶血磷脂酰胆碱 20:3	Lipids	脂质	LPC	溶血磷脂酰胆碱	1199257-41-4	2	80507.8	62235.7	44576.6	152572	140476	122981	1.899	0.00531743	2.22095	1.15118	up
mws2220	C22H18O11	Gallocatechin 3-O-gallate	没食子儿茶素 3-O-没食子酸酯	Flavonoids	黄酮	Flavanols	黄烷醇类	5127-64-0	3	1522.04	9	989.451	38130.1	3171.17	2637.76	1.42546	0.360693	17.4327	4.12373	up
Lmbn005369	C18H32O3	13(S)-HODE;13(S)-Hydroxyoctadeca-9Z,11E-dienoic acid*	13-羟基十八烷基-9,11-二烯酸*	Lipids	脂质	Free fatty acids	游离脂肪酸	10219-69-9	1	8545.58	43226.2	20680.4	6691.27	8340.96	14836.4	1.24479	0.295391	0.412253	-1.2784	down
pmb0876	C21H44NO7P	LysoPE 16:0	溶血磷脂酰乙醇胺 16:0	Lipids	脂质	LPE	溶血磷脂酰乙醇胺	53862-35-4	1	3.04728e+06	2.08418e+06	1.30117e+06	6.37888e+06	6.30221e+06	5.07165e+06	1.87167	0.00504267	2.75979	1.46456	up
pmb0883	C23H48NO7P	LysoPE 18:0	溶血磷脂酰乙醇胺 18:0	Lipids	脂质	LPE	溶血磷脂酰乙醇胺	69747-55-3	3	58824.2	55088.4	28622.3	153511	185070	103777	1.86988	0.0373912	3.10351	1.6339	up
MWSHY0058	C15H10O6	Luteolin (5,7,3',4'-Tetrahydroxyflavone)*	木犀草素*	Flavonoids	黄酮	Flavones	黄酮	491-70-3	1	13902.1	15470.2	238365	9	9	9	2.01244	0.353999	0.000100845	-13.2756	down
pme3011	C4H9NO2	γ-Aminobutyric acid	γ-氨基丁酸	Organic acids	有机酸	Organic acids	有机酸	56-12-2	3	36094.8	41269.5	25036.5	147800	85913	63627.7	1.82401	0.11834	2.9037	1.53789	up
MWSmce467	C9H10O2	4-Allylcatechol	4-烯丙基儿茶酚	Phenolic acids	酚酸类	Phenolic acids	酚酸类	1126-61-0	3	6904.3	16157.6	21009.1	9196.74	3613.25	7221.62	1.37553	0.183035	0.45453	-1.13755	down
Hmbp002730	C15H10O6	Isoscutellarein*	异野黄芩素*	Flavonoids	黄酮	Flavones	黄酮	41440-05-5	1	6476.94	9710.74	119521	9	9	9	2.0067	0.347633	0.000198956	-12.2953	down
Hmqn003054	C18H34O5	9,10,11-Trihydroxy-12-octadecenoic acid	9,10,11-三羟基-12-十八碳烯酸	Lipids	脂质	Free fatty acids	游离脂肪酸	61911-67-9	1	2485.53	5471.36	6797.68	12792.1	15917.3	3509.04	1.14035	0.254589	2.18363	1.12673	up
Lmlp001118	C23H29NO8	3'-Glucosyl-6,7-dihydroxy-N-methyl-benzyltetrahydroisoquinoline	3'-葡萄糖基-6,7-二羟基-N-甲基-苄基四氢异喹啉	Alkaloids	生物碱	Isoquinoline alkaloids	异喹啉类生物碱	-	2	23839.5	31462.3	366467	22693.4	16078.2	23362.3	1.13013	0.39979	0.147317	-2.763	down
mws0289	C23H46NO7P	LysoPE 18:1*	溶血磷脂酰乙醇胺 18:1*	Lipids	脂质	LPE	溶血磷脂酰乙醇胺	89576-29-4	3	461311	376363	223666	931067	876438	713350	1.85051	0.00706739	2.37516	1.24803	up
MWStz103	C15H22N6O5S	S-(5'-Adenosyl)-L-methionine	S-(5'-腺苷基)-L-蛋氨酸	Amino acids and derivatives	氨基酸及其衍生物	Amino acids and derivatives	氨基酸及其衍生物	29908-03-0	2	194430	164317	174456	33366.2	25199.8	136572	1.66589	0.08034	0.365974	-1.45019	down
pmb3101	C7H12O5	2-Isopropylmalic Acid	2-异丙基苹果酸	Organic acids	有机酸	Organic acids	有机酸	49601-06-1	1	1.13921e+06	1.00318e+06	1.32465e+06	2.69241e+06	2.78173e+06	1.90199e+06	1.9622	0.0326613	2.12751	1.08916	up
pmc0066	C10H13N4O7P	2'-Deoxyinosine-5'-monophosphate	2'-脱氧肌苷-5'-单磷酸	Nucleotides and derivatives	核苷酸及其衍生物	Nucleotides and derivatives	核苷酸及其衍生物	3393-18-8	3	223102	108232	299901	78410	90105	116702	1.53931	0.169738	0.45184	-1.14612	down
pme0422	C10H10O4	Isoferulic Acid*	异阿魏酸*	Phenolic acids	酚酸类	Phenolic acids	酚酸类	25522-33-2	3	193541	222965	260178	131293	78284.2	115779	1.87966	0.0101952	0.480809	-1.05646	down
Hmbn004734	C29H44O4	30-Norhederagenin	30-去甲常春藤皂苷元	Terpenoids	萜类	Triterpene	三萜	117654-06-5	3	9	9	9	53575.2	45835.4	46823.9	2.06701	0.00248088	5416.09	12.403	up
mws0620	C11H14N2	N-Methyltryptamine	N-甲基色胺	Alkaloids	生物碱	Plumerane	吲哚类生物碱	61-49-4	3	211989	276154	613596	6751.37	75121.9	139109	1.54035	0.132798	0.200576	-2.31778	down
pma1303	C24H46NO7P	LysoPC 16:2*	溶血磷脂酰胆碱 16:2*	Lipids	脂质	LPC	溶血磷脂酰胆碱	-	3	15948.6	13454.6	14336.6	39271.4	39056.6	23985.1	1.94929	0.0583309	2.33913	1.22597	up
pmb0069	C7H7NO	Benzamide	苯甲酰胺	Phenolic acids	酚酸类	Phenolic acids	酚酸类	55-21-0	3	2863.94	20383.4	2058.67	23485.9	16142	28957.9	1.44025	0.123371	2.71026	1.43843	up
pmd0160	C21H44NO7P	LysoPE 16:0(2n isomer)	溶血磷脂酰乙醇胺 16:0(2n异构)	Lipids	脂质	LPE	溶血磷脂酰乙醇胺	-	3	321857	201811	136831	671628	660443	489994	1.86248	0.00851866	2.75862	1.46395	up
Lmdp003808	C16H12O7	Azaleatin (5-O-Methylquercetin)	杜鹃黄素	Flavonoids	黄酮	Flavonols	黄酮醇	529-51-1	1	313548	1.21095e+06	272828	224325	332161	250267	1.06491	0.39362	0.448864	-1.15565	down
Lmhp010757	C25H48NO7P	LysoPE 20:2	溶血磷脂酰乙醇胺 20:2	Lipids	脂质	LPE	溶血磷脂酰乙醇胺	-	3	16409.1	11000.3	7116.5	34835.3	25198.5	17833.6	1.68793	0.0795136	2.25533	1.17334	up
Lmhp009802	C25H46NO7P	LysoPE 20:3(2n isomer)*	溶血磷脂酰乙醇胺 20:3(2n异构)*	Lipids	脂质	LPE	溶血磷脂酰乙醇胺	-	3	25139.1	18244.6	12809.4	48487.4	33061.3	36687.9	1.78311	0.0270921	2.10412	1.07321	up
pmd0146	C28H54NO7P	LysoPC 20:2(2n isomer)*	溶血磷脂酰胆碱 20:2(2n异构)*	Lipids	脂质	LPC	溶血磷脂酰胆碱	-	3	125769	73032.3	51712.5	246289	258690	175692	1.83645	0.0141721	2.7171	1.44207	up
MWS1830	C9H10O3	Ethylsalicylate	水杨酸乙酯	Phenolic acids	酚酸类	Phenolic acids	酚酸类	118-61-6	2	23588.2	9	28827.7	9	9	9	1.4364	0.187555	0.000515022	-10.9231	down
Zmyn004714	C18H34O3	Ricinoleic acid	蓖麻油酸	Lipids	脂质	Free fatty acids	游离脂肪酸	141-22-0	1	8563.91	34935.2	44932.3	4501.42	3458.32	15667	1.48502	0.17537	0.267176	-1.90414	down
MWSmce248	C9H8O3	3-Hydroxycinnamic Acid*	3-羟基肉桂酸*	Phenolic acids	酚酸类	Phenolic acids	酚酸类	14755-02-3	2	105411	295246	710952	183065	46509	97683.6	1.3003	0.279061	0.2944	-1.76415	down
Zmdn001564	C14H18N2O5	γ-Glutamylphenylalanine	γ-谷氨酰胺苯丙氨酸	Amino acids and derivatives	氨基酸及其衍生物	Amino acids and derivatives	氨基酸及其衍生物	7432-24-8	3	4037.51	2799.73	5777.5	10501.8	9420.91	10974.3	1.8865	0.00795245	2.44928	1.29236	up
Lmlp002765	C15H16O2	Stilbostemin B	2-甲基-5-(2-苯基乙基)-1,3-苯二酚	Phenolic acids	酚酸类	Phenolic acids	酚酸类	162411-67-8	1	9	9	9	29478.7	8082.07	8456.4	2.05734	0.162428	1704.34	10.735	up
pme2566	C8H14N2O5	5-L-Glutamyl-L-amino acid	5-L-谷氨酰-L-氨基酸	Amino acids and derivatives	氨基酸及其衍生物	Amino acids and derivatives	氨基酸及其衍生物	5875-41-2	2	60262.7	20660.7	77649.4	405892	1.75632e+06	2.1584e+06	1.90353	0.120054	27.2468	4.76801	up
Lmmn001643	C9H8O3	2-Hydroxycinnamic acid*	2-羟基肉桂酸*	Phenolic acids	酚酸类	Phenolic acids	酚酸类	583-17-5	2	179715	449079	952732	311439	80227.5	145636	1.30735	0.260632	0.339736	-1.55751	down
Lmyp003951	C11H14O5	3-Hydroxy-1-(4-hydroxy-3,5-dimethoxyphenyl)propan-1-one	3-羟基-1-(4-羟基-3,5-二甲氧基苯基)丙-1-酮	Phenolic acids	酚酸类	Phenolic acids	酚酸类	-	3	30979.5	72017.6	73146.5	9092.35	26327.9	43370.4	1.38651	0.137079	0.447309	-1.16066	down
pma6455	C5H11O8P	Ribulose-5-phosphate	核酮糖-5-磷酸	Others	其它类	Saccharides	糖类	4300-28-1	3	37148.9	38558.1	9	64560.4	61292.7	51526.4	1.01875	0.104497	2.3427	1.22817	up
Lmhp009769	C22H44NO7P	LysoPE 17:1*	溶血磷脂酰乙醇胺 17:1*	Lipids	脂质	LPE	溶血磷脂酰乙醇胺	-	3	11023	6528.18	4068.73	17390.1	18028.6	15534.3	1.7611	0.0290593	2.35676	1.23681	up
HJAP026	C28H32O16	Chrysoeriol-6-C-glucoside-4'-O-glucoside	金圣草黄素-6-C-葡萄糖苷-4'-O-葡萄糖苷	Flavonoids	黄酮	Flavones	黄酮	-	3	68129.3	68540.6	63958.6	129762	267351	87650.3	1.62954	0.222947	2.41622	1.27275	up
mws1587	C6H13NO2	L-Norleucine*	L-正亮氨酸*	Amino acids and derivatives	氨基酸及其衍生物	Amino acids and derivatives	氨基酸及其衍生物	327-57-1	1	4.99779e+06	4.75284e+06	1.72624e+06	7.60676e+06	7.73527e+06	8.30573e+06	1.5636	0.0559318	2.06047	1.04297	up
pme0253	C8H15NO3	N-Acetyl-L-leucine	N-乙酰-L-亮氨酸	Amino acids and derivatives	氨基酸及其衍生物	Amino acids and derivatives	氨基酸及其衍生物	1188-21-2	3	65409.5	72283.5	43343.9	189750	115051	99250.7	1.75868	0.105943	2.23187	1.15825	up
mws0059	C27H30O16	Quercetin-3-O-rutinoside (Rutin)	槲皮素-3-O-芸香糖苷 (芦丁)	Flavonoids	黄酮	Flavonols	黄酮醇	153-18-4	2	211172	47801.1	107545	12699.9	123424	37323.5	1.06762	0.338424	0.473231	-1.07938	down
Zmgn001448	C7H12O5	2-Propylmalic Acid*	2-丙基苹果酸*	Organic acids	有机酸	Organic acids	有机酸	-	1	860857	1.02217e+06	1.27261e+06	2.1839e+06	2.57731e+06	1.81726e+06	1.93696	0.018444	2.08467	1.05982	up
Lmbn001754	C7H12O5	3-Isopropylmalic Acid*	3-异丙基苹果酸*	Organic acids	有机酸	Organic acids	有机酸	921-28-8	1	860857	1.02217e+06	1.27261e+06	2.1839e+06	2.57731e+06	1.81726e+06	1.93696	0.018444	2.08467	1.05982	up
Lmyp006119	C30H48O	β-Amyrone	β-香树脂酮	Terpenoids	萜类	Triterpene	三萜	638-97-1	3	18050.3	8906.81	7998.85	9	9	9	2.06083	0.0683097	0.000772401	-10.3384	down
mws0028	C8H8O4	Vanillic acid	香草酸	Phenolic acids	酚酸类	Phenolic acids	酚酸类	121-34-6	3	16116.8	54815.9	34679.6	7885.13	19078.3	19139.9	1.37407	0.21125	0.436533	-1.19584	down
Zmyn004676	C18H30O3	17-Hydroxylinolenic acid	17-羟基亚麻酸	Lipids	脂质	Free fatty acids	游离脂肪酸	-	2	3267.01	21190	11022	2198.36	4393.13	5624.34	1.24306	0.271777	0.344311	-1.53821	down
pmb0864	C19H40NO7P	LysoPE 14:0*	溶血磷脂酰乙醇胺 14:0*	Lipids	脂质	LPE	溶血磷脂酰乙醇胺	-	3	12951.1	7323.97	8631.85	17682.5	23251.5	19366.8	1.86647	0.0115499	2.08604	1.06076	up
mws0668	C10H12N4O6	Xanthosine	黄苷	Nucleotides and derivatives	核苷酸及其衍生物	Nucleotides and derivatives	核苷酸及其衍生物	146-80-5	3	10009.2	4988.83	7218.99	38761.5	23420.4	20659.5	1.92757	0.0615802	3.72873	1.89868	up
mws0093	C10H12O3	Coniferyl alcohol	松柏醇	Phenolic acids	酚酸类	Phenolic acids	酚酸类	458-35-5	3	1210.69	5451.63	9	10339.2	3683.68	2415.49	1.07544	0.341263	2.46404	1.30103	up
MWSmce632	C10H10O4	Vanillin acetate	香兰素乙酸酯	Phenolic acids	酚酸类	Phenolic acids	酚酸类	881-68-5	3	18443	16292.7	16380.2	67589	136890	22336.3	1.63734	0.220749	4.43728	2.14968	up
Hmqn003158	C34H26O22	Sanguiin H1	地榆素 H1	Tannins	鞣质	Tannin	鞣质	-	3	8568.52	858.605	1738.8	6436.43	8279.29	10135.9	1.38804	0.193454	2.22567	1.15424	up
Zmhn002508	C21H28O12	4-p-Cumaroyl-rhamnosyl-(1→6)-D-glucose	4-对香豆酰鼠李糖基-(1→6)-D-葡萄糖	Phenolic acids	酚酸类	Phenolic acids	酚酸类	-	2	23339.5	12880.6	21782.8	27609.7	18576.9	79633.6	1.05536	0.35648	2.16921	1.11717	up
Lmhp009464	C22H44NO7P	LysoPE 17:1(2n isomer)*	溶血磷脂酰乙醇胺 17:1(2n异构)*	Lipids	脂质	LPE	溶血磷脂酰乙醇胺	-	3	9596.6	7228.55	6970.43	18350.5	17953.5	16240.9	2.00684	0.00108315	2.20818	1.14286	up
Lmsn005754	C22H22O11	1-O-Galloyl-2-O-Cinnamoyl-β-D-glucose	1-O-没食子酰-2-O-肉桂酰-β-D-葡萄糖	Phenolic acids	酚酸类	Phenolic acids	酚酸类	56994-83-3	3	4068.53	5467.03	9	7012.37	4018.31	17037.2	1.03919	0.253913	2.94072	1.55617	up
Lmbp002592	C27H30O16	Kaempferol-3,7-O-diglucoside	山柰酚-3,7-O-双葡萄糖苷	Flavonoids	黄酮	Flavonols	黄酮醇	25615-14-9	3	42016.2	26182.3	49653.2	43146.1	46553.7	165054	1.0398	0.372858	2.16165	1.11213	up
Smhn005674	C20H24O9	Fortuneanoside C	Fortuneanoside C	Phenolic acids	酚酸类	Phenolic acids	酚酸类	-	2	13859.2	32692.8	18501.4	35192.2	26404.3	111694	1.23759	0.313175	2.66382	1.41349	up
pmb0863	C24H46NO7P	LysoPC 16:2(2n isomer)*	溶血磷脂酰胆碱 16:2(2n异构)*	Lipids	脂质	LPC	溶血磷脂酰胆碱	-	3	20248.6	15010.2	13767.3	45261	40299.2	27383.1	1.90813	0.0437951	2.30374	1.20398	up
Lmbn005923	C18H30O2	Crepenynic acid	顺式十八碳-9-烯-12-炔酸	Lipids	脂质	Free fatty acids	游离脂肪酸	2277-31-8	1	9871.51	18442.2	20988.8	8092.31	6722.73	9707.31	1.66011	0.125722	0.497386	-1.00756	down
mws4085	C11H12O5	Sinapic acid	芥子酸	Phenolic acids	酚酸类	Phenolic acids	酚酸类	530-59-6	3	3457.45	10561	16928.7	1755.75	9	2925.84	1.36825	0.147957	0.151568	-2.72197	down
mws0609	C10H12N5O7P	Guanosine 3',5'-cyclic monophosphate	鸟苷 3',5'-环单磷酸	Nucleotides and derivatives	核苷酸及其衍生物	Nucleotides and derivatives	核苷酸及其衍生物	7665-99-8	2	8355.41	8093.23	11314.4	7755.52	2162.73	3112.08	1.53615	0.0855467	0.469341	-1.09129	down
mws1089	C12H23O14P	Sucrose-6-phosphate	蔗糖-6-磷酸	Others	其它类	Saccharides	糖类	-	3	22729.7	26952.4	82163.7	22094.7	13058.5	21450.9	1.29237	0.319758	0.42932	-1.21987	down
MWS5238	C10H12O2	4-Phenylbutyric acid	4-苯基丁酸	Organic acids	有机酸	Organic acids	有机酸	1821-12-1	3	31419.6	18291.9	29830.2	9	21566.7	9	1.44287	0.0968227	0.271363	-1.8817	down
pme0124	C7H12N2O3	L-Glycyl-L-proline	L-甘氨酰-L-脯氨酸	Amino acids and derivatives	氨基酸及其衍生物	Amino acids and derivatives	氨基酸及其衍生物	704-15-4	3	13023.4	11862.8	31542.6	13253.9	10017.3	3494.66	1.18478	0.258987	0.47433	-1.07604	down
