# Supplementary material for: Metabolomic Analysis of the Effect of Freezing on Leaves of Malus sieversii (Ledeb.) M.Roem. Histoculture Seedlings
Source: Int J Mol Sci. 2023 Dec 25;25(1):310. doi: 10.3390/ijms25010310 (PMC10778857; doi:10.3390/ijms25010310)
Supplement: Supplementary file 1 [file ijms-25-00310-s001.zip › T36h_vs_HF24h_filter.xlsx]

## Sheet: Sheet1
Index	Formula	Compounds	物质	Class I	物质一级分类	Class II	物质二级分类	CAS	Level	T36h-2	T36h-3	T36h-4	HF24-1	HF24-2	HF24-3	VIP	P-value	Fold_Change	Log2FC	Type
Lmhp008801	C23H42NO7P	LysoPE 18:3*	溶血磷脂酰乙醇胺 18:3*	Lipids	脂质	LPE	溶血磷脂酰乙醇胺	-	1	4.68357e+06	3.2867e+06	3.00978e+06	359860	478568	605084	1.71754	0.0237982	0.131467	-2.92723	down
pme1109	C5H5N5O	Guanine	鸟嘌呤	Nucleotides and derivatives	核苷酸及其衍生物	Nucleotides and derivatives	核苷酸及其衍生物	73-40-5	1	88938.1	23786.7	79089.8	111715	126481	242326	1.26509	0.130314	2.50514	1.32489	up
Lmbn001981	C7H6O3	2,5-Dihydroxybenzaldehyde	2,5-二羟基苯甲醛	Phenolic acids	酚酸类	Phenolic acids	酚酸类	1194-98-5	1	772949	849410	844967	1.45589e+06	3.11499e+06	2.15638e+06	1.59067	0.0977067	2.72653	1.44707	up
pmb0855	C24H50NO7P	LysoPC 16:0	溶血磷脂酰胆碱 16:0	Lipids	脂质	LPC	溶血磷脂酰胆碱	17364-16-8	1	2.75508e+07	2.84495e+07	2.35772e+07	1.00896e+07	8.48936e+06	1.44253e+07	1.6433	0.00286503	0.414743	-1.26971	down
pmn001637	C20H18O10	Kaempferol-3-O-arabinoside (Juglanin)	山柰酚-3-O-阿拉伯糖苷 (胡桃苷)	Flavonoids	黄酮	Flavonols	黄酮醇	5041-67-8	1	1.37572e+06	1.5713e+06	4.80533e+06	950238	1.52694e+06	1.0687e+06	1.04546	0.333965	0.457394	-1.12849	down
pme0183	C5H5N5O	Isoguanine	异鸟嘌呤	Nucleotides and derivatives	核苷酸及其衍生物	Nucleotides and derivatives	核苷酸及其衍生物	3373-53-3	3	120892	69438.9	80215.4	217384	182074	244657	1.6139	0.00689651	2.3808	1.25144	up
Lmhp008589	C23H42NO7P	LysoPE 18:3(2n isomer)*	溶血磷脂酰乙醇胺 18:3(2n异构)*	Lipids	脂质	LPE	溶血磷脂酰乙醇胺	-	1	4.29249e+06	2.75949e+06	2.70482e+06	293606	402212	569933	1.70363	0.0297191	0.12973	-2.94641	down
pme0193	C5H10N2O3	L-Glutamine	L-谷氨酰胺	Amino acids and derivatives	氨基酸及其衍生物	Amino acids and derivatives	氨基酸及其衍生物	56-85-9	1	3.11767e+06	3.00364e+06	2.41414e+06	1.09616e+06	1.66965e+06	1.16668e+06	1.63223	0.0061897	0.460724	-1.11803	down
pmp001281	C26H52NO7P	LysoPC 18:1	溶血磷脂酰胆碱 18:1	Lipids	脂质	LPC	溶血磷脂酰胆碱	-	1	5.30161e+06	5.19745e+06	4.45141e+06	1.532e+06	1.24597e+06	1.8246e+06	1.71535	0.0009767	0.307855	-1.69968	down
pmb0854	C26H48NO7P	LysoPC 18:3	溶血磷脂酰胆碱 18:3	Lipids	脂质	LPC	溶血磷脂酰胆碱	-	1	1.63895e+07	1.12853e+07	1.03579e+07	2.79247e+06	3.5745e+06	4.82994e+06	1.65515	0.0317715	0.294402	-1.76414	down
MWStz070	C9H11NO3	N-(2-Hydroxy-4-methoxyphenyl)acetamide	N-(2-羟基-4-甲氧基苯基)乙酰胺	Alkaloids	生物碱	Phenolamine	酚胺	58469-06-0	1	8.31672e+06	1.15698e+07	9.7964e+06	5.30784e+06	4.83939e+06	4.33826e+06	1.67197	0.025005	0.488007	-1.03503	down
pmb0865	C26H48NO7P	LysoPC 18:3(2n isomer)	溶血磷脂酰胆碱 18:3(2n异构)	Lipids	脂质	LPC	溶血磷脂酰胆碱	-	1	1.48845e+07	1.00984e+07	9.31967e+06	2.42192e+06	2.81633e+06	4271148	1.65529	0.0317606	0.277221	-1.85089	down
Lmhp010514	C25H48NO7P	LysoPE 20:2(2n isomer)	溶血磷脂酰乙醇胺 20:2(2n异构)	Lipids	脂质	LPE	溶血磷脂酰乙醇胺	-	1	38734	27857.8	26093.4	4278.57	1979.05	6416.15	1.65282	0.0143037	0.13674	-2.87049	down
MWSHY0069	C16H12O6	Hispidulin (5,7,4'-Trihydroxy-6-methoxyflavone)*	高车前素*	Flavonoids	黄酮	Flavones	黄酮	1447-88-7	2	2269.78	5182	5367.8	37854.4	21553.7	5205.9	1.27952	0.207306	5.04026	2.3335	up
pmb0856	C23H46NO7P	LysoPE 18:1(2n isomer)*	溶血磷脂酰乙醇胺 18:1(2n异构)*	Lipids	脂质	LPE	溶血磷脂酰乙醇胺	-	3	563116	584552	463908	81847.7	49067.8	94250.9	1.71439	0.00293853	0.139718	-2.83941	down
pmd0130	C22H46NO7P	LysoPC 14:0	溶血磷脂酰胆碱 14:0	Lipids	脂质	LPC	溶血磷脂酰胆碱	20559-16-4	1	123565	147108	122716	50114.2	35770.8	66169.5	1.63576	0.00255576	0.386524	-1.37137	down
Jmgn005927	C15H12O6	2-hydroxynaringenin	2-羟基柚皮素	Flavonoids	黄酮	Flavanones	二氢黄酮	-	3	68719.3	48485.4	45813.3	220961	324378	284081	1.7146	0.0139416	5.08791	2.34707	up
mws0749	C7H6O3	4-Hydroxybenzoic acid	4-羟基苯甲酸	Phenolic acids	酚酸类	Phenolic acids	酚酸类	99-96-7	1	1.08089e+06	1.10647e+06	1.26462e+06	2.22439e+06	5.02992e+06	3.12823e+06	1.59239	0.107071	3.0077	1.58866	up
pme2527	C5H12N2O2	L-Ornithine	L-鸟氨酸	Amino acids and derivatives	氨基酸及其衍生物	Amino acids and derivatives	氨基酸及其衍生物	70-26-8	3	133662	321832	108806	68564.3	81481.6	70165.1	1.36135	0.229883	0.390238	-1.35757	down
pmp000441	C30H46O4	11-Keto-ursolic acid	11-酮基-熊果酸	Terpenoids	萜类	Triterpene	三萜	105870-59-5	3	131756	85464.9	131632	170613	282104	268818	1.50766	0.0544912	2.06831	1.04845	up
pmd0147	C28H54NO7P	LysoPC 20:2*	溶血磷脂酰胆碱 20:2*	Lipids	脂质	LPC	溶血磷脂酰胆碱	-	3	213342	228471	163369	82162.1	36186.2	84111.2	1.56069	0.00680053	0.334543	-1.57974	down
pme3083	C8H7NO3	2-(Formylamino)benzoic acid	2-(甲酰氨基)苯甲酸	Phenolic acids	酚酸类	Phenolic acids	酚酸类	3342-77-6	3	188435	86200.7	145326	389593	285206	291824	1.51887	0.0159017	2.30169	1.2027	up
pme2960	C15H12O5	Naringenin chalcone; 2',4,4',6'-Tetrahydroxychalcone	柚皮素查耳酮	Flavonoids	黄酮	Chalcones	查耳酮	73692-50-9	1	102383	82414.7	134339	347152	269047	257538	1.66319	0.00967486	2.73782	1.45303	up
pmp001273	C26H50NO7P	LysoPC 18:2	溶血磷脂酰胆碱 18:2	Lipids	脂质	LPC	溶血磷脂酰胆碱	-	2	1.66795e+07	1.50618e+07	1.23188e+07	4.76751e+06	3.72229e+06	5.47698e+06	1.70042	0.00815822	0.316994	-1.65747	down
Lmhp008885	C20H42NO7P	LysoPE 15:0(2n isomer)	溶血磷脂酰乙醇胺 15:0(2n异构)	Lipids	脂质	LPE	溶血磷脂酰乙醇胺	-	3	28200.7	27506.3	18794.1	7326.71	3148.51	9211.8	1.56864	0.011339	0.264251	-1.92002	down
mws5041	C8H16N2O3	L-Glycyl-L-isoleucine*	L-甘氨酰-L-异亮氨酸*	Amino acids and derivatives	氨基酸及其衍生物	Amino acids and derivatives	氨基酸及其衍生物	19461-38-2	3	51625.6	20101.6	23653	73111.9	104595	58452.7	1.43627	0.0548911	2.47599	1.308	up
ML10180524	C9H13N3O5	Cytarabine	胞嘧啶阿拉伯糖苷	Nucleotides and derivatives	核苷酸及其衍生物	Nucleotides and derivatives	核苷酸及其衍生物	147-94-4	1	226033	186201	139127	462406	455836	524353	1.67469	0.000950453	2.61643	1.3876	up
mws0064	C15H12O6	Eriodictyol (5,7,3',4'-Tetrahydroxyflavanone)	圣草酚	Flavonoids	黄酮	Flavanones	二氢黄酮	552-58-9	1	825295	529253	404684	3.38857e+06	4.41517e+06	4.10385e+06	1.70661	0.00325552	6.76864	2.75886	up
Lmsn012425	C30H48O4	Rubusic acid (3β,7α-Dihydroxyolean-12-en-28-oic acid)	3β,7α-二羟基齐墩果-12-烯-28-酸	Terpenoids	萜类	Triterpene	三萜	23984-26-1	3	6824.29	11386.4	4731.67	10800.4	12969.6	27588.3	1.24995	0.206862	2.23858	1.16258	up
pme0490	C6H5NO2	Nicotinic acid (Vitamin B3)	烟酸 (维生素 B3)	Others	其它类	Vitamin	维生素	59-67-6	1	214451	235548	298416	771547	645748	626045	1.70626	0.00317601	2.73022	1.44902	up
Hmgp002121	C31H28O13	Hispidulin-7-O-(6''-O-p-Coumaroyl)Glucoside	高车前素-7-O-(6''-O-对香豆酰)葡萄糖苷	Flavonoids	黄酮	Flavones	黄酮	-	3	6031.53	2459.58	25259.8	2.55949e+06	843047	3143.15	1.04902	0.273738	100.906	6.65687	up
mws0216	C5H9NO3	Trans-4-Hydroxy-L-proline	反-4-羟基-L-脯氨酸	Amino acids and derivatives	氨基酸及其衍生物	Amino acids and derivatives	氨基酸及其衍生物	51-35-4	2	1.59702e+07	1.27016e+07	1.63134e+07	8.11721e+06	6.47982e+06	5.76509e+06	1.66677	0.00673124	0.45264	-1.14356	down
Lmlp003531	C21H20O11	Luteolin-3'-O-glucoside*	木犀草素-3'-O-葡萄糖苷*	Flavonoids	黄酮	Flavones	黄酮	-	3	9.30573e+06	1.22202e+07	6.56376e+07	6.46694e+06	1.02811e+07	4.8328e+06	1.09412	0.354798	0.24759	-2.01397	down
Lmhp010040	C25H46NO7P	LysoPE 20:3*	溶血磷脂酰乙醇胺 20:3*	Lipids	脂质	LPE	溶血磷脂酰乙醇胺	-	3	51345.3	36841.6	36878.3	6508.14	5114.19	11652.5	1.67263	0.010598	0.186101	-2.42584	down
pmp001198	C6H13NO2	6-Deoxyfagomine	6-脱氧荞麦碱	Alkaloids	生物碱	Piperidine alkaloids	哌啶类生物碱	197449-09-5	1	996228	1.0614e+06	1.23517e+06	403880	531698	458808	1.70242	0.00424043	0.423464	-1.23969	down
pmb0874	C23H44NO7P	LysoPE 18:2(2n isomer)*	溶血磷脂酰乙醇胺 18:2(2n异构)*	Lipids	脂质	LPE	溶血磷脂酰乙醇胺	-	2	5.74007e+06	5.04779e+06	4.49768e+06	799444	489597	800523	1.72514	0.00398911	0.136702	-2.87089	down
Lmbn005172	C9H10O3	2,6-Dimethoxybenzaldehyde	2,6-二甲氧基苯甲醛	Phenolic acids	酚酸类	Phenolic acids	酚酸类	3392-97-0	3	36997.5	32610.6	34412.6	16614.6	9	7798.3	1.03498	0.0248506	0.234779	-2.09062	down
mws1179	C21H22O10	Naringenin-7-O-glucoside (Prunin)	柚皮素-7-O-葡萄糖苷 (樱桃苷)	Flavonoids	黄酮	Flavanones	二氢黄酮	529-55-5	2	657836	684570	2.34054e+06	691047	353637	491729	1.07912	0.326563	0.417169	-1.2613	down
pmb0881	C23H44NO7P	LysoPE 18:2*	溶血磷脂酰乙醇胺 18:2*	Lipids	脂质	LPE	溶血磷脂酰乙醇胺	-	2	5.91184e+06	5.07505e+06	4.63369e+06	795372	532679	860351	1.72818	0.00449967	0.140097	-2.8355	down
Lmhp009890	C28H52NO7P	LysoPC 20:3	溶血磷脂酰胆碱 20:3	Lipids	脂质	LPC	溶血磷脂酰胆碱	1199257-41-4	2	152572	140476	122981	29753.1	30122.3	57853.8	1.6532	0.00145935	0.282983	-1.82121	down
Lmhp010334	C27H48O9	2-Linoleoylglycerol-1-O-glucoside*	2-亚油酰甘油酯-1-O-葡萄糖苷*	Lipids	脂质	Glycerol ester	甘油酯	-	1	16291.6	41311	24541.3	20738.4	7963.7	8527.07	1.2435	0.170127	0.453218	-1.14172	down
Zmzn000113	C5H9NO4	L-threo-3-Methylaspartate	L-苏式-3-甲基天冬氨酸	Amino acids and derivatives	氨基酸及其衍生物	Amino acids and derivatives	氨基酸及其衍生物	6061-13-8	1	135642	137451	173793	320636	343318	374794	1.71326	0.000765703	2.32441	1.21687	up
pmb0876	C21H44NO7P	LysoPE 16:0	溶血磷脂酰乙醇胺 16:0	Lipids	脂质	LPE	溶血磷脂酰乙醇胺	53862-35-4	1	6.37888e+06	6.30221e+06	5.07165e+06	1.19069e+06	935887	1.56843e+06	1.71444	0.00303588	0.208137	-2.26439	down
Cmxp005429	C15H12O6	Okanin	奥卡宁	Flavonoids	黄酮	Chalcones	查耳酮	484-76-4	1	2.32225e+06	1.36774e+06	1.05509e+06	1.25694e+07	1.91939e+07	1.83303e+07	1.70846	0.0159043	10.557	3.40012	up
pmb0883	C23H48NO7P	LysoPE 18:0	溶血磷脂酰乙醇胺 18:0	Lipids	脂质	LPE	溶血磷脂酰乙醇胺	69747-55-3	3	153511	185070	103777	40232	37471.7	57596.6	1.64535	0.0417776	0.305862	-1.70905	down
mws0913	C21H20O11	Kaempferol-3-O-galactoside (Trifolin)*	山柰酚-3-O-半乳糖苷(三叶豆苷)*	Flavonoids	黄酮	Flavonols	黄酮醇	23627-87-4	2	434568	564209	2.89516e+06	202963	437520	376755	1.08455	0.353046	0.261237	-1.93657	down
MWSHY0058	C15H10O6	Luteolin (5,7,3',4'-Tetrahydroxyflavone)*	木犀草素*	Flavonoids	黄酮	Flavones	黄酮	491-70-3	1	9	9	9	152207	55476.8	186102	1.74572	0.0785694	14584.6	13.8322	up
mws2212	C9H8O4	Caffeic acid	咖啡酸	Phenolic acids	酚酸类	Phenolic acids	酚酸类	331-39-5	1	323854	108614	298817	454970	629289	465341	1.3272	0.0383264	2.11901	1.08339	up
Zmhn002227	C17H22O10	4-O-Glucosyl-sinapate	4-O-葡萄糖基芥子酸	Phenolic acids	酚酸类	Phenolic acids	酚酸类	-	2	218875	271652	354074	1.1116e+06	541965	973227	1.58531	0.0675533	3.11009	1.63696	up
pmb2260	C23H46NO7P	LysoPC 15:1	溶血磷脂酰胆碱 15:1	Lipids	脂质	LPC	溶血磷脂酰胆碱	-	3	31256.2	40742.6	29597.9	18700.9	11083.9	20232	1.51558	0.0198933	0.492308	-1.02237	down
Hmbp002730	C15H10O6	Isoscutellarein*	异野黄芩素*	Flavonoids	黄酮	Flavones	黄酮	41440-05-5	1	9	9	9	77974.7	28649.2	108737	1.74405	0.0913626	7976.34	12.9615	up
Lmlp001118	C23H29NO8	3'-Glucosyl-6,7-dihydroxy-N-methyl-benzyltetrahydroisoquinoline	3'-葡萄糖基-6,7-二羟基-N-甲基-苄基四氢异喹啉	Alkaloids	生物碱	Isoquinoline alkaloids	异喹啉类生物碱	-	2	22693.4	16078.2	23362.3	200770	55337.7	498917	1.50153	0.218873	12.1516	3.60307	up
Cmzn005970	C21H22O10	Dunalianoside A	樟叶越桔苷 A	Phenolic acids	酚酸类	Phenolic acids	酚酸类	-	1	846498	793823	2.22149e+06	723599	474782	628342	1.17175	0.282535	0.473022	-1.08002	down
mws0289	C23H46NO7P	LysoPE 18:1*	溶血磷脂酰乙醇胺 18:1*	Lipids	脂质	LPE	溶血磷脂酰乙醇胺	89576-29-4	3	931067	876438	713350	114748	75258.8	141959	1.71867	0.00480821	0.131688	-2.92481	down
pmp001251	C26H50NO7P	LysoPC 18:2(2n isomer)	溶血磷脂酰胆碱 18:2(2n异构)	Lipids	脂质	LPC	溶血磷脂酰胆碱	-	2	1.46181e+07	1.3505e+07	1.22849e+07	5.03258e+06	3.14179e+06	4.59917e+06	1.69551	0.000547156	0.316114	-1.66148	down
MWStz103	C15H22N6O5S	S-(5'-Adenosyl)-L-methionine	S-(5'-腺苷基)-L-蛋氨酸	Amino acids and derivatives	氨基酸及其衍生物	Amino acids and derivatives	氨基酸及其衍生物	29908-03-0	2	33366.2	25199.8	136572	235128	189976	225619	1.4351	0.0379391	3.33468	1.73755	up
pmb3032	C26H26O14	Tricin-7-O-(2''-Malonyl)rhamnoside	苜蓿素-7-O-(2''-丙二酰)鼠李糖苷	Flavonoids	黄酮	Flavones	黄酮	-	2	15838.8	72241.8	2401.19	989869	236762	972452	1.51144	0.104271	24.3041	4.60313	up
Zmdp000972	C4H9NO2S	S-Methyl-L-cysteine	S-甲基-L-半胱氨酸	Amino acids and derivatives	氨基酸及其衍生物	Amino acids and derivatives	氨基酸及其衍生物	1187-84-4	2	3.59084e+06	6.38829e+06	4.4217e+06	2.32726e+06	1.96749e+06	1.37823e+06	1.57249	0.0604388	0.393934	-1.34397	down
mws1060	C10H12N4O5	9-(Arabinosyl)hypoxanthine	9-(阿拉伯糖基)次黄嘌呤	Nucleotides and derivatives	核苷酸及其衍生物	Nucleotides and derivatives	核苷酸及其衍生物	7013-16-3	2	56788.6	43689.9	47743	8959.3	11068.3	30113.5	1.48499	0.0215783	0.338285	-1.56369	down
Lmcp002302	C12H17N5O5	N6-(2-Hydroxyethyl)adenosine	N6-(2-羟乙基)腺苷	Nucleotides and derivatives	核苷酸及其衍生物	Nucleotides and derivatives	核苷酸及其衍生物	4338-48-1	3	74475.8	37198.5	37583.7	159478	104603	217137	1.54769	0.0618578	3.22407	1.68888	up
Lmbp000668	C6H5NO2	Isonicotinic acid	异烟酸	Others	其它类	Vitamin	维生素	55-22-1	1	297592	384207	385586	929910	999093	708936	1.67753	0.0185572	2.4714	1.30533	up
Lmhp008337	C19H40NO7P	LysoPE 14:0(2n isomer)*	溶血磷脂酰乙醇胺 14:0(2n异构)*	Lipids	脂质	LPE	溶血磷脂酰乙醇胺	-	3	15273.2	21297.8	19283	2683.56	2158.91	6776.3	1.60745	0.00340657	0.208021	-2.2652	down
mws0736	C8H16N2O3	N-Glycyl-L-leucine*	N-甘氨酰-L-亮氨酸*	Amino acids and derivatives	氨基酸及其衍生物	Amino acids and derivatives	氨基酸及其衍生物	869-19-2	3	57063.7	35857.7	42318.9	106598	183254	90064.6	1.56318	0.098587	2.8092	1.49016	up
pme3732	C9H13N3O5	Cytidine	胞苷	Nucleotides and derivatives	核苷酸及其衍生物	Nucleotides and derivatives	核苷酸及其衍生物	65-46-3	1	260294	228566	298469	912868	563370	788519	1.67243	0.0362504	2.87651	1.52432	up
pmn001572	C24H28O10	Agrimonolide-6-O-glucoside	仙鹤草内酯-6-O-葡萄糖苷	Lignans and Coumarins	木脂素和香豆素	Coumarins	香豆素	126223-29-8	3	5111.76	5293	11781.2	15110	39315.8	24910	1.50186	0.102596	3.57594	1.83832	up
HJN086	C21H22O11	Eriodictyol-3'-O-glucoside	圣草酚-3'-O-葡萄糖苷	Flavonoids	黄酮	Flavanones	二氢黄酮	-	3	407360	427163	632287	1.85222e+06	669508	1.28839e+06	1.40993	0.144264	2.59755	1.37715	up
mws0256	C5H11NO2	L-Valine	L-缬氨酸	Amino acids and derivatives	氨基酸及其衍生物	Amino acids and derivatives	氨基酸及其衍生物	72-18-4	1	3.48047e+07	2.80129e+07	3.03447e+07	1.69914e+07	1.49755e+07	1.1825e+07	1.66676	0.0035254	0.47006	-1.08908	down
pme0422	C10H10O4	Isoferulic Acid*	异阿魏酸*	Phenolic acids	酚酸类	Phenolic acids	酚酸类	25522-33-2	3	131293	78284.2	115779	476977	378763	385808	1.69767	0.00355024	3.81597	1.93205	up
Lmmp003767	C21H18O12	Kaempferol-7-O-glucuronide	山柰酚-7-O-葡萄糖醛酸苷	Flavonoids	黄酮	Flavonols	黄酮醇	-	3	270770	254333	193945	932105	694912	521253	1.64219	0.0524019	2.98766	1.57901	up
MWSmce295	C9H12N2O6	1-beta-D-Arabinofuranosyluracil	1-β-D-阿糖呋喃脲嘧啶	Nucleotides and derivatives	核苷酸及其衍生物	Nucleotides and derivatives	核苷酸及其衍生物	3083-77-0	1	135335	99840.5	112826	343585	230524	332453	1.66386	0.027707	2.60505	1.38131	up
Hmbn004734	C29H44O4	30-Norhederagenin	30-去甲常春藤皂苷元	Terpenoids	萜类	Triterpene	三萜	117654-06-5	3	53575.2	45835.4	46823.9	9	9	9	1.75118	0.00248088	0.000184635	-12.403	down
pme0274	C6H13NO2	6-Aminocaproic acid	6-氨基己酸	Organic acids	有机酸	Organic acids	有机酸	60-32-2	1	1.84632e+06	1.67956e+06	1.94841e+06	972870	804928	723808	1.70107	0.000780743	0.456973	-1.12982	down
Lmsp010222	C29H44O4	Rubuminatus A	Rubuminatus A	Terpenoids	萜类	Triterpene	三萜	-	2	21955.1	18614	37921	40989.7	64099.3	72120.7	1.46712	0.0504161	2.25773	1.17488	up
Lmmn004625	C21H22O11	Dihydrokaempferol-7-O-glucoside	二氢山柰酚-7-O-葡萄糖苷	Flavonoids	黄酮	Flavanonols	二氢黄酮醇	-	3	381603	448170	782824	2.12862e+06	787270	1.40679e+06	1.39818	0.134874	2.68057	1.42254	up
Hmln002806	C16H16O8	5-O-Caffeoylshikimic acid	5-O-咖啡酰莽草酸	Phenolic acids	酚酸类	Phenolic acids	酚酸类	180981-12-8	1	40559.3	31962.2	30617.4	109383	222678	124094	1.66506	0.0793857	4.42272	2.14493	up
pma1303	C24H46NO7P	LysoPC 16:2*	溶血磷脂酰胆碱 16:2*	Lipids	脂质	LPC	溶血磷脂酰胆碱	-	3	39271.4	39056.6	23985.1	10776.6	12072.5	20542.4	1.51033	0.0392724	0.424105	-1.23751	down
pmp001270	C24H48NO7P	LysoPC 16:1*	溶血磷脂酰胆碱 16:1*	Lipids	脂质	LPC	溶血磷脂酰胆碱	76790-27-7	1	286718	308093	236977	94759.1	75883.1	157008	1.58527	0.00692675	0.39391	-1.34406	down
pmd0160	C21H44NO7P	LysoPE 16:0(2n isomer)	溶血磷脂酰乙醇胺 16:0(2n异构)	Lipids	脂质	LPE	溶血磷脂酰乙醇胺	-	3	671628	660443	489994	119113	136774	215951	1.67717	0.00667456	0.258958	-1.94921	down
Zmcp003989	C27H30O15	Kaempferol-3-O-rhamnosyl(1→2)glucoside	山柰酚-3-O-鼠李糖基(1→2)葡萄糖苷	Flavonoids	黄酮	Flavonols	黄酮醇	-	3	1.48616e+07	1.48414e+07	1.22197e+07	2.37296e+06	1.30325e+06	2.11054e+06	1.72033	0.00225855	0.138034	-2.85691	down
Lmqp012453	C30H48O2	Ursolaldehyde	熊果醛	Terpenoids	萜类	Triterpene	三萜	-	2	29836.5	26811.1	52617.2	49218.4	87017.4	87682.3	1.38889	0.0753867	2.04932	1.03514	up
Lmhp010757	C25H48NO7P	LysoPE 20:2	溶血磷脂酰乙醇胺 20:2	Lipids	脂质	LPE	溶血磷脂酰乙醇胺	-	3	34835.3	25198.5	17833.6	5702.76	1673.17	4963.66	1.60029	0.0402997	0.158469	-2.65772	down
pme1184	C10H13N5O4	2'-Deoxyguanosine	2'-脱氧鸟苷	Nucleotides and derivatives	核苷酸及其衍生物	Nucleotides and derivatives	核苷酸及其衍生物	961-07-9	3	24981.3	10389.2	16698.6	56553.1	62208.4	66297.6	1.63367	0.00172301	3.55411	1.82949	up
Lmhp009802	C25H46NO7P	LysoPE 20:3(2n isomer)*	溶血磷脂酰乙醇胺 20:3(2n异构)*	Lipids	脂质	LPE	溶血磷脂酰乙醇胺	-	3	48487.4	33061.3	36687.9	6808.04	5032.2	6733.37	1.72858	0.0178465	0.157088	-2.67035	down
mws1661	C28H32O15	Diosmetin-7-O-rutinoside (Diosmin)	香叶木苷	Flavonoids	黄酮	Flavones	黄酮	520-27-4	3	9	6700.7	45613	5.28201e+06	1.59908e+06	5087.81	1.11328	0.282239	131.61	7.04012	up
pma3649	C5H9NO3	5-Aminolevulinic Acid	5-氨基酮戊酸	Alkaloids	生物碱	Alkaloids	生物碱	106-60-5	3	1.39486e+07	1.23938e+07	1.50398e+07	7.08535e+06	6.36455e+06	5.07651e+06	1.68651	0.00183495	0.44769	-1.15943	down
pmd0146	C28H54NO7P	LysoPC 20:2(2n isomer)*	溶血磷脂酰胆碱 20:2(2n异构)*	Lipids	脂质	LPC	溶血磷脂酰胆碱	-	3	246289	258690	175692	65234.9	40872.2	59241.5	1.69532	0.0161107	0.24292	-2.04145	down
pmn001716	C21H20O11	Carthamone	醌式红花苷	Flavonoids	黄酮	Chalcones	查耳酮	86579-00-2	1	328936	406448	1.27238e+06	188332	304319	281413	1.15062	0.306294	0.385535	-1.37507	down
mws1478	C10H14N2	Nicotine	烟碱	Alkaloids	生物碱	Pyridine alkaloids	吡啶类生物碱	54-11-5	1	8029.1	12258.6	84451.5	80179	186103	145417	1.35612	0.0637974	3.93071	1.97479	up
MWS1830	C9H10O3	Ethylsalicylate	水杨酸乙酯	Phenolic acids	酚酸类	Phenolic acids	酚酸类	118-61-6	2	9	9	9	22901.3	9	28831	1.23686	0.188819	1916.34	10.9041	up
Lmhp007598	C27H52NO7P	LysoPC 19:2(2n isomer)	溶血磷脂酰胆碱 19:2(2n异构)	Lipids	脂质	LPC	溶血磷脂酰胆碱	-	3	16169.6	18922.1	6919.35	29205	20670.4	57489.3	1.27895	0.181209	2.55563	1.35368	up
HJN003	C17H22O10	1-O-Sinapoyl-β-D-glucose	1-O-芥子酰-D-葡萄糖	Phenolic acids	酚酸类	Phenolic acids	酚酸类	-	1	87506.1	58512.3	99864.1	247873	208102	308200	1.65826	0.015892	3.10788	1.63593	up
mws1050	C5H9NO4	O-Acetylserine	O-乙酰丝氨酸	Amino acids and derivatives	氨基酸及其衍生物	Amino acids and derivatives	氨基酸及其衍生物	5147-00-2	3	190095	135055	134049	560261	384184	275915	1.56718	0.0856716	2.65759	1.41012	up
MWS4354	C11H15N5O4	N6-methyladenosine	N6-甲基腺苷	Nucleotides and derivatives	核苷酸及其衍生物	Nucleotides and derivatives	核苷酸及其衍生物	1867-73-8	3	60163.5	21024.2	37423.5	78507.5	118888	111348	1.47618	0.0198615	2.60298	1.38017	up
pme0026	C6H14N2O2	L-Lysine	L-赖氨酸	Amino acids and derivatives	氨基酸及其衍生物	Amino acids and derivatives	氨基酸及其衍生物	56-87-1	1	2.17534e+06	2.93907e+06	1.5747e+06	760442	1.37538e+06	1.00629e+06	1.46326	0.0781524	0.469735	-1.09008	down
Lmsn002288	C21H28O14	1-O-Caffeoyl-(6-O-glucosyl)-β-D-glucose	1-O-咖啡酰-6-O-葡萄糖基-β-D-葡萄糖	Phenolic acids	酚酸类	Phenolic acids	酚酸类	-	1	80999.7	55145.8	130629	165235	193790	191339	1.47355	0.0360205	2.06303	1.04477	up
pme2566	C8H14N2O5	5-L-Glutamyl-L-amino acid	5-L-谷氨酰-L-氨基酸	Amino acids and derivatives	氨基酸及其衍生物	Amino acids and derivatives	氨基酸及其衍生物	5875-41-2	2	405892	1.75632e+06	2.1584e+06	147406	91208	135088	1.57361	0.130977	0.0864932	-3.53127	down
pmb0678	C37H38O18	Vitexin-7-O-(6''-feruloyl)glucoside	牡荆素-7-O-(6''-阿魏酰)葡萄糖苷	Flavonoids	黄酮	Flavones	黄酮	-	3	60351.1	58302.6	57354.4	12680.1	9118.65	9982.72	1.74031	5.90055e-06	0.180568	-2.46938	down
MA10039492	C6H6O6	Dehydroascorbic acid	脱氢抗坏血酸	Others	其它类	Vitamin	维生素	490-83-5	1	91458.7	64584.2	161578	9	9	9	1.74789	0.0671612	8.50069e-05	-13.5221	down
Lmhp009187	C20H42NO7P	LysoPE 15:0	溶血磷脂酰乙醇胺 15:0	Lipids	脂质	LPE	溶血磷脂酰乙醇胺	-	3	29512.3	29246.1	22550.2	7703.6	6267.2	7848.03	1.72679	0.0101484	0.268346	-1.89783	down
Lmyp003951	C11H14O5	3-Hydroxy-1-(4-hydroxy-3,5-dimethoxyphenyl)propan-1-one	3-羟基-1-(4-羟基-3,5-二甲氧基苯基)丙-1-酮	Phenolic acids	酚酸类	Phenolic acids	酚酸类	-	3	9092.35	26327.9	43370.4	55441.9	68906.3	37799.2	1.1677	0.107048	2.05795	1.04121	up
mws0567	C5H11N3O2	4-Guanidinobutyric acid	4-胍基丁酸	Organic acids	有机酸	Organic acids	有机酸	463-00-3	1	530192	512807	796406	1.28971e+06	936065	1.62088e+06	1.51747	0.0591006	2.09125	1.06437	up
Zmhp003514	C16H12O6	6,7,8-Tetrahydroxy-5-methoxyflavone*	6,7,8-三羟基-5-甲氧基黄酮*	Flavonoids	黄酮	Flavones	黄酮	-	2	3050.26	4771.76	4139.68	37749.5	24066.8	6655.99	1.43361	0.170956	5.7243	2.5171	up
mws0227	C6H13NO2	L-Leucine*	L-亮氨酸*	Amino acids and derivatives	氨基酸及其衍生物	Amino acids and derivatives	氨基酸及其衍生物	61-90-5	1	1.13417e+06	2.27759e+06	2.15727e+06	587366	653702	830871	1.5541	0.0793941	0.372046	-1.42645	down
Lmhp009769	C22H44NO7P	LysoPE 17:1*	溶血磷脂酰乙醇胺 17:1*	Lipids	脂质	LPE	溶血磷脂酰乙醇胺	-	3	17390.1	18028.6	15534.3	3335.87	1609.35	5404.34	1.61751	0.00096492	0.20312	-2.2996	down
pme1178	C10H13N5O5	Guanosine	鸟苷	Nucleotides and derivatives	核苷酸及其衍生物	Nucleotides and derivatives	核苷酸及其衍生物	118-00-3	1	308876	1.86123e+06	1.97559e+06	5.63318e+06	3.91965e+06	6.17137e+06	1.38096	0.0125588	3.7929	1.9233	up
Zmjp003163	C12H18O3	Jasmonic acid	茉莉酸	Organic acids	有机酸	Organic acids	有机酸	77026-92-7	3	19440.8	15494	8221.04	36521.5	51851.7	36327.8	1.55646	0.0161062	2.88955	1.53085	up
mws0044	C15H12O7	Taxifolin(Dihydroquercetin)	花旗松素(二氢槲皮素)	Flavonoids	黄酮	Flavanonols	二氢黄酮醇	480-18-2	3	19923.6	6273.99	12751.1	58152.1	25406.8	39047	1.44132	0.0829743	3.14788	1.65438	up
mws0255	C4H5N3O	Cytosine	胞嘧啶	Nucleotides and derivatives	核苷酸及其衍生物	Nucleotides and derivatives	核苷酸及其衍生物	71-30-7	3	111621	120249	138321	298287	237927	251474	1.70113	0.00824435	2.12778	1.08935	up
mws1587	C6H13NO2	L-Norleucine*	L-正亮氨酸*	Amino acids and derivatives	氨基酸及其衍生物	Amino acids and derivatives	氨基酸及其衍生物	327-57-1	1	7.60676e+06	7.73527e+06	8.30573e+06	3.323e+06	3.53085e+06	3.05847e+06	1.73962	0.000174725	0.419165	-1.25441	down
Hmcp001858	C26H28O14	Kaempferol-3-O-arabinoside-7-O-rhamnoside	山柰酚-3-O-阿拉伯糖苷-7-O-鼠李糖苷	Flavonoids	黄酮	Flavonols	黄酮醇	-	3	204715	197754	149663	74788.7	34398.8	48843.2	1.63963	0.00496261	0.286219	-1.80481	down
Lmsp004851	C15H14O6	3-Hydroxyphloretin	3-羟基根皮素	Flavonoids	黄酮	Chalcones	查耳酮	57765-66-9	1	1.52424e+07	8.21084e+06	6.26836e+06	2.31451e+07	1.65311e+07	2.07638e+07	1.41188	0.0430322	2.03353	1.02399	up
Hmhp001812	C11H15N5O4	2'-O-Methyladenosine	2-甲氧基腺苷	Nucleotides and derivatives	核苷酸及其衍生物	Nucleotides and derivatives	核苷酸及其衍生物	2140-79-6	1	94248.8	101958	104134	198407	128714	635912	1.22205	0.298585	3.20647	1.68098	up
pme0253	C8H15NO3	N-Acetyl-L-leucine	N-乙酰-L-亮氨酸	Amino acids and derivatives	氨基酸及其衍生物	Amino acids and derivatives	氨基酸及其衍生物	1188-21-2	3	189750	115051	99250.7	27331.1	17874.9	20493.5	1.69673	0.0547739	0.162602	-2.62058	down
HJAP052	C10H12O4	2,4,5-Trimethoxybenzaldehyde	2,4,5-三甲氧基苯甲醛	Phenolic acids	酚酸类	Phenolic acids	酚酸类	4460-86-0	3	7482.63	4412.59	2889.99	8085.75	15376.4	7440.69	1.26934	0.157713	2.09012	1.06358	up
mws0014	C10H10O4	Ferulic acid*	阿魏酸*	Phenolic acids	酚酸类	Phenolic acids	酚酸类	537-98-4	3	113946	52353.5	82372	363771	294574	267418	1.64846	0.00483008	3.72284	1.8964	up
pme1286	C14H20N6O5S	S-(5'-Adenosy)-L-homocysteine	S-(5-腺苷)-L-高半胱氨酸	Amino acids and derivatives	氨基酸及其衍生物	Amino acids and derivatives	氨基酸及其衍生物	979-92-0	1	5211.35	14680.8	3765.12	35330.8	40572.2	40053.3	1.58369	0.00448655	4.9015	2.29322	up
mws0341	C6H12O3	2-Hydroxyisocaproic acid	2-羟基异己酸	Organic acids	有机酸	Organic acids	有机酸	20312-37-2	3	144290	110423	74742.2	29285.8	9	34263.5	1.02524	0.0291262	0.19292	-2.37393	down
Lmyp006119	C30H48O	β-Amyrone	β-香树脂酮	Terpenoids	萜类	Triterpene	三萜	638-97-1	3	9	9	9	15402.4	23438.4	22296	1.75041	0.0148462	2264.33	11.1449	up
mws0028	C8H8O4	Vanillic acid	香草酸	Phenolic acids	酚酸类	Phenolic acids	酚酸类	121-34-6	3	7885.13	19078.3	19139.9	28166.7	39744	26275.3	1.34945	0.0473488	2.04294	1.03064	up
pmb0864	C19H40NO7P	LysoPE 14:0*	溶血磷脂酰乙醇胺 14:0*	Lipids	脂质	LPE	溶血磷脂酰乙醇胺	-	3	17682.5	23251.5	19366.8	3849.67	2822.83	4702.75	1.7173	0.00574593	0.188642	-2.40628	down
Lmmn000214	C18H32O15	Solatriose	茄三糖	Others	其它类	Saccharides	糖类	528-40-5	3	17025.8	19704.8	15588.4	2688.69	6422.21	3212.21	1.64646	0.00136637	0.235538	-2.08597	down
MWSHY0029	C15H10O7	Quercetin	槲皮素	Flavonoids	黄酮	Flavonols	黄酮醇	117-39-5	2	53513.1	21448.9	48964.9	60285.9	90474.3	134594	1.32643	0.114237	2.3026	1.20327	up
pme1216	C6H5NO2	2-Picolinic acid	2-吡啶甲酸	Organic acids	有机酸	Organic acids	有机酸	98-98-6	3	22737.4	24156.4	29060.7	55682.2	75004.1	58537.9	1.69692	0.0171433	2.49129	1.31689	up
MWSmce632	C10H10O4	Vanillin acetate	香兰素乙酸酯	Phenolic acids	酚酸类	Phenolic acids	酚酸类	881-68-5	3	67589	136890	22336.3	20824.6	7115.52	21360.7	1.29497	0.215864	0.217361	-2.20184	down
pmb0782	C5H11N	Piperidine	哌啶	Alkaloids	生物碱	Piperidine alkaloids	哌啶类生物碱	110-89-4	3	574443	425241	474219	195161	243632	205109	1.69099	0.0163341	0.436869	-1.19473	down
MWS4296	C11H14N2O3	Glycylphenylalanine	甘氨酰苯基丙氨酸	Amino acids and derivatives	氨基酸及其衍生物	Amino acids and derivatives	氨基酸及其衍生物	3321-03-7	2	90783.6	73847.2	50444.4	154843	192911	119980	1.52517	0.0371009	2.17474	1.12085	up
Lmmp000897	C30H26O14	Gallocatechin-(4α→8)-gallocatechin	没食子儿茶素-(4α→8)-没食子儿茶素	Flavonoids	黄酮	Flavanols	黄烷醇类	-	3	170655	124468	289632	50811.5	105021	128045	1.21914	0.167299	0.485465	-1.04256	down
Lmbp002336	C27H30O16	Quercetin-3-O-(2''-O-rhamnosyl)galactoside	槲皮素-3-O-(2''-O-鼠李糖基)半乳糖苷	Flavonoids	黄酮	Flavonols	黄酮醇	-	3	169393	156030	84748.2	141763	507159	203746	1.01759	0.320359	2.07881	1.05576	up
MWSHY0009	C16H12O6	Diosmetin (5,7,3'-Trihydroxy-4'-methoxyflavone)*	香叶木素*	Flavonoids	黄酮	Flavones	黄酮	520-34-3	2	2673.43	4898.24	2967.63	35845.2	18394.9	7614.96	1.49881	0.172204	5.869	2.55311	up
pme3967	C12H17N5O5	2-(Dimethylamino)guanosine	2-(二甲基氨基)鸟苷	Nucleotides and derivatives	核苷酸及其衍生物	Nucleotides and derivatives	核苷酸及其衍生物	2140-67-2	3	39763	32454.5	34329.9	126575	78590.6	198590	1.60693	0.104207	3.78945	1.92199	up
Lmhp009464	C22H44NO7P	LysoPE 17:1(2n isomer)*	溶血磷脂酰乙醇胺 17:1(2n异构)*	Lipids	脂质	LPE	溶血磷脂酰乙醇胺	-	3	18350.5	17953.5	16240.9	3684.98	2687.66	3362.74	1.73965	0.000420897	0.185277	-2.43224	down
mws0248	C9H12N2O6	Uridine	尿嘧啶核苷	Nucleotides and derivatives	核苷酸及其衍生物	Nucleotides and derivatives	核苷酸及其衍生物	58-96-8	1	28988.9	20470	29162.6	106707	72632.2	68290.5	1.6681	0.037453	3.14964	1.65519	up
Lmqp006281	C23H22O11	Kaempferol-3-O-(4''-O-acetyl)rhamnoside	山柰酚-3-O-(4''-O-乙酰)鼠李糖苷	Flavonoids	黄酮	Flavonols	黄酮醇	-	2	20293.3	26449.5	31808.7	59228.5	123776	77868.3	1.61124	0.0827206	3.32103	1.73163	up
Lmbp002592	C27H30O16	Kaempferol-3,7-O-diglucoside	山柰酚-3,7-O-双葡萄糖苷	Flavonoids	黄酮	Flavonols	黄酮醇	25615-14-9	3	43146.1	46553.7	165054	16209.6	13888.6	20443.6	1.47689	0.231329	0.198395	-2.33355	down
mws0258	C6H13NO2	L-Isoleucine*	L-异亮氨酸*	Amino acids and derivatives	氨基酸及其衍生物	Amino acids and derivatives	氨基酸及其衍生物	73-32-5	1	7.32643e+06	6.43414e+06	7.09001e+06	2.9808e+06	2.91929e+06	2.84191e+06	1.74318	0.00369086	0.419269	-1.25405	down
pmb0863	C24H46NO7P	LysoPC 16:2(2n isomer)*	溶血磷脂酰胆碱 16:2(2n异构)*	Lipids	脂质	LPC	溶血磷脂酰胆碱	-	3	45261	40299.2	27383.1	8636.39	12253.7	23122.5	1.46957	0.0306056	0.389688	-1.35961	down
Lmhp009590	C25H50NO7P	LysoPC 17:1	溶血磷脂酰胆碱 17:1	Lipids	脂质	LPC	溶血磷脂酰胆碱	-	1	80732	38331.9	52513.4	31022.2	18644.3	26293.7	1.4585	0.115415	0.442717	-1.17554	down
mws2213	C9H8O2	Cinnamic acid	肉桂酸	Phenolic acids	酚酸类	Phenolic acids	酚酸类	140-10-3	3	2851.31	4164.16	2159.34	25835.2	32692.6	33275.4	1.7234	0.00518193	10.006	3.32279	up
pmn001642	C23H20O13	Kaempferol-3-O-(2''-O-acetyl)glucuronide	山柰酚-3-O-(2''-O-乙酰)葡萄糖醛酸苷	Flavonoids	黄酮	Flavonols	黄酮醇	-	3	11567.9	12015.8	142533	9	9	9	1.71298	0.331741	0.000162536	-12.587	down
Zmyp000878	C10H13N5O5	Crotonoside; 2-Hydroxyadenosine	巴豆苷; 2-羟基腺苷	Nucleotides and derivatives	核苷酸及其衍生物	Nucleotides and derivatives	核苷酸及其衍生物	1818-71-9	1	6.00074e+06	3.25157e+06	2.59534e+06	8.60819e+06	1.04616e+07	1.00337e+07	1.54182	0.0158425	2.45648	1.29659	up
Lmnp102682	C27H30O15	Hispidulin-8-C-(2''-O-xylosyl)glucoside	高车前素-8-C-(2''-O-木糖基)葡萄糖苷	Flavonoids	黄酮	Flavones	黄酮	-	3	40878.3	47209.4	30676.4	100129	162665	89174	1.61362	0.0710992	2.96359	1.56734	up
MWS0442	C18H32O16	Maltotriose	麦芽三糖	Others	其它类	Saccharides	糖类	1109-28-0	3	23088.7	15825	10895.2	73960.7	30124.5	30963.8	1.38273	0.183069	2.71134	1.43901	up
Lmqn000780	C17H27N3O17P2	Uridine 5'-diphospho-N-acetylglucosamine	尿苷二磷酸乙酰葡萄糖胺	Nucleotides and derivatives	核苷酸及其衍生物	Nucleotides and derivatives	核苷酸及其衍生物	528-04-1	1	6146.48	5427.62	5397.89	13989.9	10885.8	9669.83	1.65941	0.0408162	2.03544	1.02534	up
mws4085	C11H12O5	Sinapic acid	芥子酸	Phenolic acids	酚酸类	Phenolic acids	酚酸类	530-59-6	3	1755.75	9	2925.84	26285.3	20127.1	35015.3	1.32994	0.0238318	17.3598	4.11768	up
Lmsp004670	C27H30O15	Kaempferol-3-O-glucoside-7-O-rhamnoside*	山柰酚-3-O-葡萄糖苷-7-O-鼠李糖苷*	Flavonoids	黄酮	Flavonols	黄酮醇	-	1	66632.1	57054.6	74308.1	43381.6	33489.3	18260.6	1.44989	0.022592	0.480475	-1.05747	down
pmp000593	C27H30O15	Luteolin-7-O-rutinoside*	木犀草素-7-O-芸香糖苷*	Flavonoids	黄酮	Flavones	黄酮	3563-98-2	3	147066	92907	147035	57306.1	15432.1	51580.8	1.42816	0.0204324	0.321231	-1.63832	down
mws0609	C10H12N5O7P	Guanosine 3',5'-cyclic monophosphate	鸟苷 3',5'-环单磷酸	Nucleotides and derivatives	核苷酸及其衍生物	Nucleotides and derivatives	核苷酸及其衍生物	7665-99-8	2	7755.52	2162.73	3112.08	24952.6	17886.7	13552.9	1.54695	0.0305847	4.32776	2.11362	up
MWS5238	C10H12O2	4-Phenylbutyric acid	4-苯基丁酸	Organic acids	有机酸	Organic acids	有机酸	1821-12-1	3	9	21566.7	9	113570	27456.7	85397	1.33884	0.105231	10.49	3.39094	up
Lmhp009034	C21H42NO7P	LysoPE 16:1*	溶血磷脂酰乙醇胺 16:1*	Lipids	脂质	LPE	溶血磷脂酰乙醇胺	-	1	42488.6	48749.7	67287.9	13337.2	12291.6	23025.3	1.62454	0.0239782	0.306916	-1.70409	down
pme0014	C5H9NO4	L-Glutamic acid	L-谷氨酸	Amino acids and derivatives	氨基酸及其衍生物	Amino acids and derivatives	氨基酸及其衍生物	56-86-0	1	7.08629e+06	5.98431e+06	1.26879e+07	2.31384e+07	1.77866e+07	1.77507e+07	1.53021	0.0167725	2.27791	1.18771	up
Wmzn000227	C6H10O4	2,2-Dimethylsuccinic acid	2,2-二甲基琥珀酸	Organic acids	有机酸	Organic acids	有机酸	597-43-3	3	11119.3	11546.3	5990.33	1727.36	843.53	3425.61	1.53976	0.0362607	0.209258	-2.25664	down
Lmhn003494	C20H16O10	Caffeoylbenzoyltartaric acid	咖啡酰苯甲酰酒石酸	Phenolic acids	酚酸类	Phenolic acids	酚酸类	-	3	9660.83	7854.66	6041.92	23139.1	31744.3	10056.8	1.36746	0.156899	2.75668	1.46293	up
